# Supplementary material for: An Ontology for the Adoption of Medical Devices in Health Care Organizations: Design and Development Study
Source: J Med Internet Res. 2026 Jul 10;28:e88366. doi: 10.2196/88366 (PMC13353408; doi:10.2196/88366)
Supplement: Multimedia Appendix 1 [file jmir-v28-e88366-s001.zip]

Archive with 12 entries (10 files):
- JMIR_Ontology_revised/
- JMIR_Ontology_revised/Ont_jan_26/
- JMIR_Ontology_revised/Ont_jan_26/catalog-v001.xml
- JMIR_Ontology_revised/Ont_jan_26/icf_2012.05.08_merged_for_bp.owl
- JMIR_Ontology_revised/Ont_jan_26/MedDev-merged_v2.ttl
- JMIR_Ontology_revised/Ont_jan_26/MedDev.owl
- JMIR_Ontology_revised/Ont_jan_26/MedDevHR.owl
- JMIR_Ontology_revised/Ont_jan_26/MedDevHTA.owl
- JMIR_Ontology_revised/Ont_jan_26/MedDevMedicalCondition.owl
- JMIR_Ontology_revised/Ont_jan_26/MedDevProcess.owl
- JMIR_Ontology_revised/Ont_jan_26/ReadMe.txt
- JMIR_Ontology_revised/Ont_jan_26/sequenceODP.owl
