# Supplementary material for: An Ontology for the Adoption of Medical Devices in Health Care Organizations: Design and Development Study
Source: J Med Internet Res. 2026 Jul 10;28:e88366. doi: 10.2196/88366 (PMC13353408; doi:10.2196/88366)
Supplement: Multimedia Appendix 1 [file jmir-v28-e88366-s001.zip › JMIR_Ontology_revised/Ont_jan_26/catalog-v001.xml]

<?xml version="1.0" encoding="UTF-8" standalone="no"?>
<catalog prefer="public" xmlns="urn:oasis:names:tc:entity:xmlns:xml:catalog">
    <uri id="Imports Wizard Entry" name="http://www.stiima.cnr.it/MedDevMedicalCondition" uri="MedDevMedicalCondition.owl"/>
    <uri id="Imports Wizard Entry" name="http://www.stiima.cnr.it/MedDevProcess" uri="MedDevProcess.owl"/>
    <uri id="Imports Wizard Entry" name="http://www.stiima.cnr.it/MedDevHTA" uri="MedDevHTA.owl"/>
    <uri id="Imports Wizard Entry" name="http://www.stiima.cnr.it/MedDevHumanResources" uri="MedDevHR.owl"/>
    <uri id="Imports Wizard Entry" name="http://www.ontologydesignpatterns.org/cp/owl/sequence.owl" uri="sequenceODP.owl"/>
    <group id="Folder Repository, directory=, recursive=true, Auto-Update=true, version=2" prefer="public" xml:base="">
        <uri id="Automatically generated entry, Timestamp=1757073677392" name="http://who.int/icf" uri="icf_2012.05.08_merged_for_bp.owl"/>
        <uri id="Automatically generated entry, Timestamp=1757073677392" name="http://www.ontologydesignpatterns.org/cp/owl/sequence.owl" uri="sequenceODP.owl"/>
    </group>
</catalog>
