# Supplementary material for: An Ontology for the Adoption of Medical Devices in Health Care Organizations: Design and Development Study
Source: J Med Internet Res. 2026 Jul 10;28:e88366. doi: 10.2196/88366 (PMC13353408; doi:10.2196/88366)
Supplement: Multimedia Appendix 1 [file jmir-v28-e88366-s001.zip › JMIR_Ontology_revised/Ont_jan_26/icf_2012.05.08_merged_for_bp.owl]

<?xml version="1.0"?>
<rdf:RDF xmlns="http://who.int/icf#"
     xml:base="http://who.int/icf"
     xmlns:icd="http://who.int/icd#"
     xmlns:owl="http://www.w3.org/2002/07/owl#"
     xmlns:rdf="http://www.w3.org/1999/02/22-rdf-syntax-ns#"
     xmlns:xml="http://www.w3.org/XML/1998/namespace"
     xmlns:xsd="http://www.w3.org/2001/XMLSchema#"
     xmlns:xsp="http://www.owl-ontologies.com/2005/08/07/xsp.owl#"
     xmlns:rdfs="http://www.w3.org/2000/01/rdf-schema#"
     xmlns:skos="http://www.w3.org/2004/02/skos/core#"
     xmlns:swrl="http://www.w3.org/2003/11/swrl#"
     xmlns:swrlb="http://www.w3.org/2003/11/swrlb#"
     xmlns:protege="http://protege.stanford.edu/plugins/owl/protege#"
     xmlns:bioportal="http://bioportal.bioontology.org#"
     xmlns:Generic_qualifier_with_the_negative_scale="http://who.int/icf#Generic_qualifier_with_the_negative_scale,">
    <owl:Ontology rdf:about="http://who.int/icf"/>
    


    <!-- 
    ///////////////////////////////////////////////////////////////////////////////////////
    //
    // Classes
    //
    ///////////////////////////////////////////////////////////////////////////////////////
     -->

    


    <!-- http://who.int/icf#ICFCategory -->

    <owl:Class rdf:about="http://who.int/icf#ICFCategory">
        <rdfs:subClassOf rdf:resource="http://www.w3.org/2002/07/owl#Thing"/>
    </owl:Class>
    


    <!-- http://who.int/icf#ICFQualifier -->

    <owl:Class rdf:about="http://who.int/icf#ICFQualifier"/>
    


    <!-- http://who.int/icf#Q_Anatomical_Localization -->

    <owl:Class rdf:about="http://who.int/icf#Q_Anatomical_Localization">
        <rdfs:subClassOf rdf:resource="http://who.int/icf#ICFQualifier"/>
        <owl:disjointWith rdf:resource="http://who.int/icf#Q_Capacity"/>
        <owl:disjointWith rdf:resource="http://who.int/icf#Q_Extent_of_Impairment"/>
        <owl:disjointWith rdf:resource="http://who.int/icf#Q_Nature_of_Change_in_Body_Structure"/>
        <owl:disjointWith rdf:resource="http://who.int/icf#Q_Performance"/>
    </owl:Class>
    


    <!-- http://who.int/icf#Q_Anatomical_Localization.0 -->

    <owl:Class rdf:about="http://who.int/icf#Q_Anatomical_Localization.0">
        <rdfs:subClassOf rdf:resource="http://who.int/icf#Q_Anatomical_Localization"/>
        <owl:disjointWith rdf:resource="http://who.int/icf#Q_Anatomical_Localization.1"/>
        <owl:disjointWith rdf:resource="http://who.int/icf#Q_Anatomical_Localization.2"/>
        <owl:disjointWith rdf:resource="http://who.int/icf#Q_Anatomical_Localization.3"/>
        <owl:disjointWith rdf:resource="http://who.int/icf#Q_Anatomical_Localization.4"/>
        <owl:disjointWith rdf:resource="http://who.int/icf#Q_Anatomical_Localization.5"/>
        <owl:disjointWith rdf:resource="http://who.int/icf#Q_Anatomical_Localization.6"/>
        <owl:disjointWith rdf:resource="http://who.int/icf#Q_Anatomical_Localization.7"/>
        <owl:disjointWith rdf:resource="http://who.int/icf#Q_Anatomical_Localization.8"/>
        <owl:disjointWith rdf:resource="http://who.int/icf#Q_Anatomical_Localization.9"/>
    </owl:Class>
    


    <!-- http://who.int/icf#Q_Anatomical_Localization.1 -->

    <owl:Class rdf:about="http://who.int/icf#Q_Anatomical_Localization.1">
        <rdfs:subClassOf rdf:resource="http://who.int/icf#Q_Anatomical_Localization"/>
        <owl:disjointWith rdf:resource="http://who.int/icf#Q_Anatomical_Localization.2"/>
        <owl:disjointWith rdf:resource="http://who.int/icf#Q_Anatomical_Localization.3"/>
        <owl:disjointWith rdf:resource="http://who.int/icf#Q_Anatomical_Localization.4"/>
        <owl:disjointWith rdf:resource="http://who.int/icf#Q_Anatomical_Localization.5"/>
        <owl:disjointWith rdf:resource="http://who.int/icf#Q_Anatomical_Localization.6"/>
        <owl:disjointWith rdf:resource="http://who.int/icf#Q_Anatomical_Localization.7"/>
        <owl:disjointWith rdf:resource="http://who.int/icf#Q_Anatomical_Localization.8"/>
        <owl:disjointWith rdf:resource="http://who.int/icf#Q_Anatomical_Localization.9"/>
    </owl:Class>
    


    <!-- http://who.int/icf#Q_Anatomical_Localization.2 -->

    <owl:Class rdf:about="http://who.int/icf#Q_Anatomical_Localization.2">
        <rdfs:subClassOf rdf:resource="http://who.int/icf#Q_Anatomical_Localization"/>
        <owl:disjointWith rdf:resource="http://who.int/icf#Q_Anatomical_Localization.3"/>
        <owl:disjointWith rdf:resource="http://who.int/icf#Q_Anatomical_Localization.4"/>
        <owl:disjointWith rdf:resource="http://who.int/icf#Q_Anatomical_Localization.5"/>
        <owl:disjointWith rdf:resource="http://who.int/icf#Q_Anatomical_Localization.6"/>
        <owl:disjointWith rdf:resource="http://who.int/icf#Q_Anatomical_Localization.7"/>
        <owl:disjointWith rdf:resource="http://who.int/icf#Q_Anatomical_Localization.8"/>
        <owl:disjointWith rdf:resource="http://who.int/icf#Q_Anatomical_Localization.9"/>
    </owl:Class>
    


    <!-- http://who.int/icf#Q_Anatomical_Localization.3 -->

    <owl:Class rdf:about="http://who.int/icf#Q_Anatomical_Localization.3">
        <rdfs:subClassOf rdf:resource="http://who.int/icf#Q_Anatomical_Localization"/>
        <owl:disjointWith rdf:resource="http://who.int/icf#Q_Anatomical_Localization.4"/>
        <owl:disjointWith rdf:resource="http://who.int/icf#Q_Anatomical_Localization.5"/>
        <owl:disjointWith rdf:resource="http://who.int/icf#Q_Anatomical_Localization.6"/>
        <owl:disjointWith rdf:resource="http://who.int/icf#Q_Anatomical_Localization.7"/>
        <owl:disjointWith rdf:resource="http://who.int/icf#Q_Anatomical_Localization.8"/>
        <owl:disjointWith rdf:resource="http://who.int/icf#Q_Anatomical_Localization.9"/>
    </owl:Class>
    


    <!-- http://who.int/icf#Q_Anatomical_Localization.4 -->

    <owl:Class rdf:about="http://who.int/icf#Q_Anatomical_Localization.4">
        <rdfs:subClassOf rdf:resource="http://who.int/icf#Q_Anatomical_Localization"/>
        <owl:disjointWith rdf:resource="http://who.int/icf#Q_Anatomical_Localization.5"/>
        <owl:disjointWith rdf:resource="http://who.int/icf#Q_Anatomical_Localization.6"/>
        <owl:disjointWith rdf:resource="http://who.int/icf#Q_Anatomical_Localization.7"/>
        <owl:disjointWith rdf:resource="http://who.int/icf#Q_Anatomical_Localization.8"/>
        <owl:disjointWith rdf:resource="http://who.int/icf#Q_Anatomical_Localization.9"/>
    </owl:Class>
    


    <!-- http://who.int/icf#Q_Anatomical_Localization.5 -->

    <owl:Class rdf:about="http://who.int/icf#Q_Anatomical_Localization.5">
        <rdfs:subClassOf rdf:resource="http://who.int/icf#Q_Anatomical_Localization"/>
        <owl:disjointWith rdf:resource="http://who.int/icf#Q_Anatomical_Localization.6"/>
        <owl:disjointWith rdf:resource="http://who.int/icf#Q_Anatomical_Localization.7"/>
        <owl:disjointWith rdf:resource="http://who.int/icf#Q_Anatomical_Localization.8"/>
        <owl:disjointWith rdf:resource="http://who.int/icf#Q_Anatomical_Localization.9"/>
    </owl:Class>
    


    <!-- http://who.int/icf#Q_Anatomical_Localization.6 -->

    <owl:Class rdf:about="http://who.int/icf#Q_Anatomical_Localization.6">
        <rdfs:subClassOf rdf:resource="http://who.int/icf#Q_Anatomical_Localization"/>
        <owl:disjointWith rdf:resource="http://who.int/icf#Q_Anatomical_Localization.7"/>
        <owl:disjointWith rdf:resource="http://who.int/icf#Q_Anatomical_Localization.8"/>
        <owl:disjointWith rdf:resource="http://who.int/icf#Q_Anatomical_Localization.9"/>
    </owl:Class>
    


    <!-- http://who.int/icf#Q_Anatomical_Localization.7 -->

    <owl:Class rdf:about="http://who.int/icf#Q_Anatomical_Localization.7">
        <rdfs:subClassOf rdf:resource="http://who.int/icf#Q_Anatomical_Localization"/>
        <owl:disjointWith rdf:resource="http://who.int/icf#Q_Anatomical_Localization.8"/>
        <owl:disjointWith rdf:resource="http://who.int/icf#Q_Anatomical_Localization.9"/>
    </owl:Class>
    


    <!-- http://who.int/icf#Q_Anatomical_Localization.8 -->

    <owl:Class rdf:about="http://who.int/icf#Q_Anatomical_Localization.8">
        <rdfs:subClassOf rdf:resource="http://who.int/icf#Q_Anatomical_Localization"/>
        <owl:disjointWith rdf:resource="http://who.int/icf#Q_Anatomical_Localization.9"/>
    </owl:Class>
    


    <!-- http://who.int/icf#Q_Anatomical_Localization.9 -->

    <owl:Class rdf:about="http://who.int/icf#Q_Anatomical_Localization.9">
        <rdfs:subClassOf rdf:resource="http://who.int/icf#Q_Anatomical_Localization"/>
    </owl:Class>
    


    <!-- http://who.int/icf#Q_Capacity -->

    <owl:Class rdf:about="http://who.int/icf#Q_Capacity">
        <rdfs:subClassOf rdf:resource="http://who.int/icf#ICFQualifier"/>
        <owl:disjointWith rdf:resource="http://who.int/icf#Q_Extent_of_Impairment"/>
        <owl:disjointWith rdf:resource="http://who.int/icf#Q_Nature_of_Change_in_Body_Structure"/>
        <owl:disjointWith rdf:resource="http://who.int/icf#Q_Performance"/>
    </owl:Class>
    


    <!-- http://who.int/icf#Q_Capacity.0 -->

    <owl:Class rdf:about="http://who.int/icf#Q_Capacity.0">
        <rdfs:subClassOf rdf:resource="http://who.int/icf#Q_Capacity"/>
        <owl:disjointWith rdf:resource="http://who.int/icf#Q_Capacity.1"/>
        <owl:disjointWith rdf:resource="http://who.int/icf#Q_Capacity.2"/>
        <owl:disjointWith rdf:resource="http://who.int/icf#Q_Capacity.3"/>
        <owl:disjointWith rdf:resource="http://who.int/icf#Q_Capacity.4"/>
        <owl:disjointWith rdf:resource="http://who.int/icf#Q_Capacity.8"/>
        <owl:disjointWith rdf:resource="http://who.int/icf#Q_Capacity.9"/>
    </owl:Class>
    


    <!-- http://who.int/icf#Q_Capacity.1 -->

    <owl:Class rdf:about="http://who.int/icf#Q_Capacity.1">
        <rdfs:subClassOf rdf:resource="http://who.int/icf#Q_Capacity"/>
        <owl:disjointWith rdf:resource="http://who.int/icf#Q_Capacity.2"/>
        <owl:disjointWith rdf:resource="http://who.int/icf#Q_Capacity.3"/>
        <owl:disjointWith rdf:resource="http://who.int/icf#Q_Capacity.4"/>
        <owl:disjointWith rdf:resource="http://who.int/icf#Q_Capacity.8"/>
        <owl:disjointWith rdf:resource="http://who.int/icf#Q_Capacity.9"/>
    </owl:Class>
    


    <!-- http://who.int/icf#Q_Capacity.2 -->

    <owl:Class rdf:about="http://who.int/icf#Q_Capacity.2">
        <rdfs:subClassOf rdf:resource="http://who.int/icf#Q_Capacity"/>
        <owl:disjointWith rdf:resource="http://who.int/icf#Q_Capacity.3"/>
        <owl:disjointWith rdf:resource="http://who.int/icf#Q_Capacity.4"/>
        <owl:disjointWith rdf:resource="http://who.int/icf#Q_Capacity.8"/>
        <owl:disjointWith rdf:resource="http://who.int/icf#Q_Capacity.9"/>
    </owl:Class>
    


    <!-- http://who.int/icf#Q_Capacity.3 -->

    <owl:Class rdf:about="http://who.int/icf#Q_Capacity.3">
        <rdfs:subClassOf rdf:resource="http://who.int/icf#Q_Capacity"/>
        <owl:disjointWith rdf:resource="http://who.int/icf#Q_Capacity.4"/>
        <owl:disjointWith rdf:resource="http://who.int/icf#Q_Capacity.8"/>
        <owl:disjointWith rdf:resource="http://who.int/icf#Q_Capacity.9"/>
    </owl:Class>
    


    <!-- http://who.int/icf#Q_Capacity.4 -->

    <owl:Class rdf:about="http://who.int/icf#Q_Capacity.4">
        <rdfs:subClassOf rdf:resource="http://who.int/icf#Q_Capacity"/>
        <owl:disjointWith rdf:resource="http://who.int/icf#Q_Capacity.8"/>
        <owl:disjointWith rdf:resource="http://who.int/icf#Q_Capacity.9"/>
    </owl:Class>
    


    <!-- http://who.int/icf#Q_Capacity.8 -->

    <owl:Class rdf:about="http://who.int/icf#Q_Capacity.8">
        <rdfs:subClassOf rdf:resource="http://who.int/icf#Q_Capacity"/>
        <owl:disjointWith rdf:resource="http://who.int/icf#Q_Capacity.9"/>
    </owl:Class>
    


    <!-- http://who.int/icf#Q_Capacity.9 -->

    <owl:Class rdf:about="http://who.int/icf#Q_Capacity.9">
        <rdfs:subClassOf rdf:resource="http://who.int/icf#Q_Capacity"/>
    </owl:Class>
    


    <!-- http://who.int/icf#Q_Extent_of_Impairment -->

    <owl:Class rdf:about="http://who.int/icf#Q_Extent_of_Impairment">
        <rdfs:subClassOf rdf:resource="http://who.int/icf#ICFQualifier"/>
        <owl:disjointWith rdf:resource="http://who.int/icf#Q_Nature_of_Change_in_Body_Structure"/>
        <owl:disjointWith rdf:resource="http://who.int/icf#Q_Performance"/>
    </owl:Class>
    


    <!-- http://who.int/icf#Q_Extent_of_Impairment.0 -->

    <owl:Class rdf:about="http://who.int/icf#Q_Extent_of_Impairment.0">
        <rdfs:subClassOf rdf:resource="http://who.int/icf#Q_Extent_of_Impairment"/>
        <owl:disjointWith rdf:resource="http://who.int/icf#Q_Extent_of_Impairment.1"/>
        <owl:disjointWith rdf:resource="http://who.int/icf#Q_Extent_of_Impairment.2"/>
        <owl:disjointWith rdf:resource="http://who.int/icf#Q_Extent_of_Impairment.3"/>
        <owl:disjointWith rdf:resource="http://who.int/icf#Q_Extent_of_Impairment.4"/>
        <owl:disjointWith rdf:resource="http://who.int/icf#Q_Extent_of_Impairment.8"/>
        <owl:disjointWith rdf:resource="http://who.int/icf#Q_Extent_of_Impairment.9"/>
    </owl:Class>
    


    <!-- http://who.int/icf#Q_Extent_of_Impairment.1 -->

    <owl:Class rdf:about="http://who.int/icf#Q_Extent_of_Impairment.1">
        <rdfs:subClassOf rdf:resource="http://who.int/icf#Q_Extent_of_Impairment"/>
        <owl:disjointWith rdf:resource="http://who.int/icf#Q_Extent_of_Impairment.2"/>
        <owl:disjointWith rdf:resource="http://who.int/icf#Q_Extent_of_Impairment.3"/>
        <owl:disjointWith rdf:resource="http://who.int/icf#Q_Extent_of_Impairment.4"/>
        <owl:disjointWith rdf:resource="http://who.int/icf#Q_Extent_of_Impairment.8"/>
        <owl:disjointWith rdf:resource="http://who.int/icf#Q_Extent_of_Impairment.9"/>
    </owl:Class>
    


    <!-- http://who.int/icf#Q_Extent_of_Impairment.2 -->

    <owl:Class rdf:about="http://who.int/icf#Q_Extent_of_Impairment.2">
        <rdfs:subClassOf rdf:resource="http://who.int/icf#Q_Extent_of_Impairment"/>
        <owl:disjointWith rdf:resource="http://who.int/icf#Q_Extent_of_Impairment.3"/>
        <owl:disjointWith rdf:resource="http://who.int/icf#Q_Extent_of_Impairment.4"/>
        <owl:disjointWith rdf:resource="http://who.int/icf#Q_Extent_of_Impairment.8"/>
        <owl:disjointWith rdf:resource="http://who.int/icf#Q_Extent_of_Impairment.9"/>
    </owl:Class>
    


    <!-- http://who.int/icf#Q_Extent_of_Impairment.3 -->

    <owl:Class rdf:about="http://who.int/icf#Q_Extent_of_Impairment.3">
        <rdfs:subClassOf rdf:resource="http://who.int/icf#Q_Extent_of_Impairment"/>
        <owl:disjointWith rdf:resource="http://who.int/icf#Q_Extent_of_Impairment.4"/>
        <owl:disjointWith rdf:resource="http://who.int/icf#Q_Extent_of_Impairment.8"/>
        <owl:disjointWith rdf:resource="http://who.int/icf#Q_Extent_of_Impairment.9"/>
    </owl:Class>
    


    <!-- http://who.int/icf#Q_Extent_of_Impairment.4 -->

    <owl:Class rdf:about="http://who.int/icf#Q_Extent_of_Impairment.4">
        <rdfs:subClassOf rdf:resource="http://who.int/icf#Q_Extent_of_Impairment"/>
        <owl:disjointWith rdf:resource="http://who.int/icf#Q_Extent_of_Impairment.8"/>
        <owl:disjointWith rdf:resource="http://who.int/icf#Q_Extent_of_Impairment.9"/>
    </owl:Class>
    


    <!-- http://who.int/icf#Q_Extent_of_Impairment.8 -->

    <owl:Class rdf:about="http://who.int/icf#Q_Extent_of_Impairment.8">
        <rdfs:subClassOf rdf:resource="http://who.int/icf#Q_Extent_of_Impairment"/>
        <owl:disjointWith rdf:resource="http://who.int/icf#Q_Extent_of_Impairment.9"/>
    </owl:Class>
    


    <!-- http://who.int/icf#Q_Extent_of_Impairment.9 -->

    <owl:Class rdf:about="http://who.int/icf#Q_Extent_of_Impairment.9">
        <rdfs:subClassOf rdf:resource="http://who.int/icf#Q_Extent_of_Impairment"/>
    </owl:Class>
    


    <!-- http://who.int/icf#Q_Nature_of_Change_in_Body_Structure -->

    <owl:Class rdf:about="http://who.int/icf#Q_Nature_of_Change_in_Body_Structure">
        <rdfs:subClassOf rdf:resource="http://who.int/icf#ICFQualifier"/>
        <owl:disjointWith rdf:resource="http://who.int/icf#Q_Performance"/>
    </owl:Class>
    


    <!-- http://who.int/icf#Q_Nature_of_Change_in_Body_Structure.0 -->

    <owl:Class rdf:about="http://who.int/icf#Q_Nature_of_Change_in_Body_Structure.0">
        <rdfs:subClassOf rdf:resource="http://who.int/icf#Q_Nature_of_Change_in_Body_Structure"/>
        <owl:disjointWith rdf:resource="http://who.int/icf#Q_Nature_of_Change_in_Body_Structure.1"/>
        <owl:disjointWith rdf:resource="http://who.int/icf#Q_Nature_of_Change_in_Body_Structure.2"/>
        <owl:disjointWith rdf:resource="http://who.int/icf#Q_Nature_of_Change_in_Body_Structure.3"/>
        <owl:disjointWith rdf:resource="http://who.int/icf#Q_Nature_of_Change_in_Body_Structure.4"/>
        <owl:disjointWith rdf:resource="http://who.int/icf#Q_Nature_of_Change_in_Body_Structure.5"/>
        <owl:disjointWith rdf:resource="http://who.int/icf#Q_Nature_of_Change_in_Body_Structure.6"/>
        <owl:disjointWith rdf:resource="http://who.int/icf#Q_Nature_of_Change_in_Body_Structure.7"/>
        <owl:disjointWith rdf:resource="http://who.int/icf#Q_Nature_of_Change_in_Body_Structure.8"/>
        <owl:disjointWith rdf:resource="http://who.int/icf#Q_Nature_of_Change_in_Body_Structure.9"/>
    </owl:Class>
    


    <!-- http://who.int/icf#Q_Nature_of_Change_in_Body_Structure.1 -->

    <owl:Class rdf:about="http://who.int/icf#Q_Nature_of_Change_in_Body_Structure.1">
        <rdfs:subClassOf rdf:resource="http://who.int/icf#Q_Nature_of_Change_in_Body_Structure"/>
        <owl:disjointWith rdf:resource="http://who.int/icf#Q_Nature_of_Change_in_Body_Structure.2"/>
        <owl:disjointWith rdf:resource="http://who.int/icf#Q_Nature_of_Change_in_Body_Structure.3"/>
        <owl:disjointWith rdf:resource="http://who.int/icf#Q_Nature_of_Change_in_Body_Structure.4"/>
        <owl:disjointWith rdf:resource="http://who.int/icf#Q_Nature_of_Change_in_Body_Structure.5"/>
        <owl:disjointWith rdf:resource="http://who.int/icf#Q_Nature_of_Change_in_Body_Structure.6"/>
        <owl:disjointWith rdf:resource="http://who.int/icf#Q_Nature_of_Change_in_Body_Structure.7"/>
        <owl:disjointWith rdf:resource="http://who.int/icf#Q_Nature_of_Change_in_Body_Structure.8"/>
        <owl:disjointWith rdf:resource="http://who.int/icf#Q_Nature_of_Change_in_Body_Structure.9"/>
    </owl:Class>
    


    <!-- http://who.int/icf#Q_Nature_of_Change_in_Body_Structure.2 -->

    <owl:Class rdf:about="http://who.int/icf#Q_Nature_of_Change_in_Body_Structure.2">
        <rdfs:subClassOf rdf:resource="http://who.int/icf#Q_Nature_of_Change_in_Body_Structure"/>
        <owl:disjointWith rdf:resource="http://who.int/icf#Q_Nature_of_Change_in_Body_Structure.3"/>
        <owl:disjointWith rdf:resource="http://who.int/icf#Q_Nature_of_Change_in_Body_Structure.4"/>
        <owl:disjointWith rdf:resource="http://who.int/icf#Q_Nature_of_Change_in_Body_Structure.5"/>
        <owl:disjointWith rdf:resource="http://who.int/icf#Q_Nature_of_Change_in_Body_Structure.6"/>
        <owl:disjointWith rdf:resource="http://who.int/icf#Q_Nature_of_Change_in_Body_Structure.7"/>
        <owl:disjointWith rdf:resource="http://who.int/icf#Q_Nature_of_Change_in_Body_Structure.8"/>
        <owl:disjointWith rdf:resource="http://who.int/icf#Q_Nature_of_Change_in_Body_Structure.9"/>
    </owl:Class>
    


    <!-- http://who.int/icf#Q_Nature_of_Change_in_Body_Structure.3 -->

    <owl:Class rdf:about="http://who.int/icf#Q_Nature_of_Change_in_Body_Structure.3">
        <rdfs:subClassOf rdf:resource="http://who.int/icf#Q_Nature_of_Change_in_Body_Structure"/>
        <owl:disjointWith rdf:resource="http://who.int/icf#Q_Nature_of_Change_in_Body_Structure.4"/>
        <owl:disjointWith rdf:resource="http://who.int/icf#Q_Nature_of_Change_in_Body_Structure.5"/>
        <owl:disjointWith rdf:resource="http://who.int/icf#Q_Nature_of_Change_in_Body_Structure.6"/>
        <owl:disjointWith rdf:resource="http://who.int/icf#Q_Nature_of_Change_in_Body_Structure.7"/>
        <owl:disjointWith rdf:resource="http://who.int/icf#Q_Nature_of_Change_in_Body_Structure.8"/>
        <owl:disjointWith rdf:resource="http://who.int/icf#Q_Nature_of_Change_in_Body_Structure.9"/>
    </owl:Class>
    


    <!-- http://who.int/icf#Q_Nature_of_Change_in_Body_Structure.4 -->

    <owl:Class rdf:about="http://who.int/icf#Q_Nature_of_Change_in_Body_Structure.4">
        <rdfs:subClassOf rdf:resource="http://who.int/icf#Q_Nature_of_Change_in_Body_Structure"/>
        <owl:disjointWith rdf:resource="http://who.int/icf#Q_Nature_of_Change_in_Body_Structure.5"/>
        <owl:disjointWith rdf:resource="http://who.int/icf#Q_Nature_of_Change_in_Body_Structure.6"/>
        <owl:disjointWith rdf:resource="http://who.int/icf#Q_Nature_of_Change_in_Body_Structure.7"/>
        <owl:disjointWith rdf:resource="http://who.int/icf#Q_Nature_of_Change_in_Body_Structure.8"/>
        <owl:disjointWith rdf:resource="http://who.int/icf#Q_Nature_of_Change_in_Body_Structure.9"/>
    </owl:Class>
    


    <!-- http://who.int/icf#Q_Nature_of_Change_in_Body_Structure.5 -->

    <owl:Class rdf:about="http://who.int/icf#Q_Nature_of_Change_in_Body_Structure.5">
        <rdfs:subClassOf rdf:resource="http://who.int/icf#Q_Nature_of_Change_in_Body_Structure"/>
        <owl:disjointWith rdf:resource="http://who.int/icf#Q_Nature_of_Change_in_Body_Structure.6"/>
        <owl:disjointWith rdf:resource="http://who.int/icf#Q_Nature_of_Change_in_Body_Structure.7"/>
        <owl:disjointWith rdf:resource="http://who.int/icf#Q_Nature_of_Change_in_Body_Structure.8"/>
        <owl:disjointWith rdf:resource="http://who.int/icf#Q_Nature_of_Change_in_Body_Structure.9"/>
    </owl:Class>
    


    <!-- http://who.int/icf#Q_Nature_of_Change_in_Body_Structure.6 -->

    <owl:Class rdf:about="http://who.int/icf#Q_Nature_of_Change_in_Body_Structure.6">
        <rdfs:subClassOf rdf:resource="http://who.int/icf#Q_Nature_of_Change_in_Body_Structure"/>
        <owl:disjointWith rdf:resource="http://who.int/icf#Q_Nature_of_Change_in_Body_Structure.7"/>
        <owl:disjointWith rdf:resource="http://who.int/icf#Q_Nature_of_Change_in_Body_Structure.8"/>
        <owl:disjointWith rdf:resource="http://who.int/icf#Q_Nature_of_Change_in_Body_Structure.9"/>
    </owl:Class>
    


    <!-- http://who.int/icf#Q_Nature_of_Change_in_Body_Structure.7 -->

    <owl:Class rdf:about="http://who.int/icf#Q_Nature_of_Change_in_Body_Structure.7">
        <rdfs:subClassOf rdf:resource="http://who.int/icf#Q_Nature_of_Change_in_Body_Structure"/>
        <owl:disjointWith rdf:resource="http://who.int/icf#Q_Nature_of_Change_in_Body_Structure.8"/>
        <owl:disjointWith rdf:resource="http://who.int/icf#Q_Nature_of_Change_in_Body_Structure.9"/>
    </owl:Class>
    


    <!-- http://who.int/icf#Q_Nature_of_Change_in_Body_Structure.8 -->

    <owl:Class rdf:about="http://who.int/icf#Q_Nature_of_Change_in_Body_Structure.8">
        <rdfs:subClassOf rdf:resource="http://who.int/icf#Q_Nature_of_Change_in_Body_Structure"/>
        <owl:disjointWith rdf:resource="http://who.int/icf#Q_Nature_of_Change_in_Body_Structure.9"/>
    </owl:Class>
    


    <!-- http://who.int/icf#Q_Nature_of_Change_in_Body_Structure.9 -->

    <owl:Class rdf:about="http://who.int/icf#Q_Nature_of_Change_in_Body_Structure.9">
        <rdfs:subClassOf rdf:resource="http://who.int/icf#Q_Nature_of_Change_in_Body_Structure"/>
    </owl:Class>
    


    <!-- http://who.int/icf#Q_Performance -->

    <owl:Class rdf:about="http://who.int/icf#Q_Performance">
        <rdfs:subClassOf rdf:resource="http://who.int/icf#ICFQualifier"/>
    </owl:Class>
    


    <!-- http://who.int/icf#Q_Performance.0 -->

    <owl:Class rdf:about="http://who.int/icf#Q_Performance.0">
        <rdfs:subClassOf rdf:resource="http://who.int/icf#Q_Performance"/>
        <owl:disjointWith rdf:resource="http://who.int/icf#Q_Performance.1"/>
        <owl:disjointWith rdf:resource="http://who.int/icf#Q_Performance.2"/>
        <owl:disjointWith rdf:resource="http://who.int/icf#Q_Performance.3"/>
        <owl:disjointWith rdf:resource="http://who.int/icf#Q_Performance.4"/>
        <owl:disjointWith rdf:resource="http://who.int/icf#Q_Performance.8"/>
        <owl:disjointWith rdf:resource="http://who.int/icf#Q_Performance.9"/>
    </owl:Class>
    


    <!-- http://who.int/icf#Q_Performance.1 -->

    <owl:Class rdf:about="http://who.int/icf#Q_Performance.1">
        <rdfs:subClassOf rdf:resource="http://who.int/icf#Q_Performance"/>
        <owl:disjointWith rdf:resource="http://who.int/icf#Q_Performance.2"/>
        <owl:disjointWith rdf:resource="http://who.int/icf#Q_Performance.3"/>
        <owl:disjointWith rdf:resource="http://who.int/icf#Q_Performance.4"/>
        <owl:disjointWith rdf:resource="http://who.int/icf#Q_Performance.8"/>
        <owl:disjointWith rdf:resource="http://who.int/icf#Q_Performance.9"/>
    </owl:Class>
    


    <!-- http://who.int/icf#Q_Performance.2 -->

    <owl:Class rdf:about="http://who.int/icf#Q_Performance.2">
        <rdfs:subClassOf rdf:resource="http://who.int/icf#Q_Performance"/>
        <owl:disjointWith rdf:resource="http://who.int/icf#Q_Performance.3"/>
        <owl:disjointWith rdf:resource="http://who.int/icf#Q_Performance.4"/>
        <owl:disjointWith rdf:resource="http://who.int/icf#Q_Performance.8"/>
        <owl:disjointWith rdf:resource="http://who.int/icf#Q_Performance.9"/>
    </owl:Class>
    


    <!-- http://who.int/icf#Q_Performance.3 -->

    <owl:Class rdf:about="http://who.int/icf#Q_Performance.3">
        <rdfs:subClassOf rdf:resource="http://who.int/icf#Q_Performance"/>
        <owl:disjointWith rdf:resource="http://who.int/icf#Q_Performance.4"/>
        <owl:disjointWith rdf:resource="http://who.int/icf#Q_Performance.8"/>
        <owl:disjointWith rdf:resource="http://who.int/icf#Q_Performance.9"/>
    </owl:Class>
    


    <!-- http://who.int/icf#Q_Performance.4 -->

    <owl:Class rdf:about="http://who.int/icf#Q_Performance.4">
        <rdfs:subClassOf rdf:resource="http://who.int/icf#Q_Performance"/>
        <owl:disjointWith rdf:resource="http://who.int/icf#Q_Performance.8"/>
        <owl:disjointWith rdf:resource="http://who.int/icf#Q_Performance.9"/>
    </owl:Class>
    


    <!-- http://who.int/icf#Q_Performance.8 -->

    <owl:Class rdf:about="http://who.int/icf#Q_Performance.8">
        <rdfs:subClassOf rdf:resource="http://who.int/icf#Q_Performance"/>
        <owl:disjointWith rdf:resource="http://who.int/icf#Q_Performance.9"/>
    </owl:Class>
    


    <!-- http://who.int/icf#Q_Performance.9 -->

    <owl:Class rdf:about="http://who.int/icf#Q_Performance.9">
        <rdfs:subClassOf rdf:resource="http://who.int/icf#Q_Performance"/>
    </owl:Class>
    


    <!-- http://who.int/icf#b -->

    <owl:Class rdf:about="http://who.int/icf#b">
        <rdfs:subClassOf rdf:resource="http://who.int/icf#ICFCategory"/>
    </owl:Class>
    


    <!-- http://who.int/icf#b1 -->

    <owl:Class rdf:about="http://who.int/icf#b1">
        <rdfs:subClassOf rdf:resource="http://who.int/icf#b"/>
    </owl:Class>
    


    <!-- http://who.int/icf#b110 -->

    <owl:Class rdf:about="http://who.int/icf#b110">
        <rdfs:subClassOf rdf:resource="http://who.int/icf#b110-b139"/>
    </owl:Class>
    


    <!-- http://who.int/icf#b110-b139 -->

    <owl:Class rdf:about="http://who.int/icf#b110-b139">
        <rdfs:subClassOf rdf:resource="http://who.int/icf#b1"/>
    </owl:Class>
    


    <!-- http://who.int/icf#b1100 -->

    <owl:Class rdf:about="http://who.int/icf#b1100">
        <rdfs:subClassOf rdf:resource="http://who.int/icf#b110"/>
    </owl:Class>
    


    <!-- http://who.int/icf#b1101 -->

    <owl:Class rdf:about="http://who.int/icf#b1101">
        <rdfs:subClassOf rdf:resource="http://who.int/icf#b110"/>
    </owl:Class>
    


    <!-- http://who.int/icf#b1102 -->

    <owl:Class rdf:about="http://who.int/icf#b1102">
        <rdfs:subClassOf rdf:resource="http://who.int/icf#b110"/>
    </owl:Class>
    


    <!-- http://who.int/icf#b1108 -->

    <owl:Class rdf:about="http://who.int/icf#b1108">
        <rdfs:subClassOf rdf:resource="http://who.int/icf#b110"/>
    </owl:Class>
    


    <!-- http://who.int/icf#b1109 -->

    <owl:Class rdf:about="http://who.int/icf#b1109">
        <rdfs:subClassOf rdf:resource="http://who.int/icf#b110"/>
    </owl:Class>
    


    <!-- http://who.int/icf#b114 -->

    <owl:Class rdf:about="http://who.int/icf#b114">
        <rdfs:subClassOf rdf:resource="http://who.int/icf#b110-b139"/>
    </owl:Class>
    


    <!-- http://who.int/icf#b1140 -->

    <owl:Class rdf:about="http://who.int/icf#b1140">
        <rdfs:subClassOf rdf:resource="http://who.int/icf#b114"/>
    </owl:Class>
    


    <!-- http://who.int/icf#b1141 -->

    <owl:Class rdf:about="http://who.int/icf#b1141">
        <rdfs:subClassOf rdf:resource="http://who.int/icf#b114"/>
    </owl:Class>
    


    <!-- http://who.int/icf#b1142 -->

    <owl:Class rdf:about="http://who.int/icf#b1142">
        <rdfs:subClassOf rdf:resource="http://who.int/icf#b114"/>
    </owl:Class>
    


    <!-- http://who.int/icf#b11420 -->

    <owl:Class rdf:about="http://who.int/icf#b11420">
        <rdfs:subClassOf rdf:resource="http://who.int/icf#b1142"/>
    </owl:Class>
    


    <!-- http://who.int/icf#b11421 -->

    <owl:Class rdf:about="http://who.int/icf#b11421">
        <rdfs:subClassOf rdf:resource="http://who.int/icf#b1142"/>
    </owl:Class>
    


    <!-- http://who.int/icf#b11428 -->

    <owl:Class rdf:about="http://who.int/icf#b11428">
        <rdfs:subClassOf rdf:resource="http://who.int/icf#b1142"/>
    </owl:Class>
    


    <!-- http://who.int/icf#b11429 -->

    <owl:Class rdf:about="http://who.int/icf#b11429">
        <rdfs:subClassOf rdf:resource="http://who.int/icf#b1142"/>
    </owl:Class>
    


    <!-- http://who.int/icf#b1148 -->

    <owl:Class rdf:about="http://who.int/icf#b1148">
        <rdfs:subClassOf rdf:resource="http://who.int/icf#b114"/>
    </owl:Class>
    


    <!-- http://who.int/icf#b1149 -->

    <owl:Class rdf:about="http://who.int/icf#b1149">
        <rdfs:subClassOf rdf:resource="http://who.int/icf#b114"/>
    </owl:Class>
    


    <!-- http://who.int/icf#b117 -->

    <owl:Class rdf:about="http://who.int/icf#b117">
        <rdfs:subClassOf rdf:resource="http://who.int/icf#b110-b139"/>
    </owl:Class>
    


    <!-- http://who.int/icf#b122 -->

    <owl:Class rdf:about="http://who.int/icf#b122">
        <rdfs:subClassOf rdf:resource="http://who.int/icf#b110-b139"/>
    </owl:Class>
    


    <!-- http://who.int/icf#b126 -->

    <owl:Class rdf:about="http://who.int/icf#b126">
        <rdfs:subClassOf rdf:resource="http://who.int/icf#b110-b139"/>
    </owl:Class>
    


    <!-- http://who.int/icf#b1260 -->

    <owl:Class rdf:about="http://who.int/icf#b1260">
        <rdfs:subClassOf rdf:resource="http://who.int/icf#b126"/>
    </owl:Class>
    


    <!-- http://who.int/icf#b1261 -->

    <owl:Class rdf:about="http://who.int/icf#b1261">
        <rdfs:subClassOf rdf:resource="http://who.int/icf#b126"/>
    </owl:Class>
    


    <!-- http://who.int/icf#b1262 -->

    <owl:Class rdf:about="http://who.int/icf#b1262">
        <rdfs:subClassOf rdf:resource="http://who.int/icf#b126"/>
    </owl:Class>
    


    <!-- http://who.int/icf#b1263 -->

    <owl:Class rdf:about="http://who.int/icf#b1263">
        <rdfs:subClassOf rdf:resource="http://who.int/icf#b126"/>
    </owl:Class>
    


    <!-- http://who.int/icf#b1264 -->

    <owl:Class rdf:about="http://who.int/icf#b1264">
        <rdfs:subClassOf rdf:resource="http://who.int/icf#b126"/>
    </owl:Class>
    


    <!-- http://who.int/icf#b1265 -->

    <owl:Class rdf:about="http://who.int/icf#b1265">
        <rdfs:subClassOf rdf:resource="http://who.int/icf#b126"/>
    </owl:Class>
    


    <!-- http://who.int/icf#b1266 -->

    <owl:Class rdf:about="http://who.int/icf#b1266">
        <rdfs:subClassOf rdf:resource="http://who.int/icf#b126"/>
    </owl:Class>
    


    <!-- http://who.int/icf#b1267 -->

    <owl:Class rdf:about="http://who.int/icf#b1267">
        <rdfs:subClassOf rdf:resource="http://who.int/icf#b126"/>
    </owl:Class>
    


    <!-- http://who.int/icf#b1268 -->

    <owl:Class rdf:about="http://who.int/icf#b1268">
        <rdfs:subClassOf rdf:resource="http://who.int/icf#b126"/>
    </owl:Class>
    


    <!-- http://who.int/icf#b1269 -->

    <owl:Class rdf:about="http://who.int/icf#b1269">
        <rdfs:subClassOf rdf:resource="http://who.int/icf#b126"/>
    </owl:Class>
    


    <!-- http://who.int/icf#b130 -->

    <owl:Class rdf:about="http://who.int/icf#b130">
        <rdfs:subClassOf rdf:resource="http://who.int/icf#b110-b139"/>
    </owl:Class>
    


    <!-- http://who.int/icf#b1300 -->

    <owl:Class rdf:about="http://who.int/icf#b1300">
        <rdfs:subClassOf rdf:resource="http://who.int/icf#b130"/>
    </owl:Class>
    


    <!-- http://who.int/icf#b1301 -->

    <owl:Class rdf:about="http://who.int/icf#b1301">
        <rdfs:subClassOf rdf:resource="http://who.int/icf#b130"/>
    </owl:Class>
    


    <!-- http://who.int/icf#b1302 -->

    <owl:Class rdf:about="http://who.int/icf#b1302">
        <rdfs:subClassOf rdf:resource="http://who.int/icf#b130"/>
    </owl:Class>
    


    <!-- http://who.int/icf#b1303 -->

    <owl:Class rdf:about="http://who.int/icf#b1303">
        <rdfs:subClassOf rdf:resource="http://who.int/icf#b130"/>
    </owl:Class>
    


    <!-- http://who.int/icf#b1304 -->

    <owl:Class rdf:about="http://who.int/icf#b1304">
        <rdfs:subClassOf rdf:resource="http://who.int/icf#b130"/>
    </owl:Class>
    


    <!-- http://who.int/icf#b1308 -->

    <owl:Class rdf:about="http://who.int/icf#b1308">
        <rdfs:subClassOf rdf:resource="http://who.int/icf#b130"/>
    </owl:Class>
    


    <!-- http://who.int/icf#b1309 -->

    <owl:Class rdf:about="http://who.int/icf#b1309">
        <rdfs:subClassOf rdf:resource="http://who.int/icf#b130"/>
    </owl:Class>
    


    <!-- http://who.int/icf#b134 -->

    <owl:Class rdf:about="http://who.int/icf#b134">
        <rdfs:subClassOf rdf:resource="http://who.int/icf#b110-b139"/>
    </owl:Class>
    


    <!-- http://who.int/icf#b1340 -->

    <owl:Class rdf:about="http://who.int/icf#b1340">
        <rdfs:subClassOf rdf:resource="http://who.int/icf#b134"/>
    </owl:Class>
    


    <!-- http://who.int/icf#b1341 -->

    <owl:Class rdf:about="http://who.int/icf#b1341">
        <rdfs:subClassOf rdf:resource="http://who.int/icf#b134"/>
    </owl:Class>
    


    <!-- http://who.int/icf#b1342 -->

    <owl:Class rdf:about="http://who.int/icf#b1342">
        <rdfs:subClassOf rdf:resource="http://who.int/icf#b134"/>
    </owl:Class>
    


    <!-- http://who.int/icf#b1343 -->

    <owl:Class rdf:about="http://who.int/icf#b1343">
        <rdfs:subClassOf rdf:resource="http://who.int/icf#b134"/>
    </owl:Class>
    


    <!-- http://who.int/icf#b1344 -->

    <owl:Class rdf:about="http://who.int/icf#b1344">
        <rdfs:subClassOf rdf:resource="http://who.int/icf#b134"/>
    </owl:Class>
    


    <!-- http://who.int/icf#b1348 -->

    <owl:Class rdf:about="http://who.int/icf#b1348">
        <rdfs:subClassOf rdf:resource="http://who.int/icf#b134"/>
    </owl:Class>
    


    <!-- http://who.int/icf#b1349 -->

    <owl:Class rdf:about="http://who.int/icf#b1349">
        <rdfs:subClassOf rdf:resource="http://who.int/icf#b134"/>
    </owl:Class>
    


    <!-- http://who.int/icf#b139 -->

    <owl:Class rdf:about="http://who.int/icf#b139">
        <rdfs:subClassOf rdf:resource="http://who.int/icf#b110-b139"/>
    </owl:Class>
    


    <!-- http://who.int/icf#b140 -->

    <owl:Class rdf:about="http://who.int/icf#b140">
        <rdfs:subClassOf rdf:resource="http://who.int/icf#b140-b189"/>
    </owl:Class>
    


    <!-- http://who.int/icf#b140-b189 -->

    <owl:Class rdf:about="http://who.int/icf#b140-b189">
        <rdfs:subClassOf rdf:resource="http://who.int/icf#b1"/>
    </owl:Class>
    


    <!-- http://who.int/icf#b1400 -->

    <owl:Class rdf:about="http://who.int/icf#b1400">
        <rdfs:subClassOf rdf:resource="http://who.int/icf#b140"/>
    </owl:Class>
    


    <!-- http://who.int/icf#b1401 -->

    <owl:Class rdf:about="http://who.int/icf#b1401">
        <rdfs:subClassOf rdf:resource="http://who.int/icf#b140"/>
    </owl:Class>
    


    <!-- http://who.int/icf#b1402 -->

    <owl:Class rdf:about="http://who.int/icf#b1402">
        <rdfs:subClassOf rdf:resource="http://who.int/icf#b140"/>
    </owl:Class>
    


    <!-- http://who.int/icf#b1403 -->

    <owl:Class rdf:about="http://who.int/icf#b1403">
        <rdfs:subClassOf rdf:resource="http://who.int/icf#b140"/>
    </owl:Class>
    


    <!-- http://who.int/icf#b1408 -->

    <owl:Class rdf:about="http://who.int/icf#b1408">
        <rdfs:subClassOf rdf:resource="http://who.int/icf#b140"/>
    </owl:Class>
    


    <!-- http://who.int/icf#b1409 -->

    <owl:Class rdf:about="http://who.int/icf#b1409">
        <rdfs:subClassOf rdf:resource="http://who.int/icf#b140"/>
    </owl:Class>
    


    <!-- http://who.int/icf#b144 -->

    <owl:Class rdf:about="http://who.int/icf#b144">
        <rdfs:subClassOf rdf:resource="http://who.int/icf#b140-b189"/>
    </owl:Class>
    


    <!-- http://who.int/icf#b1440 -->

    <owl:Class rdf:about="http://who.int/icf#b1440">
        <rdfs:subClassOf rdf:resource="http://who.int/icf#b144"/>
    </owl:Class>
    


    <!-- http://who.int/icf#b1441 -->

    <owl:Class rdf:about="http://who.int/icf#b1441">
        <rdfs:subClassOf rdf:resource="http://who.int/icf#b144"/>
    </owl:Class>
    


    <!-- http://who.int/icf#b1442 -->

    <owl:Class rdf:about="http://who.int/icf#b1442">
        <rdfs:subClassOf rdf:resource="http://who.int/icf#b144"/>
    </owl:Class>
    


    <!-- http://who.int/icf#b1448 -->

    <owl:Class rdf:about="http://who.int/icf#b1448">
        <rdfs:subClassOf rdf:resource="http://who.int/icf#b144"/>
    </owl:Class>
    


    <!-- http://who.int/icf#b1449 -->

    <owl:Class rdf:about="http://who.int/icf#b1449">
        <rdfs:subClassOf rdf:resource="http://who.int/icf#b144"/>
    </owl:Class>
    


    <!-- http://who.int/icf#b147 -->

    <owl:Class rdf:about="http://who.int/icf#b147">
        <rdfs:subClassOf rdf:resource="http://who.int/icf#b140-b189"/>
    </owl:Class>
    


    <!-- http://who.int/icf#b1470 -->

    <owl:Class rdf:about="http://who.int/icf#b1470">
        <rdfs:subClassOf rdf:resource="http://who.int/icf#b147"/>
    </owl:Class>
    


    <!-- http://who.int/icf#b1471 -->

    <owl:Class rdf:about="http://who.int/icf#b1471">
        <rdfs:subClassOf rdf:resource="http://who.int/icf#b147"/>
    </owl:Class>
    


    <!-- http://who.int/icf#b1478 -->

    <owl:Class rdf:about="http://who.int/icf#b1478">
        <rdfs:subClassOf rdf:resource="http://who.int/icf#b147"/>
    </owl:Class>
    


    <!-- http://who.int/icf#b1479 -->

    <owl:Class rdf:about="http://who.int/icf#b1479">
        <rdfs:subClassOf rdf:resource="http://who.int/icf#b147"/>
    </owl:Class>
    


    <!-- http://who.int/icf#b152 -->

    <owl:Class rdf:about="http://who.int/icf#b152">
        <rdfs:subClassOf rdf:resource="http://who.int/icf#b140-b189"/>
    </owl:Class>
    


    <!-- http://who.int/icf#b1520 -->

    <owl:Class rdf:about="http://who.int/icf#b1520">
        <rdfs:subClassOf rdf:resource="http://who.int/icf#b152"/>
    </owl:Class>
    


    <!-- http://who.int/icf#b1521 -->

    <owl:Class rdf:about="http://who.int/icf#b1521">
        <rdfs:subClassOf rdf:resource="http://who.int/icf#b152"/>
    </owl:Class>
    


    <!-- http://who.int/icf#b1522 -->

    <owl:Class rdf:about="http://who.int/icf#b1522">
        <rdfs:subClassOf rdf:resource="http://who.int/icf#b152"/>
    </owl:Class>
    


    <!-- http://who.int/icf#b1528 -->

    <owl:Class rdf:about="http://who.int/icf#b1528">
        <rdfs:subClassOf rdf:resource="http://who.int/icf#b152"/>
    </owl:Class>
    


    <!-- http://who.int/icf#b1529 -->

    <owl:Class rdf:about="http://who.int/icf#b1529">
        <rdfs:subClassOf rdf:resource="http://who.int/icf#b152"/>
    </owl:Class>
    


    <!-- http://who.int/icf#b156 -->

    <owl:Class rdf:about="http://who.int/icf#b156">
        <rdfs:subClassOf rdf:resource="http://who.int/icf#b140-b189"/>
    </owl:Class>
    


    <!-- http://who.int/icf#b1560 -->

    <owl:Class rdf:about="http://who.int/icf#b1560">
        <rdfs:subClassOf rdf:resource="http://who.int/icf#b156"/>
    </owl:Class>
    


    <!-- http://who.int/icf#b1561 -->

    <owl:Class rdf:about="http://who.int/icf#b1561">
        <rdfs:subClassOf rdf:resource="http://who.int/icf#b156"/>
    </owl:Class>
    


    <!-- http://who.int/icf#b1562 -->

    <owl:Class rdf:about="http://who.int/icf#b1562">
        <rdfs:subClassOf rdf:resource="http://who.int/icf#b156"/>
    </owl:Class>
    


    <!-- http://who.int/icf#b1563 -->

    <owl:Class rdf:about="http://who.int/icf#b1563">
        <rdfs:subClassOf rdf:resource="http://who.int/icf#b156"/>
    </owl:Class>
    


    <!-- http://who.int/icf#b1564 -->

    <owl:Class rdf:about="http://who.int/icf#b1564">
        <rdfs:subClassOf rdf:resource="http://who.int/icf#b156"/>
    </owl:Class>
    


    <!-- http://who.int/icf#b1565 -->

    <owl:Class rdf:about="http://who.int/icf#b1565">
        <rdfs:subClassOf rdf:resource="http://who.int/icf#b156"/>
    </owl:Class>
    


    <!-- http://who.int/icf#b1568 -->

    <owl:Class rdf:about="http://who.int/icf#b1568">
        <rdfs:subClassOf rdf:resource="http://who.int/icf#b156"/>
    </owl:Class>
    


    <!-- http://who.int/icf#b1569 -->

    <owl:Class rdf:about="http://who.int/icf#b1569">
        <rdfs:subClassOf rdf:resource="http://who.int/icf#b156"/>
    </owl:Class>
    


    <!-- http://who.int/icf#b160 -->

    <owl:Class rdf:about="http://who.int/icf#b160">
        <rdfs:subClassOf rdf:resource="http://who.int/icf#b140-b189"/>
    </owl:Class>
    


    <!-- http://who.int/icf#b1600 -->

    <owl:Class rdf:about="http://who.int/icf#b1600">
        <rdfs:subClassOf rdf:resource="http://who.int/icf#b160"/>
    </owl:Class>
    


    <!-- http://who.int/icf#b1601 -->

    <owl:Class rdf:about="http://who.int/icf#b1601">
        <rdfs:subClassOf rdf:resource="http://who.int/icf#b160"/>
    </owl:Class>
    


    <!-- http://who.int/icf#b1602 -->

    <owl:Class rdf:about="http://who.int/icf#b1602">
        <rdfs:subClassOf rdf:resource="http://who.int/icf#b160"/>
    </owl:Class>
    


    <!-- http://who.int/icf#b1603 -->

    <owl:Class rdf:about="http://who.int/icf#b1603">
        <rdfs:subClassOf rdf:resource="http://who.int/icf#b160"/>
    </owl:Class>
    


    <!-- http://who.int/icf#b1608 -->

    <owl:Class rdf:about="http://who.int/icf#b1608">
        <rdfs:subClassOf rdf:resource="http://who.int/icf#b160"/>
    </owl:Class>
    


    <!-- http://who.int/icf#b1609 -->

    <owl:Class rdf:about="http://who.int/icf#b1609">
        <rdfs:subClassOf rdf:resource="http://who.int/icf#b160"/>
    </owl:Class>
    


    <!-- http://who.int/icf#b164 -->

    <owl:Class rdf:about="http://who.int/icf#b164">
        <rdfs:subClassOf rdf:resource="http://who.int/icf#b140-b189"/>
    </owl:Class>
    


    <!-- http://who.int/icf#b1640 -->

    <owl:Class rdf:about="http://who.int/icf#b1640">
        <rdfs:subClassOf rdf:resource="http://who.int/icf#b164"/>
    </owl:Class>
    


    <!-- http://who.int/icf#b1641 -->

    <owl:Class rdf:about="http://who.int/icf#b1641">
        <rdfs:subClassOf rdf:resource="http://who.int/icf#b164"/>
    </owl:Class>
    


    <!-- http://who.int/icf#b1642 -->

    <owl:Class rdf:about="http://who.int/icf#b1642">
        <rdfs:subClassOf rdf:resource="http://who.int/icf#b164"/>
    </owl:Class>
    


    <!-- http://who.int/icf#b1643 -->

    <owl:Class rdf:about="http://who.int/icf#b1643">
        <rdfs:subClassOf rdf:resource="http://who.int/icf#b164"/>
    </owl:Class>
    


    <!-- http://who.int/icf#b1644 -->

    <owl:Class rdf:about="http://who.int/icf#b1644">
        <rdfs:subClassOf rdf:resource="http://who.int/icf#b164"/>
    </owl:Class>
    


    <!-- http://who.int/icf#b1645 -->

    <owl:Class rdf:about="http://who.int/icf#b1645">
        <rdfs:subClassOf rdf:resource="http://who.int/icf#b164"/>
    </owl:Class>
    


    <!-- http://who.int/icf#b1646 -->

    <owl:Class rdf:about="http://who.int/icf#b1646">
        <rdfs:subClassOf rdf:resource="http://who.int/icf#b164"/>
    </owl:Class>
    


    <!-- http://who.int/icf#b1648 -->

    <owl:Class rdf:about="http://who.int/icf#b1648">
        <rdfs:subClassOf rdf:resource="http://who.int/icf#b164"/>
    </owl:Class>
    


    <!-- http://who.int/icf#b1649 -->

    <owl:Class rdf:about="http://who.int/icf#b1649">
        <rdfs:subClassOf rdf:resource="http://who.int/icf#b164"/>
    </owl:Class>
    


    <!-- http://who.int/icf#b167 -->

    <owl:Class rdf:about="http://who.int/icf#b167">
        <rdfs:subClassOf rdf:resource="http://who.int/icf#b140-b189"/>
    </owl:Class>
    


    <!-- http://who.int/icf#b1670 -->

    <owl:Class rdf:about="http://who.int/icf#b1670">
        <rdfs:subClassOf rdf:resource="http://who.int/icf#b167"/>
    </owl:Class>
    


    <!-- http://who.int/icf#b16700 -->

    <owl:Class rdf:about="http://who.int/icf#b16700">
        <rdfs:subClassOf rdf:resource="http://who.int/icf#b1670"/>
    </owl:Class>
    


    <!-- http://who.int/icf#b16701 -->

    <owl:Class rdf:about="http://who.int/icf#b16701">
        <rdfs:subClassOf rdf:resource="http://who.int/icf#b1670"/>
    </owl:Class>
    


    <!-- http://who.int/icf#b16702 -->

    <owl:Class rdf:about="http://who.int/icf#b16702">
        <rdfs:subClassOf rdf:resource="http://who.int/icf#b1670"/>
    </owl:Class>
    


    <!-- http://who.int/icf#b16708 -->

    <owl:Class rdf:about="http://who.int/icf#b16708">
        <rdfs:subClassOf rdf:resource="http://who.int/icf#b1670"/>
    </owl:Class>
    


    <!-- http://who.int/icf#b16709 -->

    <owl:Class rdf:about="http://who.int/icf#b16709">
        <rdfs:subClassOf rdf:resource="http://who.int/icf#b1670"/>
    </owl:Class>
    


    <!-- http://who.int/icf#b1671 -->

    <owl:Class rdf:about="http://who.int/icf#b1671">
        <rdfs:subClassOf rdf:resource="http://who.int/icf#b167"/>
    </owl:Class>
    


    <!-- http://who.int/icf#b16710 -->

    <owl:Class rdf:about="http://who.int/icf#b16710">
        <rdfs:subClassOf rdf:resource="http://who.int/icf#b1671"/>
    </owl:Class>
    


    <!-- http://who.int/icf#b16711 -->

    <owl:Class rdf:about="http://who.int/icf#b16711">
        <rdfs:subClassOf rdf:resource="http://who.int/icf#b1671"/>
    </owl:Class>
    


    <!-- http://who.int/icf#b16712 -->

    <owl:Class rdf:about="http://who.int/icf#b16712">
        <rdfs:subClassOf rdf:resource="http://who.int/icf#b1671"/>
    </owl:Class>
    


    <!-- http://who.int/icf#b16718 -->

    <owl:Class rdf:about="http://who.int/icf#b16718">
        <rdfs:subClassOf rdf:resource="http://who.int/icf#b1671"/>
    </owl:Class>
    


    <!-- http://who.int/icf#b16719 -->

    <owl:Class rdf:about="http://who.int/icf#b16719">
        <rdfs:subClassOf rdf:resource="http://who.int/icf#b1671"/>
    </owl:Class>
    


    <!-- http://who.int/icf#b1672 -->

    <owl:Class rdf:about="http://who.int/icf#b1672">
        <rdfs:subClassOf rdf:resource="http://who.int/icf#b167"/>
    </owl:Class>
    


    <!-- http://who.int/icf#b1678 -->

    <owl:Class rdf:about="http://who.int/icf#b1678">
        <rdfs:subClassOf rdf:resource="http://who.int/icf#b167"/>
    </owl:Class>
    


    <!-- http://who.int/icf#b1679 -->

    <owl:Class rdf:about="http://who.int/icf#b1679">
        <rdfs:subClassOf rdf:resource="http://who.int/icf#b167"/>
    </owl:Class>
    


    <!-- http://who.int/icf#b172 -->

    <owl:Class rdf:about="http://who.int/icf#b172">
        <rdfs:subClassOf rdf:resource="http://who.int/icf#b140-b189"/>
    </owl:Class>
    


    <!-- http://who.int/icf#b1720 -->

    <owl:Class rdf:about="http://who.int/icf#b1720">
        <rdfs:subClassOf rdf:resource="http://who.int/icf#b172"/>
    </owl:Class>
    


    <!-- http://who.int/icf#b1721 -->

    <owl:Class rdf:about="http://who.int/icf#b1721">
        <rdfs:subClassOf rdf:resource="http://who.int/icf#b172"/>
    </owl:Class>
    


    <!-- http://who.int/icf#b1728 -->

    <owl:Class rdf:about="http://who.int/icf#b1728">
        <rdfs:subClassOf rdf:resource="http://who.int/icf#b172"/>
    </owl:Class>
    


    <!-- http://who.int/icf#b1729 -->

    <owl:Class rdf:about="http://who.int/icf#b1729">
        <rdfs:subClassOf rdf:resource="http://who.int/icf#b172"/>
    </owl:Class>
    


    <!-- http://who.int/icf#b176 -->

    <owl:Class rdf:about="http://who.int/icf#b176">
        <rdfs:subClassOf rdf:resource="http://who.int/icf#b140-b189"/>
    </owl:Class>
    


    <!-- http://who.int/icf#b180 -->

    <owl:Class rdf:about="http://who.int/icf#b180">
        <rdfs:subClassOf rdf:resource="http://who.int/icf#b140-b189"/>
    </owl:Class>
    


    <!-- http://who.int/icf#b1800 -->

    <owl:Class rdf:about="http://who.int/icf#b1800">
        <rdfs:subClassOf rdf:resource="http://who.int/icf#b180"/>
    </owl:Class>
    


    <!-- http://who.int/icf#b1801 -->

    <owl:Class rdf:about="http://who.int/icf#b1801">
        <rdfs:subClassOf rdf:resource="http://who.int/icf#b180"/>
    </owl:Class>
    


    <!-- http://who.int/icf#b1802 -->

    <owl:Class rdf:about="http://who.int/icf#b1802">
        <rdfs:subClassOf rdf:resource="http://who.int/icf#b180"/>
    </owl:Class>
    


    <!-- http://who.int/icf#b1808 -->

    <owl:Class rdf:about="http://who.int/icf#b1808">
        <rdfs:subClassOf rdf:resource="http://who.int/icf#b180"/>
    </owl:Class>
    


    <!-- http://who.int/icf#b1809 -->

    <owl:Class rdf:about="http://who.int/icf#b1809">
        <rdfs:subClassOf rdf:resource="http://who.int/icf#b180"/>
    </owl:Class>
    


    <!-- http://who.int/icf#b189 -->

    <owl:Class rdf:about="http://who.int/icf#b189">
        <rdfs:subClassOf rdf:resource="http://who.int/icf#b140-b189"/>
    </owl:Class>
    


    <!-- http://who.int/icf#b198 -->

    <owl:Class rdf:about="http://who.int/icf#b198">
        <rdfs:subClassOf rdf:resource="http://who.int/icf#b1"/>
    </owl:Class>
    


    <!-- http://who.int/icf#b199 -->

    <owl:Class rdf:about="http://who.int/icf#b199">
        <rdfs:subClassOf rdf:resource="http://who.int/icf#b1"/>
    </owl:Class>
    


    <!-- http://who.int/icf#b2 -->

    <owl:Class rdf:about="http://who.int/icf#b2">
        <rdfs:subClassOf rdf:resource="http://who.int/icf#b"/>
    </owl:Class>
    


    <!-- http://who.int/icf#b210 -->

    <owl:Class rdf:about="http://who.int/icf#b210">
        <rdfs:subClassOf rdf:resource="http://who.int/icf#b210-b229"/>
    </owl:Class>
    


    <!-- http://who.int/icf#b210-b229 -->

    <owl:Class rdf:about="http://who.int/icf#b210-b229">
        <rdfs:subClassOf rdf:resource="http://who.int/icf#b2"/>
    </owl:Class>
    


    <!-- http://who.int/icf#b2100 -->

    <owl:Class rdf:about="http://who.int/icf#b2100">
        <rdfs:subClassOf rdf:resource="http://who.int/icf#b210"/>
    </owl:Class>
    


    <!-- http://who.int/icf#b21000 -->

    <owl:Class rdf:about="http://who.int/icf#b21000">
        <rdfs:subClassOf rdf:resource="http://who.int/icf#b2100"/>
    </owl:Class>
    


    <!-- http://who.int/icf#b21001 -->

    <owl:Class rdf:about="http://who.int/icf#b21001">
        <rdfs:subClassOf rdf:resource="http://who.int/icf#b2100"/>
    </owl:Class>
    


    <!-- http://who.int/icf#b21002 -->

    <owl:Class rdf:about="http://who.int/icf#b21002">
        <rdfs:subClassOf rdf:resource="http://who.int/icf#b2100"/>
    </owl:Class>
    


    <!-- http://who.int/icf#b21003 -->

    <owl:Class rdf:about="http://who.int/icf#b21003">
        <rdfs:subClassOf rdf:resource="http://who.int/icf#b2100"/>
    </owl:Class>
    


    <!-- http://who.int/icf#b21008 -->

    <owl:Class rdf:about="http://who.int/icf#b21008">
        <rdfs:subClassOf rdf:resource="http://who.int/icf#b2100"/>
    </owl:Class>
    


    <!-- http://who.int/icf#b21009 -->

    <owl:Class rdf:about="http://who.int/icf#b21009">
        <rdfs:subClassOf rdf:resource="http://who.int/icf#b2100"/>
    </owl:Class>
    


    <!-- http://who.int/icf#b2101 -->

    <owl:Class rdf:about="http://who.int/icf#b2101">
        <rdfs:subClassOf rdf:resource="http://who.int/icf#b210"/>
    </owl:Class>
    


    <!-- http://who.int/icf#b2102 -->

    <owl:Class rdf:about="http://who.int/icf#b2102">
        <rdfs:subClassOf rdf:resource="http://who.int/icf#b210"/>
    </owl:Class>
    


    <!-- http://who.int/icf#b21020 -->

    <owl:Class rdf:about="http://who.int/icf#b21020">
        <rdfs:subClassOf rdf:resource="http://who.int/icf#b2102"/>
    </owl:Class>
    


    <!-- http://who.int/icf#b21021 -->

    <owl:Class rdf:about="http://who.int/icf#b21021">
        <rdfs:subClassOf rdf:resource="http://who.int/icf#b2102"/>
    </owl:Class>
    


    <!-- http://who.int/icf#b21022 -->

    <owl:Class rdf:about="http://who.int/icf#b21022">
        <rdfs:subClassOf rdf:resource="http://who.int/icf#b2102"/>
    </owl:Class>
    


    <!-- http://who.int/icf#b21023 -->

    <owl:Class rdf:about="http://who.int/icf#b21023">
        <rdfs:subClassOf rdf:resource="http://who.int/icf#b2102"/>
    </owl:Class>
    


    <!-- http://who.int/icf#b21028 -->

    <owl:Class rdf:about="http://who.int/icf#b21028">
        <rdfs:subClassOf rdf:resource="http://who.int/icf#b2102"/>
    </owl:Class>
    


    <!-- http://who.int/icf#b21029 -->

    <owl:Class rdf:about="http://who.int/icf#b21029">
        <rdfs:subClassOf rdf:resource="http://who.int/icf#b2102"/>
    </owl:Class>
    


    <!-- http://who.int/icf#b2108 -->

    <owl:Class rdf:about="http://who.int/icf#b2108">
        <rdfs:subClassOf rdf:resource="http://who.int/icf#b210"/>
    </owl:Class>
    


    <!-- http://who.int/icf#b2109 -->

    <owl:Class rdf:about="http://who.int/icf#b2109">
        <rdfs:subClassOf rdf:resource="http://who.int/icf#b210"/>
    </owl:Class>
    


    <!-- http://who.int/icf#b215 -->

    <owl:Class rdf:about="http://who.int/icf#b215">
        <rdfs:subClassOf rdf:resource="http://who.int/icf#b210-b229"/>
    </owl:Class>
    


    <!-- http://who.int/icf#b2150 -->

    <owl:Class rdf:about="http://who.int/icf#b2150">
        <rdfs:subClassOf rdf:resource="http://who.int/icf#b215"/>
    </owl:Class>
    


    <!-- http://who.int/icf#b2151 -->

    <owl:Class rdf:about="http://who.int/icf#b2151">
        <rdfs:subClassOf rdf:resource="http://who.int/icf#b215"/>
    </owl:Class>
    


    <!-- http://who.int/icf#b2152 -->

    <owl:Class rdf:about="http://who.int/icf#b2152">
        <rdfs:subClassOf rdf:resource="http://who.int/icf#b215"/>
    </owl:Class>
    


    <!-- http://who.int/icf#b2153 -->

    <owl:Class rdf:about="http://who.int/icf#b2153">
        <rdfs:subClassOf rdf:resource="http://who.int/icf#b215"/>
    </owl:Class>
    


    <!-- http://who.int/icf#b2158 -->

    <owl:Class rdf:about="http://who.int/icf#b2158">
        <rdfs:subClassOf rdf:resource="http://who.int/icf#b215"/>
    </owl:Class>
    


    <!-- http://who.int/icf#b2159 -->

    <owl:Class rdf:about="http://who.int/icf#b2159">
        <rdfs:subClassOf rdf:resource="http://who.int/icf#b215"/>
    </owl:Class>
    


    <!-- http://who.int/icf#b220 -->

    <owl:Class rdf:about="http://who.int/icf#b220">
        <rdfs:subClassOf rdf:resource="http://who.int/icf#b210-b229"/>
    </owl:Class>
    


    <!-- http://who.int/icf#b229 -->

    <owl:Class rdf:about="http://who.int/icf#b229">
        <rdfs:subClassOf rdf:resource="http://who.int/icf#b210-b229"/>
    </owl:Class>
    


    <!-- http://who.int/icf#b230 -->

    <owl:Class rdf:about="http://who.int/icf#b230">
        <rdfs:subClassOf rdf:resource="http://who.int/icf#b230-b249"/>
    </owl:Class>
    


    <!-- http://who.int/icf#b230-b249 -->

    <owl:Class rdf:about="http://who.int/icf#b230-b249">
        <rdfs:subClassOf rdf:resource="http://who.int/icf#b2"/>
    </owl:Class>
    


    <!-- http://who.int/icf#b2300 -->

    <owl:Class rdf:about="http://who.int/icf#b2300">
        <rdfs:subClassOf rdf:resource="http://who.int/icf#b230"/>
    </owl:Class>
    


    <!-- http://who.int/icf#b2301 -->

    <owl:Class rdf:about="http://who.int/icf#b2301">
        <rdfs:subClassOf rdf:resource="http://who.int/icf#b230"/>
    </owl:Class>
    


    <!-- http://who.int/icf#b2302 -->

    <owl:Class rdf:about="http://who.int/icf#b2302">
        <rdfs:subClassOf rdf:resource="http://who.int/icf#b230"/>
    </owl:Class>
    


    <!-- http://who.int/icf#b2303 -->

    <owl:Class rdf:about="http://who.int/icf#b2303">
        <rdfs:subClassOf rdf:resource="http://who.int/icf#b230"/>
    </owl:Class>
    


    <!-- http://who.int/icf#b2304 -->

    <owl:Class rdf:about="http://who.int/icf#b2304">
        <rdfs:subClassOf rdf:resource="http://who.int/icf#b230"/>
    </owl:Class>
    


    <!-- http://who.int/icf#b2308 -->

    <owl:Class rdf:about="http://who.int/icf#b2308">
        <rdfs:subClassOf rdf:resource="http://who.int/icf#b230"/>
    </owl:Class>
    


    <!-- http://who.int/icf#b2309 -->

    <owl:Class rdf:about="http://who.int/icf#b2309">
        <rdfs:subClassOf rdf:resource="http://who.int/icf#b230"/>
    </owl:Class>
    


    <!-- http://who.int/icf#b235 -->

    <owl:Class rdf:about="http://who.int/icf#b235">
        <rdfs:subClassOf rdf:resource="http://who.int/icf#b230-b249"/>
    </owl:Class>
    


    <!-- http://who.int/icf#b2350 -->

    <owl:Class rdf:about="http://who.int/icf#b2350">
        <rdfs:subClassOf rdf:resource="http://who.int/icf#b235"/>
    </owl:Class>
    


    <!-- http://who.int/icf#b2351 -->

    <owl:Class rdf:about="http://who.int/icf#b2351">
        <rdfs:subClassOf rdf:resource="http://who.int/icf#b235"/>
    </owl:Class>
    


    <!-- http://who.int/icf#b2352 -->

    <owl:Class rdf:about="http://who.int/icf#b2352">
        <rdfs:subClassOf rdf:resource="http://who.int/icf#b235"/>
    </owl:Class>
    


    <!-- http://who.int/icf#b2358 -->

    <owl:Class rdf:about="http://who.int/icf#b2358">
        <rdfs:subClassOf rdf:resource="http://who.int/icf#b235"/>
    </owl:Class>
    


    <!-- http://who.int/icf#b2359 -->

    <owl:Class rdf:about="http://who.int/icf#b2359">
        <rdfs:subClassOf rdf:resource="http://who.int/icf#b235"/>
    </owl:Class>
    


    <!-- http://who.int/icf#b240 -->

    <owl:Class rdf:about="http://who.int/icf#b240">
        <rdfs:subClassOf rdf:resource="http://who.int/icf#b230-b249"/>
    </owl:Class>
    


    <!-- http://who.int/icf#b2400 -->

    <owl:Class rdf:about="http://who.int/icf#b2400">
        <rdfs:subClassOf rdf:resource="http://who.int/icf#b240"/>
    </owl:Class>
    


    <!-- http://who.int/icf#b2401 -->

    <owl:Class rdf:about="http://who.int/icf#b2401">
        <rdfs:subClassOf rdf:resource="http://who.int/icf#b240"/>
    </owl:Class>
    


    <!-- http://who.int/icf#b2402 -->

    <owl:Class rdf:about="http://who.int/icf#b2402">
        <rdfs:subClassOf rdf:resource="http://who.int/icf#b240"/>
    </owl:Class>
    


    <!-- http://who.int/icf#b2403 -->

    <owl:Class rdf:about="http://who.int/icf#b2403">
        <rdfs:subClassOf rdf:resource="http://who.int/icf#b240"/>
    </owl:Class>
    


    <!-- http://who.int/icf#b2404 -->

    <owl:Class rdf:about="http://who.int/icf#b2404">
        <rdfs:subClassOf rdf:resource="http://who.int/icf#b240"/>
    </owl:Class>
    


    <!-- http://who.int/icf#b2405 -->

    <owl:Class rdf:about="http://who.int/icf#b2405">
        <rdfs:subClassOf rdf:resource="http://who.int/icf#b240"/>
    </owl:Class>
    


    <!-- http://who.int/icf#b2408 -->

    <owl:Class rdf:about="http://who.int/icf#b2408">
        <rdfs:subClassOf rdf:resource="http://who.int/icf#b240"/>
    </owl:Class>
    


    <!-- http://who.int/icf#b2409 -->

    <owl:Class rdf:about="http://who.int/icf#b2409">
        <rdfs:subClassOf rdf:resource="http://who.int/icf#b240"/>
    </owl:Class>
    


    <!-- http://who.int/icf#b249 -->

    <owl:Class rdf:about="http://who.int/icf#b249">
        <rdfs:subClassOf rdf:resource="http://who.int/icf#b230-b249"/>
    </owl:Class>
    


    <!-- http://who.int/icf#b250 -->

    <owl:Class rdf:about="http://who.int/icf#b250">
        <rdfs:subClassOf rdf:resource="http://who.int/icf#b250-b279"/>
    </owl:Class>
    


    <!-- http://who.int/icf#b250-b279 -->

    <owl:Class rdf:about="http://who.int/icf#b250-b279">
        <rdfs:subClassOf rdf:resource="http://who.int/icf#b2"/>
    </owl:Class>
    


    <!-- http://who.int/icf#b255 -->

    <owl:Class rdf:about="http://who.int/icf#b255">
        <rdfs:subClassOf rdf:resource="http://who.int/icf#b250-b279"/>
    </owl:Class>
    


    <!-- http://who.int/icf#b260 -->

    <owl:Class rdf:about="http://who.int/icf#b260">
        <rdfs:subClassOf rdf:resource="http://who.int/icf#b250-b279"/>
    </owl:Class>
    


    <!-- http://who.int/icf#b265 -->

    <owl:Class rdf:about="http://who.int/icf#b265">
        <rdfs:subClassOf rdf:resource="http://who.int/icf#b250-b279"/>
    </owl:Class>
    


    <!-- http://who.int/icf#b270 -->

    <owl:Class rdf:about="http://who.int/icf#b270">
        <rdfs:subClassOf rdf:resource="http://who.int/icf#b250-b279"/>
    </owl:Class>
    


    <!-- http://who.int/icf#b2700 -->

    <owl:Class rdf:about="http://who.int/icf#b2700">
        <rdfs:subClassOf rdf:resource="http://who.int/icf#b270"/>
    </owl:Class>
    


    <!-- http://who.int/icf#b2701 -->

    <owl:Class rdf:about="http://who.int/icf#b2701">
        <rdfs:subClassOf rdf:resource="http://who.int/icf#b270"/>
    </owl:Class>
    


    <!-- http://who.int/icf#b2702 -->

    <owl:Class rdf:about="http://who.int/icf#b2702">
        <rdfs:subClassOf rdf:resource="http://who.int/icf#b270"/>
    </owl:Class>
    


    <!-- http://who.int/icf#b2703 -->

    <owl:Class rdf:about="http://who.int/icf#b2703">
        <rdfs:subClassOf rdf:resource="http://who.int/icf#b270"/>
    </owl:Class>
    


    <!-- http://who.int/icf#b2708 -->

    <owl:Class rdf:about="http://who.int/icf#b2708">
        <rdfs:subClassOf rdf:resource="http://who.int/icf#b270"/>
    </owl:Class>
    


    <!-- http://who.int/icf#b2709 -->

    <owl:Class rdf:about="http://who.int/icf#b2709">
        <rdfs:subClassOf rdf:resource="http://who.int/icf#b270"/>
    </owl:Class>
    


    <!-- http://who.int/icf#b279 -->

    <owl:Class rdf:about="http://who.int/icf#b279">
        <rdfs:subClassOf rdf:resource="http://who.int/icf#b250-b279"/>
    </owl:Class>
    


    <!-- http://who.int/icf#b280 -->

    <owl:Class rdf:about="http://who.int/icf#b280">
        <rdfs:subClassOf rdf:resource="http://who.int/icf#b280-b289"/>
    </owl:Class>
    


    <!-- http://who.int/icf#b280-b289 -->

    <owl:Class rdf:about="http://who.int/icf#b280-b289">
        <rdfs:subClassOf rdf:resource="http://who.int/icf#b2"/>
    </owl:Class>
    


    <!-- http://who.int/icf#b2800 -->

    <owl:Class rdf:about="http://who.int/icf#b2800">
        <rdfs:subClassOf rdf:resource="http://who.int/icf#b280"/>
    </owl:Class>
    


    <!-- http://who.int/icf#b2801 -->

    <owl:Class rdf:about="http://who.int/icf#b2801">
        <rdfs:subClassOf rdf:resource="http://who.int/icf#b280"/>
    </owl:Class>
    


    <!-- http://who.int/icf#b28010 -->

    <owl:Class rdf:about="http://who.int/icf#b28010">
        <rdfs:subClassOf rdf:resource="http://who.int/icf#b2801"/>
    </owl:Class>
    


    <!-- http://who.int/icf#b28011 -->

    <owl:Class rdf:about="http://who.int/icf#b28011">
        <rdfs:subClassOf rdf:resource="http://who.int/icf#b2801"/>
    </owl:Class>
    


    <!-- http://who.int/icf#b28012 -->

    <owl:Class rdf:about="http://who.int/icf#b28012">
        <rdfs:subClassOf rdf:resource="http://who.int/icf#b2801"/>
    </owl:Class>
    


    <!-- http://who.int/icf#b28013 -->

    <owl:Class rdf:about="http://who.int/icf#b28013">
        <rdfs:subClassOf rdf:resource="http://who.int/icf#b2801"/>
    </owl:Class>
    


    <!-- http://who.int/icf#b28014 -->

    <owl:Class rdf:about="http://who.int/icf#b28014">
        <rdfs:subClassOf rdf:resource="http://who.int/icf#b2801"/>
    </owl:Class>
    


    <!-- http://who.int/icf#b28015 -->

    <owl:Class rdf:about="http://who.int/icf#b28015">
        <rdfs:subClassOf rdf:resource="http://who.int/icf#b2801"/>
    </owl:Class>
    


    <!-- http://who.int/icf#b28016 -->

    <owl:Class rdf:about="http://who.int/icf#b28016">
        <rdfs:subClassOf rdf:resource="http://who.int/icf#b2801"/>
    </owl:Class>
    


    <!-- http://who.int/icf#b28018 -->

    <owl:Class rdf:about="http://who.int/icf#b28018">
        <rdfs:subClassOf rdf:resource="http://who.int/icf#b2801"/>
    </owl:Class>
    


    <!-- http://who.int/icf#b28019 -->

    <owl:Class rdf:about="http://who.int/icf#b28019">
        <rdfs:subClassOf rdf:resource="http://who.int/icf#b2801"/>
    </owl:Class>
    


    <!-- http://who.int/icf#b2802 -->

    <owl:Class rdf:about="http://who.int/icf#b2802">
        <rdfs:subClassOf rdf:resource="http://who.int/icf#b280"/>
    </owl:Class>
    


    <!-- http://who.int/icf#b2803 -->

    <owl:Class rdf:about="http://who.int/icf#b2803">
        <rdfs:subClassOf rdf:resource="http://who.int/icf#b280"/>
    </owl:Class>
    


    <!-- http://who.int/icf#b2804 -->

    <owl:Class rdf:about="http://who.int/icf#b2804">
        <rdfs:subClassOf rdf:resource="http://who.int/icf#b280"/>
    </owl:Class>
    


    <!-- http://who.int/icf#b289 -->

    <owl:Class rdf:about="http://who.int/icf#b289">
        <rdfs:subClassOf rdf:resource="http://who.int/icf#b280-b289"/>
    </owl:Class>
    


    <!-- http://who.int/icf#b298 -->

    <owl:Class rdf:about="http://who.int/icf#b298">
        <rdfs:subClassOf rdf:resource="http://who.int/icf#b2"/>
    </owl:Class>
    


    <!-- http://who.int/icf#b299 -->

    <owl:Class rdf:about="http://who.int/icf#b299">
        <rdfs:subClassOf rdf:resource="http://who.int/icf#b2"/>
    </owl:Class>
    


    <!-- http://who.int/icf#b3 -->

    <owl:Class rdf:about="http://who.int/icf#b3">
        <rdfs:subClassOf rdf:resource="http://who.int/icf#b"/>
    </owl:Class>
    


    <!-- http://who.int/icf#b310 -->

    <owl:Class rdf:about="http://who.int/icf#b310">
        <rdfs:subClassOf rdf:resource="http://who.int/icf#b3"/>
    </owl:Class>
    


    <!-- http://who.int/icf#b3100 -->

    <owl:Class rdf:about="http://who.int/icf#b3100">
        <rdfs:subClassOf rdf:resource="http://who.int/icf#b310"/>
    </owl:Class>
    


    <!-- http://who.int/icf#b3101 -->

    <owl:Class rdf:about="http://who.int/icf#b3101">
        <rdfs:subClassOf rdf:resource="http://who.int/icf#b310"/>
    </owl:Class>
    


    <!-- http://who.int/icf#b3108 -->

    <owl:Class rdf:about="http://who.int/icf#b3108">
        <rdfs:subClassOf rdf:resource="http://who.int/icf#b310"/>
    </owl:Class>
    


    <!-- http://who.int/icf#b3109 -->

    <owl:Class rdf:about="http://who.int/icf#b3109">
        <rdfs:subClassOf rdf:resource="http://who.int/icf#b310"/>
    </owl:Class>
    


    <!-- http://who.int/icf#b320 -->

    <owl:Class rdf:about="http://who.int/icf#b320">
        <rdfs:subClassOf rdf:resource="http://who.int/icf#b3"/>
    </owl:Class>
    


    <!-- http://who.int/icf#b330 -->

    <owl:Class rdf:about="http://who.int/icf#b330">
        <rdfs:subClassOf rdf:resource="http://who.int/icf#b3"/>
    </owl:Class>
    


    <!-- http://who.int/icf#b3300 -->

    <owl:Class rdf:about="http://who.int/icf#b3300">
        <rdfs:subClassOf rdf:resource="http://who.int/icf#b330"/>
    </owl:Class>
    


    <!-- http://who.int/icf#b3301 -->

    <owl:Class rdf:about="http://who.int/icf#b3301">
        <rdfs:subClassOf rdf:resource="http://who.int/icf#b330"/>
    </owl:Class>
    


    <!-- http://who.int/icf#b3302 -->

    <owl:Class rdf:about="http://who.int/icf#b3302">
        <rdfs:subClassOf rdf:resource="http://who.int/icf#b330"/>
    </owl:Class>
    


    <!-- http://who.int/icf#b3303 -->

    <owl:Class rdf:about="http://who.int/icf#b3303">
        <rdfs:subClassOf rdf:resource="http://who.int/icf#b330"/>
    </owl:Class>
    


    <!-- http://who.int/icf#b3308 -->

    <owl:Class rdf:about="http://who.int/icf#b3308">
        <rdfs:subClassOf rdf:resource="http://who.int/icf#b330"/>
    </owl:Class>
    


    <!-- http://who.int/icf#b3309 -->

    <owl:Class rdf:about="http://who.int/icf#b3309">
        <rdfs:subClassOf rdf:resource="http://who.int/icf#b330"/>
    </owl:Class>
    


    <!-- http://who.int/icf#b340 -->

    <owl:Class rdf:about="http://who.int/icf#b340">
        <rdfs:subClassOf rdf:resource="http://who.int/icf#b3"/>
    </owl:Class>
    


    <!-- http://who.int/icf#b3400 -->

    <owl:Class rdf:about="http://who.int/icf#b3400">
        <rdfs:subClassOf rdf:resource="http://who.int/icf#b340"/>
    </owl:Class>
    


    <!-- http://who.int/icf#b3401 -->

    <owl:Class rdf:about="http://who.int/icf#b3401">
        <rdfs:subClassOf rdf:resource="http://who.int/icf#b340"/>
    </owl:Class>
    


    <!-- http://who.int/icf#b3408 -->

    <owl:Class rdf:about="http://who.int/icf#b3408">
        <rdfs:subClassOf rdf:resource="http://who.int/icf#b340"/>
    </owl:Class>
    


    <!-- http://who.int/icf#b3409 -->

    <owl:Class rdf:about="http://who.int/icf#b3409">
        <rdfs:subClassOf rdf:resource="http://who.int/icf#b340"/>
    </owl:Class>
    


    <!-- http://who.int/icf#b398 -->

    <owl:Class rdf:about="http://who.int/icf#b398">
        <rdfs:subClassOf rdf:resource="http://who.int/icf#b3"/>
    </owl:Class>
    


    <!-- http://who.int/icf#b399 -->

    <owl:Class rdf:about="http://who.int/icf#b399">
        <rdfs:subClassOf rdf:resource="http://who.int/icf#b3"/>
    </owl:Class>
    


    <!-- http://who.int/icf#b4 -->

    <owl:Class rdf:about="http://who.int/icf#b4">
        <rdfs:subClassOf rdf:resource="http://who.int/icf#b"/>
    </owl:Class>
    


    <!-- http://who.int/icf#b410 -->

    <owl:Class rdf:about="http://who.int/icf#b410">
        <rdfs:subClassOf rdf:resource="http://who.int/icf#b410-b429"/>
    </owl:Class>
    


    <!-- http://who.int/icf#b410-b429 -->

    <owl:Class rdf:about="http://who.int/icf#b410-b429">
        <rdfs:subClassOf rdf:resource="http://who.int/icf#b4"/>
    </owl:Class>
    


    <!-- http://who.int/icf#b4100 -->

    <owl:Class rdf:about="http://who.int/icf#b4100">
        <rdfs:subClassOf rdf:resource="http://who.int/icf#b410"/>
    </owl:Class>
    


    <!-- http://who.int/icf#b4101 -->

    <owl:Class rdf:about="http://who.int/icf#b4101">
        <rdfs:subClassOf rdf:resource="http://who.int/icf#b410"/>
    </owl:Class>
    


    <!-- http://who.int/icf#b4102 -->

    <owl:Class rdf:about="http://who.int/icf#b4102">
        <rdfs:subClassOf rdf:resource="http://who.int/icf#b410"/>
    </owl:Class>
    


    <!-- http://who.int/icf#b4103 -->

    <owl:Class rdf:about="http://who.int/icf#b4103">
        <rdfs:subClassOf rdf:resource="http://who.int/icf#b410"/>
    </owl:Class>
    


    <!-- http://who.int/icf#b4108 -->

    <owl:Class rdf:about="http://who.int/icf#b4108">
        <rdfs:subClassOf rdf:resource="http://who.int/icf#b410"/>
    </owl:Class>
    


    <!-- http://who.int/icf#b4109 -->

    <owl:Class rdf:about="http://who.int/icf#b4109">
        <rdfs:subClassOf rdf:resource="http://who.int/icf#b410"/>
    </owl:Class>
    


    <!-- http://who.int/icf#b415 -->

    <owl:Class rdf:about="http://who.int/icf#b415">
        <rdfs:subClassOf rdf:resource="http://who.int/icf#b410-b429"/>
    </owl:Class>
    


    <!-- http://who.int/icf#b4150 -->

    <owl:Class rdf:about="http://who.int/icf#b4150">
        <rdfs:subClassOf rdf:resource="http://who.int/icf#b415"/>
    </owl:Class>
    


    <!-- http://who.int/icf#b4151 -->

    <owl:Class rdf:about="http://who.int/icf#b4151">
        <rdfs:subClassOf rdf:resource="http://who.int/icf#b415"/>
    </owl:Class>
    


    <!-- http://who.int/icf#b4152 -->

    <owl:Class rdf:about="http://who.int/icf#b4152">
        <rdfs:subClassOf rdf:resource="http://who.int/icf#b415"/>
    </owl:Class>
    


    <!-- http://who.int/icf#b4158 -->

    <owl:Class rdf:about="http://who.int/icf#b4158">
        <rdfs:subClassOf rdf:resource="http://who.int/icf#b415"/>
    </owl:Class>
    


    <!-- http://who.int/icf#b4159 -->

    <owl:Class rdf:about="http://who.int/icf#b4159">
        <rdfs:subClassOf rdf:resource="http://who.int/icf#b415"/>
    </owl:Class>
    


    <!-- http://who.int/icf#b420 -->

    <owl:Class rdf:about="http://who.int/icf#b420">
        <rdfs:subClassOf rdf:resource="http://who.int/icf#b410-b429"/>
    </owl:Class>
    


    <!-- http://who.int/icf#b4200 -->

    <owl:Class rdf:about="http://who.int/icf#b4200">
        <rdfs:subClassOf rdf:resource="http://who.int/icf#b420"/>
    </owl:Class>
    


    <!-- http://who.int/icf#b4201 -->

    <owl:Class rdf:about="http://who.int/icf#b4201">
        <rdfs:subClassOf rdf:resource="http://who.int/icf#b420"/>
    </owl:Class>
    


    <!-- http://who.int/icf#b4202 -->

    <owl:Class rdf:about="http://who.int/icf#b4202">
        <rdfs:subClassOf rdf:resource="http://who.int/icf#b420"/>
    </owl:Class>
    


    <!-- http://who.int/icf#b4208 -->

    <owl:Class rdf:about="http://who.int/icf#b4208">
        <rdfs:subClassOf rdf:resource="http://who.int/icf#b420"/>
    </owl:Class>
    


    <!-- http://who.int/icf#b4209 -->

    <owl:Class rdf:about="http://who.int/icf#b4209">
        <rdfs:subClassOf rdf:resource="http://who.int/icf#b420"/>
    </owl:Class>
    


    <!-- http://who.int/icf#b429 -->

    <owl:Class rdf:about="http://who.int/icf#b429">
        <rdfs:subClassOf rdf:resource="http://who.int/icf#b410-b429"/>
    </owl:Class>
    


    <!-- http://who.int/icf#b430 -->

    <owl:Class rdf:about="http://who.int/icf#b430">
        <rdfs:subClassOf rdf:resource="http://who.int/icf#b430-b439"/>
    </owl:Class>
    


    <!-- http://who.int/icf#b430-b439 -->

    <owl:Class rdf:about="http://who.int/icf#b430-b439">
        <rdfs:subClassOf rdf:resource="http://who.int/icf#b4"/>
    </owl:Class>
    


    <!-- http://who.int/icf#b4300 -->

    <owl:Class rdf:about="http://who.int/icf#b4300">
        <rdfs:subClassOf rdf:resource="http://who.int/icf#b430"/>
    </owl:Class>
    


    <!-- http://who.int/icf#b4301 -->

    <owl:Class rdf:about="http://who.int/icf#b4301">
        <rdfs:subClassOf rdf:resource="http://who.int/icf#b430"/>
    </owl:Class>
    


    <!-- http://who.int/icf#b4302 -->

    <owl:Class rdf:about="http://who.int/icf#b4302">
        <rdfs:subClassOf rdf:resource="http://who.int/icf#b430"/>
    </owl:Class>
    


    <!-- http://who.int/icf#b4303 -->

    <owl:Class rdf:about="http://who.int/icf#b4303">
        <rdfs:subClassOf rdf:resource="http://who.int/icf#b430"/>
    </owl:Class>
    


    <!-- http://who.int/icf#b4308 -->

    <owl:Class rdf:about="http://who.int/icf#b4308">
        <rdfs:subClassOf rdf:resource="http://who.int/icf#b430"/>
    </owl:Class>
    


    <!-- http://who.int/icf#b4309 -->

    <owl:Class rdf:about="http://who.int/icf#b4309">
        <rdfs:subClassOf rdf:resource="http://who.int/icf#b430"/>
    </owl:Class>
    


    <!-- http://who.int/icf#b435 -->

    <owl:Class rdf:about="http://who.int/icf#b435">
        <rdfs:subClassOf rdf:resource="http://who.int/icf#b430-b439"/>
    </owl:Class>
    


    <!-- http://who.int/icf#b4350 -->

    <owl:Class rdf:about="http://who.int/icf#b4350">
        <rdfs:subClassOf rdf:resource="http://who.int/icf#b435"/>
    </owl:Class>
    


    <!-- http://who.int/icf#b43500 -->

    <owl:Class rdf:about="http://who.int/icf#b43500">
        <rdfs:subClassOf rdf:resource="http://who.int/icf#b4350"/>
    </owl:Class>
    


    <!-- http://who.int/icf#b43501 -->

    <owl:Class rdf:about="http://who.int/icf#b43501">
        <rdfs:subClassOf rdf:resource="http://who.int/icf#b4350"/>
    </owl:Class>
    


    <!-- http://who.int/icf#b43508 -->

    <owl:Class rdf:about="http://who.int/icf#b43508">
        <rdfs:subClassOf rdf:resource="http://who.int/icf#b4350"/>
    </owl:Class>
    


    <!-- http://who.int/icf#b43509 -->

    <owl:Class rdf:about="http://who.int/icf#b43509">
        <rdfs:subClassOf rdf:resource="http://who.int/icf#b4350"/>
    </owl:Class>
    


    <!-- http://who.int/icf#b4351 -->

    <owl:Class rdf:about="http://who.int/icf#b4351">
        <rdfs:subClassOf rdf:resource="http://who.int/icf#b435"/>
    </owl:Class>
    


    <!-- http://who.int/icf#b4352 -->

    <owl:Class rdf:about="http://who.int/icf#b4352">
        <rdfs:subClassOf rdf:resource="http://who.int/icf#b435"/>
    </owl:Class>
    


    <!-- http://who.int/icf#b4353 -->

    <owl:Class rdf:about="http://who.int/icf#b4353">
        <rdfs:subClassOf rdf:resource="http://who.int/icf#b435"/>
    </owl:Class>
    


    <!-- http://who.int/icf#b4358 -->

    <owl:Class rdf:about="http://who.int/icf#b4358">
        <rdfs:subClassOf rdf:resource="http://who.int/icf#b435"/>
    </owl:Class>
    


    <!-- http://who.int/icf#b4359 -->

    <owl:Class rdf:about="http://who.int/icf#b4359">
        <rdfs:subClassOf rdf:resource="http://who.int/icf#b435"/>
    </owl:Class>
    


    <!-- http://who.int/icf#b439 -->

    <owl:Class rdf:about="http://who.int/icf#b439">
        <rdfs:subClassOf rdf:resource="http://who.int/icf#b430-b439"/>
    </owl:Class>
    


    <!-- http://who.int/icf#b440 -->

    <owl:Class rdf:about="http://who.int/icf#b440">
        <rdfs:subClassOf rdf:resource="http://who.int/icf#b440-b449"/>
    </owl:Class>
    


    <!-- http://who.int/icf#b440-b449 -->

    <owl:Class rdf:about="http://who.int/icf#b440-b449">
        <rdfs:subClassOf rdf:resource="http://who.int/icf#b4"/>
    </owl:Class>
    


    <!-- http://who.int/icf#b4400 -->

    <owl:Class rdf:about="http://who.int/icf#b4400">
        <rdfs:subClassOf rdf:resource="http://who.int/icf#b440"/>
    </owl:Class>
    


    <!-- http://who.int/icf#b4401 -->

    <owl:Class rdf:about="http://who.int/icf#b4401">
        <rdfs:subClassOf rdf:resource="http://who.int/icf#b440"/>
    </owl:Class>
    


    <!-- http://who.int/icf#b4402 -->

    <owl:Class rdf:about="http://who.int/icf#b4402">
        <rdfs:subClassOf rdf:resource="http://who.int/icf#b440"/>
    </owl:Class>
    


    <!-- http://who.int/icf#b4408 -->

    <owl:Class rdf:about="http://who.int/icf#b4408">
        <rdfs:subClassOf rdf:resource="http://who.int/icf#b440"/>
    </owl:Class>
    


    <!-- http://who.int/icf#b4409 -->

    <owl:Class rdf:about="http://who.int/icf#b4409">
        <rdfs:subClassOf rdf:resource="http://who.int/icf#b440"/>
    </owl:Class>
    


    <!-- http://who.int/icf#b445 -->

    <owl:Class rdf:about="http://who.int/icf#b445">
        <rdfs:subClassOf rdf:resource="http://who.int/icf#b440-b449"/>
    </owl:Class>
    


    <!-- http://who.int/icf#b4450 -->

    <owl:Class rdf:about="http://who.int/icf#b4450">
        <rdfs:subClassOf rdf:resource="http://who.int/icf#b445"/>
    </owl:Class>
    


    <!-- http://who.int/icf#b4451 -->

    <owl:Class rdf:about="http://who.int/icf#b4451">
        <rdfs:subClassOf rdf:resource="http://who.int/icf#b445"/>
    </owl:Class>
    


    <!-- http://who.int/icf#b4452 -->

    <owl:Class rdf:about="http://who.int/icf#b4452">
        <rdfs:subClassOf rdf:resource="http://who.int/icf#b445"/>
    </owl:Class>
    


    <!-- http://who.int/icf#b4458 -->

    <owl:Class rdf:about="http://who.int/icf#b4458">
        <rdfs:subClassOf rdf:resource="http://who.int/icf#b445"/>
    </owl:Class>
    


    <!-- http://who.int/icf#b4459 -->

    <owl:Class rdf:about="http://who.int/icf#b4459">
        <rdfs:subClassOf rdf:resource="http://who.int/icf#b445"/>
    </owl:Class>
    


    <!-- http://who.int/icf#b449 -->

    <owl:Class rdf:about="http://who.int/icf#b449">
        <rdfs:subClassOf rdf:resource="http://who.int/icf#b440-b449"/>
    </owl:Class>
    


    <!-- http://who.int/icf#b450 -->

    <owl:Class rdf:about="http://who.int/icf#b450">
        <rdfs:subClassOf rdf:resource="http://who.int/icf#b450-b469"/>
    </owl:Class>
    


    <!-- http://who.int/icf#b450-b469 -->

    <owl:Class rdf:about="http://who.int/icf#b450-b469">
        <rdfs:subClassOf rdf:resource="http://who.int/icf#b4"/>
    </owl:Class>
    


    <!-- http://who.int/icf#b455 -->

    <owl:Class rdf:about="http://who.int/icf#b455">
        <rdfs:subClassOf rdf:resource="http://who.int/icf#b450-b469"/>
    </owl:Class>
    


    <!-- http://who.int/icf#b4550 -->

    <owl:Class rdf:about="http://who.int/icf#b4550">
        <rdfs:subClassOf rdf:resource="http://who.int/icf#b455"/>
    </owl:Class>
    


    <!-- http://who.int/icf#b4551 -->

    <owl:Class rdf:about="http://who.int/icf#b4551">
        <rdfs:subClassOf rdf:resource="http://who.int/icf#b455"/>
    </owl:Class>
    


    <!-- http://who.int/icf#b4552 -->

    <owl:Class rdf:about="http://who.int/icf#b4552">
        <rdfs:subClassOf rdf:resource="http://who.int/icf#b455"/>
    </owl:Class>
    


    <!-- http://who.int/icf#b4558 -->

    <owl:Class rdf:about="http://who.int/icf#b4558">
        <rdfs:subClassOf rdf:resource="http://who.int/icf#b455"/>
    </owl:Class>
    


    <!-- http://who.int/icf#b4559 -->

    <owl:Class rdf:about="http://who.int/icf#b4559">
        <rdfs:subClassOf rdf:resource="http://who.int/icf#b455"/>
    </owl:Class>
    


    <!-- http://who.int/icf#b460 -->

    <owl:Class rdf:about="http://who.int/icf#b460">
        <rdfs:subClassOf rdf:resource="http://who.int/icf#b450-b469"/>
    </owl:Class>
    


    <!-- http://who.int/icf#b469 -->

    <owl:Class rdf:about="http://who.int/icf#b469">
        <rdfs:subClassOf rdf:resource="http://who.int/icf#b450-b469"/>
    </owl:Class>
    


    <!-- http://who.int/icf#b498 -->

    <owl:Class rdf:about="http://who.int/icf#b498">
        <rdfs:subClassOf rdf:resource="http://who.int/icf#b4"/>
    </owl:Class>
    


    <!-- http://who.int/icf#b499 -->

    <owl:Class rdf:about="http://who.int/icf#b499">
        <rdfs:subClassOf rdf:resource="http://who.int/icf#b4"/>
    </owl:Class>
    


    <!-- http://who.int/icf#b5 -->

    <owl:Class rdf:about="http://who.int/icf#b5">
        <rdfs:subClassOf rdf:resource="http://who.int/icf#b"/>
    </owl:Class>
    


    <!-- http://who.int/icf#b510 -->

    <owl:Class rdf:about="http://who.int/icf#b510">
        <rdfs:subClassOf rdf:resource="http://who.int/icf#b510-b539"/>
    </owl:Class>
    


    <!-- http://who.int/icf#b510-b539 -->

    <owl:Class rdf:about="http://who.int/icf#b510-b539">
        <rdfs:subClassOf rdf:resource="http://who.int/icf#b5"/>
    </owl:Class>
    


    <!-- http://who.int/icf#b5100 -->

    <owl:Class rdf:about="http://who.int/icf#b5100">
        <rdfs:subClassOf rdf:resource="http://who.int/icf#b510"/>
    </owl:Class>
    


    <!-- http://who.int/icf#b5101 -->

    <owl:Class rdf:about="http://who.int/icf#b5101">
        <rdfs:subClassOf rdf:resource="http://who.int/icf#b510"/>
    </owl:Class>
    


    <!-- http://who.int/icf#b5102 -->

    <owl:Class rdf:about="http://who.int/icf#b5102">
        <rdfs:subClassOf rdf:resource="http://who.int/icf#b510"/>
    </owl:Class>
    


    <!-- http://who.int/icf#b5103 -->

    <owl:Class rdf:about="http://who.int/icf#b5103">
        <rdfs:subClassOf rdf:resource="http://who.int/icf#b510"/>
    </owl:Class>
    


    <!-- http://who.int/icf#b5104 -->

    <owl:Class rdf:about="http://who.int/icf#b5104">
        <rdfs:subClassOf rdf:resource="http://who.int/icf#b510"/>
    </owl:Class>
    


    <!-- http://who.int/icf#b5105 -->

    <owl:Class rdf:about="http://who.int/icf#b5105">
        <rdfs:subClassOf rdf:resource="http://who.int/icf#b510"/>
    </owl:Class>
    


    <!-- http://who.int/icf#b51050 -->

    <owl:Class rdf:about="http://who.int/icf#b51050">
        <rdfs:subClassOf rdf:resource="http://who.int/icf#b5105"/>
    </owl:Class>
    


    <!-- http://who.int/icf#b51051 -->

    <owl:Class rdf:about="http://who.int/icf#b51051">
        <rdfs:subClassOf rdf:resource="http://who.int/icf#b5105"/>
    </owl:Class>
    


    <!-- http://who.int/icf#b51052 -->

    <owl:Class rdf:about="http://who.int/icf#b51052">
        <rdfs:subClassOf rdf:resource="http://who.int/icf#b5105"/>
    </owl:Class>
    


    <!-- http://who.int/icf#b51058 -->

    <owl:Class rdf:about="http://who.int/icf#b51058">
        <rdfs:subClassOf rdf:resource="http://who.int/icf#b5105"/>
    </owl:Class>
    


    <!-- http://who.int/icf#b51059 -->

    <owl:Class rdf:about="http://who.int/icf#b51059">
        <rdfs:subClassOf rdf:resource="http://who.int/icf#b5105"/>
    </owl:Class>
    


    <!-- http://who.int/icf#b5106 -->

    <owl:Class rdf:about="http://who.int/icf#b5106">
        <rdfs:subClassOf rdf:resource="http://who.int/icf#b510"/>
    </owl:Class>
    


    <!-- http://who.int/icf#b5108 -->

    <owl:Class rdf:about="http://who.int/icf#b5108">
        <rdfs:subClassOf rdf:resource="http://who.int/icf#b510"/>
    </owl:Class>
    


    <!-- http://who.int/icf#b5109 -->

    <owl:Class rdf:about="http://who.int/icf#b5109">
        <rdfs:subClassOf rdf:resource="http://who.int/icf#b510"/>
    </owl:Class>
    


    <!-- http://who.int/icf#b515 -->

    <owl:Class rdf:about="http://who.int/icf#b515">
        <rdfs:subClassOf rdf:resource="http://who.int/icf#b510-b539"/>
    </owl:Class>
    


    <!-- http://who.int/icf#b5150 -->

    <owl:Class rdf:about="http://who.int/icf#b5150">
        <rdfs:subClassOf rdf:resource="http://who.int/icf#b515"/>
    </owl:Class>
    


    <!-- http://who.int/icf#b5151 -->

    <owl:Class rdf:about="http://who.int/icf#b5151">
        <rdfs:subClassOf rdf:resource="http://who.int/icf#b515"/>
    </owl:Class>
    


    <!-- http://who.int/icf#b5152 -->

    <owl:Class rdf:about="http://who.int/icf#b5152">
        <rdfs:subClassOf rdf:resource="http://who.int/icf#b515"/>
    </owl:Class>
    


    <!-- http://who.int/icf#b5153 -->

    <owl:Class rdf:about="http://who.int/icf#b5153">
        <rdfs:subClassOf rdf:resource="http://who.int/icf#b515"/>
    </owl:Class>
    


    <!-- http://who.int/icf#b5158 -->

    <owl:Class rdf:about="http://who.int/icf#b5158">
        <rdfs:subClassOf rdf:resource="http://who.int/icf#b515"/>
    </owl:Class>
    


    <!-- http://who.int/icf#b5159 -->

    <owl:Class rdf:about="http://who.int/icf#b5159">
        <rdfs:subClassOf rdf:resource="http://who.int/icf#b515"/>
    </owl:Class>
    


    <!-- http://who.int/icf#b520 -->

    <owl:Class rdf:about="http://who.int/icf#b520">
        <rdfs:subClassOf rdf:resource="http://who.int/icf#b510-b539"/>
    </owl:Class>
    


    <!-- http://who.int/icf#b525 -->

    <owl:Class rdf:about="http://who.int/icf#b525">
        <rdfs:subClassOf rdf:resource="http://who.int/icf#b510-b539"/>
    </owl:Class>
    


    <!-- http://who.int/icf#b5250 -->

    <owl:Class rdf:about="http://who.int/icf#b5250">
        <rdfs:subClassOf rdf:resource="http://who.int/icf#b525"/>
    </owl:Class>
    


    <!-- http://who.int/icf#b5251 -->

    <owl:Class rdf:about="http://who.int/icf#b5251">
        <rdfs:subClassOf rdf:resource="http://who.int/icf#b525"/>
    </owl:Class>
    


    <!-- http://who.int/icf#b5252 -->

    <owl:Class rdf:about="http://who.int/icf#b5252">
        <rdfs:subClassOf rdf:resource="http://who.int/icf#b525"/>
    </owl:Class>
    


    <!-- http://who.int/icf#b5253 -->

    <owl:Class rdf:about="http://who.int/icf#b5253">
        <rdfs:subClassOf rdf:resource="http://who.int/icf#b525"/>
    </owl:Class>
    


    <!-- http://who.int/icf#b5254 -->

    <owl:Class rdf:about="http://who.int/icf#b5254">
        <rdfs:subClassOf rdf:resource="http://who.int/icf#b525"/>
    </owl:Class>
    


    <!-- http://who.int/icf#b5258 -->

    <owl:Class rdf:about="http://who.int/icf#b5258">
        <rdfs:subClassOf rdf:resource="http://who.int/icf#b525"/>
    </owl:Class>
    


    <!-- http://who.int/icf#b5259 -->

    <owl:Class rdf:about="http://who.int/icf#b5259">
        <rdfs:subClassOf rdf:resource="http://who.int/icf#b525"/>
    </owl:Class>
    


    <!-- http://who.int/icf#b530 -->

    <owl:Class rdf:about="http://who.int/icf#b530">
        <rdfs:subClassOf rdf:resource="http://who.int/icf#b510-b539"/>
    </owl:Class>
    


    <!-- http://who.int/icf#b535 -->

    <owl:Class rdf:about="http://who.int/icf#b535">
        <rdfs:subClassOf rdf:resource="http://who.int/icf#b510-b539"/>
    </owl:Class>
    


    <!-- http://who.int/icf#b5350 -->

    <owl:Class rdf:about="http://who.int/icf#b5350">
        <rdfs:subClassOf rdf:resource="http://who.int/icf#b535"/>
    </owl:Class>
    


    <!-- http://who.int/icf#b5351 -->

    <owl:Class rdf:about="http://who.int/icf#b5351">
        <rdfs:subClassOf rdf:resource="http://who.int/icf#b535"/>
    </owl:Class>
    


    <!-- http://who.int/icf#b5352 -->

    <owl:Class rdf:about="http://who.int/icf#b5352">
        <rdfs:subClassOf rdf:resource="http://who.int/icf#b535"/>
    </owl:Class>
    


    <!-- http://who.int/icf#b5358 -->

    <owl:Class rdf:about="http://who.int/icf#b5358">
        <rdfs:subClassOf rdf:resource="http://who.int/icf#b535"/>
    </owl:Class>
    


    <!-- http://who.int/icf#b5359 -->

    <owl:Class rdf:about="http://who.int/icf#b5359">
        <rdfs:subClassOf rdf:resource="http://who.int/icf#b535"/>
    </owl:Class>
    


    <!-- http://who.int/icf#b539 -->

    <owl:Class rdf:about="http://who.int/icf#b539">
        <rdfs:subClassOf rdf:resource="http://who.int/icf#b510-b539"/>
    </owl:Class>
    


    <!-- http://who.int/icf#b540 -->

    <owl:Class rdf:about="http://who.int/icf#b540">
        <rdfs:subClassOf rdf:resource="http://who.int/icf#b540-b559"/>
    </owl:Class>
    


    <!-- http://who.int/icf#b540-b559 -->

    <owl:Class rdf:about="http://who.int/icf#b540-b559">
        <rdfs:subClassOf rdf:resource="http://who.int/icf#b5"/>
    </owl:Class>
    


    <!-- http://who.int/icf#b5400 -->

    <owl:Class rdf:about="http://who.int/icf#b5400">
        <rdfs:subClassOf rdf:resource="http://who.int/icf#b540"/>
    </owl:Class>
    


    <!-- http://who.int/icf#b5401 -->

    <owl:Class rdf:about="http://who.int/icf#b5401">
        <rdfs:subClassOf rdf:resource="http://who.int/icf#b540"/>
    </owl:Class>
    


    <!-- http://who.int/icf#b5402 -->

    <owl:Class rdf:about="http://who.int/icf#b5402">
        <rdfs:subClassOf rdf:resource="http://who.int/icf#b540"/>
    </owl:Class>
    


    <!-- http://who.int/icf#b5403 -->

    <owl:Class rdf:about="http://who.int/icf#b5403">
        <rdfs:subClassOf rdf:resource="http://who.int/icf#b540"/>
    </owl:Class>
    


    <!-- http://who.int/icf#b5408 -->

    <owl:Class rdf:about="http://who.int/icf#b5408">
        <rdfs:subClassOf rdf:resource="http://who.int/icf#b540"/>
    </owl:Class>
    


    <!-- http://who.int/icf#b5409 -->

    <owl:Class rdf:about="http://who.int/icf#b5409">
        <rdfs:subClassOf rdf:resource="http://who.int/icf#b540"/>
    </owl:Class>
    


    <!-- http://who.int/icf#b545 -->

    <owl:Class rdf:about="http://who.int/icf#b545">
        <rdfs:subClassOf rdf:resource="http://who.int/icf#b540-b559"/>
    </owl:Class>
    


    <!-- http://who.int/icf#b5450 -->

    <owl:Class rdf:about="http://who.int/icf#b5450">
        <rdfs:subClassOf rdf:resource="http://who.int/icf#b545"/>
    </owl:Class>
    


    <!-- http://who.int/icf#b54500 -->

    <owl:Class rdf:about="http://who.int/icf#b54500">
        <rdfs:subClassOf rdf:resource="http://who.int/icf#b5450"/>
    </owl:Class>
    


    <!-- http://who.int/icf#b54501 -->

    <owl:Class rdf:about="http://who.int/icf#b54501">
        <rdfs:subClassOf rdf:resource="http://who.int/icf#b5450"/>
    </owl:Class>
    


    <!-- http://who.int/icf#b54508 -->

    <owl:Class rdf:about="http://who.int/icf#b54508">
        <rdfs:subClassOf rdf:resource="http://who.int/icf#b5450"/>
    </owl:Class>
    


    <!-- http://who.int/icf#b54509 -->

    <owl:Class rdf:about="http://who.int/icf#b54509">
        <rdfs:subClassOf rdf:resource="http://who.int/icf#b5450"/>
    </owl:Class>
    


    <!-- http://who.int/icf#b5451 -->

    <owl:Class rdf:about="http://who.int/icf#b5451">
        <rdfs:subClassOf rdf:resource="http://who.int/icf#b545"/>
    </owl:Class>
    


    <!-- http://who.int/icf#b5452 -->

    <owl:Class rdf:about="http://who.int/icf#b5452">
        <rdfs:subClassOf rdf:resource="http://who.int/icf#b545"/>
    </owl:Class>
    


    <!-- http://who.int/icf#b5458 -->

    <owl:Class rdf:about="http://who.int/icf#b5458">
        <rdfs:subClassOf rdf:resource="http://who.int/icf#b545"/>
    </owl:Class>
    


    <!-- http://who.int/icf#b5459 -->

    <owl:Class rdf:about="http://who.int/icf#b5459">
        <rdfs:subClassOf rdf:resource="http://who.int/icf#b545"/>
    </owl:Class>
    


    <!-- http://who.int/icf#b550 -->

    <owl:Class rdf:about="http://who.int/icf#b550">
        <rdfs:subClassOf rdf:resource="http://who.int/icf#b540-b559"/>
    </owl:Class>
    


    <!-- http://who.int/icf#b5500 -->

    <owl:Class rdf:about="http://who.int/icf#b5500">
        <rdfs:subClassOf rdf:resource="http://who.int/icf#b550"/>
    </owl:Class>
    


    <!-- http://who.int/icf#b5501 -->

    <owl:Class rdf:about="http://who.int/icf#b5501">
        <rdfs:subClassOf rdf:resource="http://who.int/icf#b550"/>
    </owl:Class>
    


    <!-- http://who.int/icf#b5508 -->

    <owl:Class rdf:about="http://who.int/icf#b5508">
        <rdfs:subClassOf rdf:resource="http://who.int/icf#b550"/>
    </owl:Class>
    


    <!-- http://who.int/icf#b5509 -->

    <owl:Class rdf:about="http://who.int/icf#b5509">
        <rdfs:subClassOf rdf:resource="http://who.int/icf#b550"/>
    </owl:Class>
    


    <!-- http://who.int/icf#b555 -->

    <owl:Class rdf:about="http://who.int/icf#b555">
        <rdfs:subClassOf rdf:resource="http://who.int/icf#b540-b559"/>
    </owl:Class>
    


    <!-- http://who.int/icf#b559 -->

    <owl:Class rdf:about="http://who.int/icf#b559">
        <rdfs:subClassOf rdf:resource="http://who.int/icf#b540-b559"/>
    </owl:Class>
    


    <!-- http://who.int/icf#b598 -->

    <owl:Class rdf:about="http://who.int/icf#b598">
        <rdfs:subClassOf rdf:resource="http://who.int/icf#b5"/>
    </owl:Class>
    


    <!-- http://who.int/icf#b599 -->

    <owl:Class rdf:about="http://who.int/icf#b599">
        <rdfs:subClassOf rdf:resource="http://who.int/icf#b5"/>
    </owl:Class>
    


    <!-- http://who.int/icf#b6 -->

    <owl:Class rdf:about="http://who.int/icf#b6">
        <rdfs:subClassOf rdf:resource="http://who.int/icf#b"/>
    </owl:Class>
    


    <!-- http://who.int/icf#b610 -->

    <owl:Class rdf:about="http://who.int/icf#b610">
        <rdfs:subClassOf rdf:resource="http://who.int/icf#b610-b639"/>
    </owl:Class>
    


    <!-- http://who.int/icf#b610-b639 -->

    <owl:Class rdf:about="http://who.int/icf#b610-b639">
        <rdfs:subClassOf rdf:resource="http://who.int/icf#b6"/>
    </owl:Class>
    


    <!-- http://who.int/icf#b6100 -->

    <owl:Class rdf:about="http://who.int/icf#b6100">
        <rdfs:subClassOf rdf:resource="http://who.int/icf#b610"/>
    </owl:Class>
    


    <!-- http://who.int/icf#b6101 -->

    <owl:Class rdf:about="http://who.int/icf#b6101">
        <rdfs:subClassOf rdf:resource="http://who.int/icf#b610"/>
    </owl:Class>
    


    <!-- http://who.int/icf#b6108 -->

    <owl:Class rdf:about="http://who.int/icf#b6108">
        <rdfs:subClassOf rdf:resource="http://who.int/icf#b610"/>
    </owl:Class>
    


    <!-- http://who.int/icf#b6109 -->

    <owl:Class rdf:about="http://who.int/icf#b6109">
        <rdfs:subClassOf rdf:resource="http://who.int/icf#b610"/>
    </owl:Class>
    


    <!-- http://who.int/icf#b620 -->

    <owl:Class rdf:about="http://who.int/icf#b620">
        <rdfs:subClassOf rdf:resource="http://who.int/icf#b610-b639"/>
    </owl:Class>
    


    <!-- http://who.int/icf#b6200 -->

    <owl:Class rdf:about="http://who.int/icf#b6200">
        <rdfs:subClassOf rdf:resource="http://who.int/icf#b620"/>
    </owl:Class>
    


    <!-- http://who.int/icf#b6201 -->

    <owl:Class rdf:about="http://who.int/icf#b6201">
        <rdfs:subClassOf rdf:resource="http://who.int/icf#b620"/>
    </owl:Class>
    


    <!-- http://who.int/icf#b6202 -->

    <owl:Class rdf:about="http://who.int/icf#b6202">
        <rdfs:subClassOf rdf:resource="http://who.int/icf#b620"/>
    </owl:Class>
    


    <!-- http://who.int/icf#b6208 -->

    <owl:Class rdf:about="http://who.int/icf#b6208">
        <rdfs:subClassOf rdf:resource="http://who.int/icf#b620"/>
    </owl:Class>
    


    <!-- http://who.int/icf#b6209 -->

    <owl:Class rdf:about="http://who.int/icf#b6209">
        <rdfs:subClassOf rdf:resource="http://who.int/icf#b620"/>
    </owl:Class>
    


    <!-- http://who.int/icf#b630 -->

    <owl:Class rdf:about="http://who.int/icf#b630">
        <rdfs:subClassOf rdf:resource="http://who.int/icf#b610-b639"/>
    </owl:Class>
    


    <!-- http://who.int/icf#b639 -->

    <owl:Class rdf:about="http://who.int/icf#b639">
        <rdfs:subClassOf rdf:resource="http://who.int/icf#b610-b639"/>
    </owl:Class>
    


    <!-- http://who.int/icf#b640 -->

    <owl:Class rdf:about="http://who.int/icf#b640">
        <rdfs:subClassOf rdf:resource="http://who.int/icf#b640-b679"/>
    </owl:Class>
    


    <!-- http://who.int/icf#b640-b679 -->

    <owl:Class rdf:about="http://who.int/icf#b640-b679">
        <rdfs:subClassOf rdf:resource="http://who.int/icf#b6"/>
    </owl:Class>
    


    <!-- http://who.int/icf#b6400 -->

    <owl:Class rdf:about="http://who.int/icf#b6400">
        <rdfs:subClassOf rdf:resource="http://who.int/icf#b640"/>
    </owl:Class>
    


    <!-- http://who.int/icf#b6401 -->

    <owl:Class rdf:about="http://who.int/icf#b6401">
        <rdfs:subClassOf rdf:resource="http://who.int/icf#b640"/>
    </owl:Class>
    


    <!-- http://who.int/icf#b6402 -->

    <owl:Class rdf:about="http://who.int/icf#b6402">
        <rdfs:subClassOf rdf:resource="http://who.int/icf#b640"/>
    </owl:Class>
    


    <!-- http://who.int/icf#b6403 -->

    <owl:Class rdf:about="http://who.int/icf#b6403">
        <rdfs:subClassOf rdf:resource="http://who.int/icf#b640"/>
    </owl:Class>
    


    <!-- http://who.int/icf#b6408 -->

    <owl:Class rdf:about="http://who.int/icf#b6408">
        <rdfs:subClassOf rdf:resource="http://who.int/icf#b640"/>
    </owl:Class>
    


    <!-- http://who.int/icf#b6409 -->

    <owl:Class rdf:about="http://who.int/icf#b6409">
        <rdfs:subClassOf rdf:resource="http://who.int/icf#b640"/>
    </owl:Class>
    


    <!-- http://who.int/icf#b650 -->

    <owl:Class rdf:about="http://who.int/icf#b650">
        <rdfs:subClassOf rdf:resource="http://who.int/icf#b640-b679"/>
    </owl:Class>
    


    <!-- http://who.int/icf#b6500 -->

    <owl:Class rdf:about="http://who.int/icf#b6500">
        <rdfs:subClassOf rdf:resource="http://who.int/icf#b650"/>
    </owl:Class>
    


    <!-- http://who.int/icf#b6501 -->

    <owl:Class rdf:about="http://who.int/icf#b6501">
        <rdfs:subClassOf rdf:resource="http://who.int/icf#b650"/>
    </owl:Class>
    


    <!-- http://who.int/icf#b6502 -->

    <owl:Class rdf:about="http://who.int/icf#b6502">
        <rdfs:subClassOf rdf:resource="http://who.int/icf#b650"/>
    </owl:Class>
    


    <!-- http://who.int/icf#b6508 -->

    <owl:Class rdf:about="http://who.int/icf#b6508">
        <rdfs:subClassOf rdf:resource="http://who.int/icf#b650"/>
    </owl:Class>
    


    <!-- http://who.int/icf#b6509 -->

    <owl:Class rdf:about="http://who.int/icf#b6509">
        <rdfs:subClassOf rdf:resource="http://who.int/icf#b650"/>
    </owl:Class>
    


    <!-- http://who.int/icf#b660 -->

    <owl:Class rdf:about="http://who.int/icf#b660">
        <rdfs:subClassOf rdf:resource="http://who.int/icf#b640-b679"/>
    </owl:Class>
    


    <!-- http://who.int/icf#b6600 -->

    <owl:Class rdf:about="http://who.int/icf#b6600">
        <rdfs:subClassOf rdf:resource="http://who.int/icf#b660"/>
    </owl:Class>
    


    <!-- http://who.int/icf#b6601 -->

    <owl:Class rdf:about="http://who.int/icf#b6601">
        <rdfs:subClassOf rdf:resource="http://who.int/icf#b660"/>
    </owl:Class>
    


    <!-- http://who.int/icf#b6602 -->

    <owl:Class rdf:about="http://who.int/icf#b6602">
        <rdfs:subClassOf rdf:resource="http://who.int/icf#b660"/>
    </owl:Class>
    


    <!-- http://who.int/icf#b6603 -->

    <owl:Class rdf:about="http://who.int/icf#b6603">
        <rdfs:subClassOf rdf:resource="http://who.int/icf#b660"/>
    </owl:Class>
    


    <!-- http://who.int/icf#b6608 -->

    <owl:Class rdf:about="http://who.int/icf#b6608">
        <rdfs:subClassOf rdf:resource="http://who.int/icf#b660"/>
    </owl:Class>
    


    <!-- http://who.int/icf#b6609 -->

    <owl:Class rdf:about="http://who.int/icf#b6609">
        <rdfs:subClassOf rdf:resource="http://who.int/icf#b660"/>
    </owl:Class>
    


    <!-- http://who.int/icf#b670 -->

    <owl:Class rdf:about="http://who.int/icf#b670">
        <rdfs:subClassOf rdf:resource="http://who.int/icf#b640-b679"/>
    </owl:Class>
    


    <!-- http://who.int/icf#b6700 -->

    <owl:Class rdf:about="http://who.int/icf#b6700">
        <rdfs:subClassOf rdf:resource="http://who.int/icf#b670"/>
    </owl:Class>
    


    <!-- http://who.int/icf#b6701 -->

    <owl:Class rdf:about="http://who.int/icf#b6701">
        <rdfs:subClassOf rdf:resource="http://who.int/icf#b670"/>
    </owl:Class>
    


    <!-- http://who.int/icf#b6702 -->

    <owl:Class rdf:about="http://who.int/icf#b6702">
        <rdfs:subClassOf rdf:resource="http://who.int/icf#b670"/>
    </owl:Class>
    


    <!-- http://who.int/icf#b6708 -->

    <owl:Class rdf:about="http://who.int/icf#b6708">
        <rdfs:subClassOf rdf:resource="http://who.int/icf#b670"/>
    </owl:Class>
    


    <!-- http://who.int/icf#b6709 -->

    <owl:Class rdf:about="http://who.int/icf#b6709">
        <rdfs:subClassOf rdf:resource="http://who.int/icf#b670"/>
    </owl:Class>
    


    <!-- http://who.int/icf#b679 -->

    <owl:Class rdf:about="http://who.int/icf#b679">
        <rdfs:subClassOf rdf:resource="http://who.int/icf#b640-b679"/>
    </owl:Class>
    


    <!-- http://who.int/icf#b698 -->

    <owl:Class rdf:about="http://who.int/icf#b698">
        <rdfs:subClassOf rdf:resource="http://who.int/icf#b6"/>
    </owl:Class>
    


    <!-- http://who.int/icf#b699 -->

    <owl:Class rdf:about="http://who.int/icf#b699">
        <rdfs:subClassOf rdf:resource="http://who.int/icf#b6"/>
    </owl:Class>
    


    <!-- http://who.int/icf#b7 -->

    <owl:Class rdf:about="http://who.int/icf#b7">
        <rdfs:subClassOf rdf:resource="http://who.int/icf#b"/>
    </owl:Class>
    


    <!-- http://who.int/icf#b710 -->

    <owl:Class rdf:about="http://who.int/icf#b710">
        <rdfs:subClassOf rdf:resource="http://who.int/icf#b710-b729"/>
    </owl:Class>
    


    <!-- http://who.int/icf#b710-b729 -->

    <owl:Class rdf:about="http://who.int/icf#b710-b729">
        <rdfs:subClassOf rdf:resource="http://who.int/icf#b7"/>
    </owl:Class>
    


    <!-- http://who.int/icf#b7100 -->

    <owl:Class rdf:about="http://who.int/icf#b7100">
        <rdfs:subClassOf rdf:resource="http://who.int/icf#b710"/>
    </owl:Class>
    


    <!-- http://who.int/icf#b7101 -->

    <owl:Class rdf:about="http://who.int/icf#b7101">
        <rdfs:subClassOf rdf:resource="http://who.int/icf#b710"/>
    </owl:Class>
    


    <!-- http://who.int/icf#b7102 -->

    <owl:Class rdf:about="http://who.int/icf#b7102">
        <rdfs:subClassOf rdf:resource="http://who.int/icf#b710"/>
    </owl:Class>
    


    <!-- http://who.int/icf#b7108 -->

    <owl:Class rdf:about="http://who.int/icf#b7108">
        <rdfs:subClassOf rdf:resource="http://who.int/icf#b710"/>
    </owl:Class>
    


    <!-- http://who.int/icf#b7109 -->

    <owl:Class rdf:about="http://who.int/icf#b7109">
        <rdfs:subClassOf rdf:resource="http://who.int/icf#b710"/>
    </owl:Class>
    


    <!-- http://who.int/icf#b715 -->

    <owl:Class rdf:about="http://who.int/icf#b715">
        <rdfs:subClassOf rdf:resource="http://who.int/icf#b710-b729"/>
    </owl:Class>
    


    <!-- http://who.int/icf#b7150 -->

    <owl:Class rdf:about="http://who.int/icf#b7150">
        <rdfs:subClassOf rdf:resource="http://who.int/icf#b715"/>
    </owl:Class>
    


    <!-- http://who.int/icf#b7151 -->

    <owl:Class rdf:about="http://who.int/icf#b7151">
        <rdfs:subClassOf rdf:resource="http://who.int/icf#b715"/>
    </owl:Class>
    


    <!-- http://who.int/icf#b7152 -->

    <owl:Class rdf:about="http://who.int/icf#b7152">
        <rdfs:subClassOf rdf:resource="http://who.int/icf#b715"/>
    </owl:Class>
    


    <!-- http://who.int/icf#b7158 -->

    <owl:Class rdf:about="http://who.int/icf#b7158">
        <rdfs:subClassOf rdf:resource="http://who.int/icf#b715"/>
    </owl:Class>
    


    <!-- http://who.int/icf#b7159 -->

    <owl:Class rdf:about="http://who.int/icf#b7159">
        <rdfs:subClassOf rdf:resource="http://who.int/icf#b715"/>
    </owl:Class>
    


    <!-- http://who.int/icf#b720 -->

    <owl:Class rdf:about="http://who.int/icf#b720">
        <rdfs:subClassOf rdf:resource="http://who.int/icf#b710-b729"/>
    </owl:Class>
    


    <!-- http://who.int/icf#b7200 -->

    <owl:Class rdf:about="http://who.int/icf#b7200">
        <rdfs:subClassOf rdf:resource="http://who.int/icf#b720"/>
    </owl:Class>
    


    <!-- http://who.int/icf#b7201 -->

    <owl:Class rdf:about="http://who.int/icf#b7201">
        <rdfs:subClassOf rdf:resource="http://who.int/icf#b720"/>
    </owl:Class>
    


    <!-- http://who.int/icf#b7202 -->

    <owl:Class rdf:about="http://who.int/icf#b7202">
        <rdfs:subClassOf rdf:resource="http://who.int/icf#b720"/>
    </owl:Class>
    


    <!-- http://who.int/icf#b7203 -->

    <owl:Class rdf:about="http://who.int/icf#b7203">
        <rdfs:subClassOf rdf:resource="http://who.int/icf#b720"/>
    </owl:Class>
    


    <!-- http://who.int/icf#b7208 -->

    <owl:Class rdf:about="http://who.int/icf#b7208">
        <rdfs:subClassOf rdf:resource="http://who.int/icf#b720"/>
    </owl:Class>
    


    <!-- http://who.int/icf#b7209 -->

    <owl:Class rdf:about="http://who.int/icf#b7209">
        <rdfs:subClassOf rdf:resource="http://who.int/icf#b720"/>
    </owl:Class>
    


    <!-- http://who.int/icf#b729 -->

    <owl:Class rdf:about="http://who.int/icf#b729">
        <rdfs:subClassOf rdf:resource="http://who.int/icf#b710-b729"/>
    </owl:Class>
    


    <!-- http://who.int/icf#b730 -->

    <owl:Class rdf:about="http://who.int/icf#b730">
        <rdfs:subClassOf rdf:resource="http://who.int/icf#b730-b749"/>
    </owl:Class>
    


    <!-- http://who.int/icf#b730-b749 -->

    <owl:Class rdf:about="http://who.int/icf#b730-b749">
        <rdfs:subClassOf rdf:resource="http://who.int/icf#b7"/>
    </owl:Class>
    


    <!-- http://who.int/icf#b7300 -->

    <owl:Class rdf:about="http://who.int/icf#b7300">
        <rdfs:subClassOf rdf:resource="http://who.int/icf#b730"/>
    </owl:Class>
    


    <!-- http://who.int/icf#b7301 -->

    <owl:Class rdf:about="http://who.int/icf#b7301">
        <rdfs:subClassOf rdf:resource="http://who.int/icf#b730"/>
    </owl:Class>
    


    <!-- http://who.int/icf#b7302 -->

    <owl:Class rdf:about="http://who.int/icf#b7302">
        <rdfs:subClassOf rdf:resource="http://who.int/icf#b730"/>
    </owl:Class>
    


    <!-- http://who.int/icf#b7303 -->

    <owl:Class rdf:about="http://who.int/icf#b7303">
        <rdfs:subClassOf rdf:resource="http://who.int/icf#b730"/>
    </owl:Class>
    


    <!-- http://who.int/icf#b7304 -->

    <owl:Class rdf:about="http://who.int/icf#b7304">
        <rdfs:subClassOf rdf:resource="http://who.int/icf#b730"/>
    </owl:Class>
    


    <!-- http://who.int/icf#b7305 -->

    <owl:Class rdf:about="http://who.int/icf#b7305">
        <rdfs:subClassOf rdf:resource="http://who.int/icf#b730"/>
    </owl:Class>
    


    <!-- http://who.int/icf#b7306 -->

    <owl:Class rdf:about="http://who.int/icf#b7306">
        <rdfs:subClassOf rdf:resource="http://who.int/icf#b730"/>
    </owl:Class>
    


    <!-- http://who.int/icf#b7308 -->

    <owl:Class rdf:about="http://who.int/icf#b7308">
        <rdfs:subClassOf rdf:resource="http://who.int/icf#b730"/>
    </owl:Class>
    


    <!-- http://who.int/icf#b7309 -->

    <owl:Class rdf:about="http://who.int/icf#b7309">
        <rdfs:subClassOf rdf:resource="http://who.int/icf#b730"/>
    </owl:Class>
    


    <!-- http://who.int/icf#b735 -->

    <owl:Class rdf:about="http://who.int/icf#b735">
        <rdfs:subClassOf rdf:resource="http://who.int/icf#b730-b749"/>
    </owl:Class>
    


    <!-- http://who.int/icf#b7350 -->

    <owl:Class rdf:about="http://who.int/icf#b7350">
        <rdfs:subClassOf rdf:resource="http://who.int/icf#b735"/>
    </owl:Class>
    


    <!-- http://who.int/icf#b7351 -->

    <owl:Class rdf:about="http://who.int/icf#b7351">
        <rdfs:subClassOf rdf:resource="http://who.int/icf#b735"/>
    </owl:Class>
    


    <!-- http://who.int/icf#b7352 -->

    <owl:Class rdf:about="http://who.int/icf#b7352">
        <rdfs:subClassOf rdf:resource="http://who.int/icf#b735"/>
    </owl:Class>
    


    <!-- http://who.int/icf#b7353 -->

    <owl:Class rdf:about="http://who.int/icf#b7353">
        <rdfs:subClassOf rdf:resource="http://who.int/icf#b735"/>
    </owl:Class>
    


    <!-- http://who.int/icf#b7354 -->

    <owl:Class rdf:about="http://who.int/icf#b7354">
        <rdfs:subClassOf rdf:resource="http://who.int/icf#b735"/>
    </owl:Class>
    


    <!-- http://who.int/icf#b7355 -->

    <owl:Class rdf:about="http://who.int/icf#b7355">
        <rdfs:subClassOf rdf:resource="http://who.int/icf#b735"/>
    </owl:Class>
    


    <!-- http://who.int/icf#b7356 -->

    <owl:Class rdf:about="http://who.int/icf#b7356">
        <rdfs:subClassOf rdf:resource="http://who.int/icf#b735"/>
    </owl:Class>
    


    <!-- http://who.int/icf#b7358 -->

    <owl:Class rdf:about="http://who.int/icf#b7358">
        <rdfs:subClassOf rdf:resource="http://who.int/icf#b735"/>
    </owl:Class>
    


    <!-- http://who.int/icf#b7359 -->

    <owl:Class rdf:about="http://who.int/icf#b7359">
        <rdfs:subClassOf rdf:resource="http://who.int/icf#b735"/>
    </owl:Class>
    


    <!-- http://who.int/icf#b740 -->

    <owl:Class rdf:about="http://who.int/icf#b740">
        <rdfs:subClassOf rdf:resource="http://who.int/icf#b730-b749"/>
    </owl:Class>
    


    <!-- http://who.int/icf#b7400 -->

    <owl:Class rdf:about="http://who.int/icf#b7400">
        <rdfs:subClassOf rdf:resource="http://who.int/icf#b740"/>
    </owl:Class>
    


    <!-- http://who.int/icf#b7401 -->

    <owl:Class rdf:about="http://who.int/icf#b7401">
        <rdfs:subClassOf rdf:resource="http://who.int/icf#b740"/>
    </owl:Class>
    


    <!-- http://who.int/icf#b7402 -->

    <owl:Class rdf:about="http://who.int/icf#b7402">
        <rdfs:subClassOf rdf:resource="http://who.int/icf#b740"/>
    </owl:Class>
    


    <!-- http://who.int/icf#b7408 -->

    <owl:Class rdf:about="http://who.int/icf#b7408">
        <rdfs:subClassOf rdf:resource="http://who.int/icf#b740"/>
    </owl:Class>
    


    <!-- http://who.int/icf#b7409 -->

    <owl:Class rdf:about="http://who.int/icf#b7409">
        <rdfs:subClassOf rdf:resource="http://who.int/icf#b740"/>
    </owl:Class>
    


    <!-- http://who.int/icf#b749 -->

    <owl:Class rdf:about="http://who.int/icf#b749">
        <rdfs:subClassOf rdf:resource="http://who.int/icf#b730-b749"/>
    </owl:Class>
    


    <!-- http://who.int/icf#b750 -->

    <owl:Class rdf:about="http://who.int/icf#b750">
        <rdfs:subClassOf rdf:resource="http://who.int/icf#b750-b789"/>
    </owl:Class>
    


    <!-- http://who.int/icf#b750-b789 -->

    <owl:Class rdf:about="http://who.int/icf#b750-b789">
        <rdfs:subClassOf rdf:resource="http://who.int/icf#b7"/>
    </owl:Class>
    


    <!-- http://who.int/icf#b7500 -->

    <owl:Class rdf:about="http://who.int/icf#b7500">
        <rdfs:subClassOf rdf:resource="http://who.int/icf#b750"/>
    </owl:Class>
    


    <!-- http://who.int/icf#b7501 -->

    <owl:Class rdf:about="http://who.int/icf#b7501">
        <rdfs:subClassOf rdf:resource="http://who.int/icf#b750"/>
    </owl:Class>
    


    <!-- http://who.int/icf#b7502 -->

    <owl:Class rdf:about="http://who.int/icf#b7502">
        <rdfs:subClassOf rdf:resource="http://who.int/icf#b750"/>
    </owl:Class>
    


    <!-- http://who.int/icf#b7508 -->

    <owl:Class rdf:about="http://who.int/icf#b7508">
        <rdfs:subClassOf rdf:resource="http://who.int/icf#b750"/>
    </owl:Class>
    


    <!-- http://who.int/icf#b7509 -->

    <owl:Class rdf:about="http://who.int/icf#b7509">
        <rdfs:subClassOf rdf:resource="http://who.int/icf#b750"/>
    </owl:Class>
    


    <!-- http://who.int/icf#b755 -->

    <owl:Class rdf:about="http://who.int/icf#b755">
        <rdfs:subClassOf rdf:resource="http://who.int/icf#b750-b789"/>
    </owl:Class>
    


    <!-- http://who.int/icf#b760 -->

    <owl:Class rdf:about="http://who.int/icf#b760">
        <rdfs:subClassOf rdf:resource="http://who.int/icf#b750-b789"/>
    </owl:Class>
    


    <!-- http://who.int/icf#b7600 -->

    <owl:Class rdf:about="http://who.int/icf#b7600">
        <rdfs:subClassOf rdf:resource="http://who.int/icf#b760"/>
    </owl:Class>
    


    <!-- http://who.int/icf#b7601 -->

    <owl:Class rdf:about="http://who.int/icf#b7601">
        <rdfs:subClassOf rdf:resource="http://who.int/icf#b760"/>
    </owl:Class>
    


    <!-- http://who.int/icf#b7602 -->

    <owl:Class rdf:about="http://who.int/icf#b7602">
        <rdfs:subClassOf rdf:resource="http://who.int/icf#b760"/>
    </owl:Class>
    


    <!-- http://who.int/icf#b7603 -->

    <owl:Class rdf:about="http://who.int/icf#b7603">
        <rdfs:subClassOf rdf:resource="http://who.int/icf#b760"/>
    </owl:Class>
    


    <!-- http://who.int/icf#b7608 -->

    <owl:Class rdf:about="http://who.int/icf#b7608">
        <rdfs:subClassOf rdf:resource="http://who.int/icf#b760"/>
    </owl:Class>
    


    <!-- http://who.int/icf#b7609 -->

    <owl:Class rdf:about="http://who.int/icf#b7609">
        <rdfs:subClassOf rdf:resource="http://who.int/icf#b760"/>
    </owl:Class>
    


    <!-- http://who.int/icf#b765 -->

    <owl:Class rdf:about="http://who.int/icf#b765">
        <rdfs:subClassOf rdf:resource="http://who.int/icf#b750-b789"/>
    </owl:Class>
    


    <!-- http://who.int/icf#b7650 -->

    <owl:Class rdf:about="http://who.int/icf#b7650">
        <rdfs:subClassOf rdf:resource="http://who.int/icf#b765"/>
    </owl:Class>
    


    <!-- http://who.int/icf#b7651 -->

    <owl:Class rdf:about="http://who.int/icf#b7651">
        <rdfs:subClassOf rdf:resource="http://who.int/icf#b765"/>
    </owl:Class>
    


    <!-- http://who.int/icf#b7652 -->

    <owl:Class rdf:about="http://who.int/icf#b7652">
        <rdfs:subClassOf rdf:resource="http://who.int/icf#b765"/>
    </owl:Class>
    


    <!-- http://who.int/icf#b7653 -->

    <owl:Class rdf:about="http://who.int/icf#b7653">
        <rdfs:subClassOf rdf:resource="http://who.int/icf#b765"/>
    </owl:Class>
    


    <!-- http://who.int/icf#b7658 -->

    <owl:Class rdf:about="http://who.int/icf#b7658">
        <rdfs:subClassOf rdf:resource="http://who.int/icf#b765"/>
    </owl:Class>
    


    <!-- http://who.int/icf#b7659 -->

    <owl:Class rdf:about="http://who.int/icf#b7659">
        <rdfs:subClassOf rdf:resource="http://who.int/icf#b765"/>
    </owl:Class>
    


    <!-- http://who.int/icf#b770 -->

    <owl:Class rdf:about="http://who.int/icf#b770">
        <rdfs:subClassOf rdf:resource="http://who.int/icf#b750-b789"/>
    </owl:Class>
    


    <!-- http://who.int/icf#b780 -->

    <owl:Class rdf:about="http://who.int/icf#b780">
        <rdfs:subClassOf rdf:resource="http://who.int/icf#b750-b789"/>
    </owl:Class>
    


    <!-- http://who.int/icf#b7800 -->

    <owl:Class rdf:about="http://who.int/icf#b7800">
        <rdfs:subClassOf rdf:resource="http://who.int/icf#b780"/>
    </owl:Class>
    


    <!-- http://who.int/icf#b7801 -->

    <owl:Class rdf:about="http://who.int/icf#b7801">
        <rdfs:subClassOf rdf:resource="http://who.int/icf#b780"/>
    </owl:Class>
    


    <!-- http://who.int/icf#b7808 -->

    <owl:Class rdf:about="http://who.int/icf#b7808">
        <rdfs:subClassOf rdf:resource="http://who.int/icf#b780"/>
    </owl:Class>
    


    <!-- http://who.int/icf#b7809 -->

    <owl:Class rdf:about="http://who.int/icf#b7809">
        <rdfs:subClassOf rdf:resource="http://who.int/icf#b780"/>
    </owl:Class>
    


    <!-- http://who.int/icf#b789 -->

    <owl:Class rdf:about="http://who.int/icf#b789">
        <rdfs:subClassOf rdf:resource="http://who.int/icf#b750-b789"/>
    </owl:Class>
    


    <!-- http://who.int/icf#b798 -->

    <owl:Class rdf:about="http://who.int/icf#b798">
        <rdfs:subClassOf rdf:resource="http://who.int/icf#b7"/>
    </owl:Class>
    


    <!-- http://who.int/icf#b799 -->

    <owl:Class rdf:about="http://who.int/icf#b799">
        <rdfs:subClassOf rdf:resource="http://who.int/icf#b7"/>
    </owl:Class>
    


    <!-- http://who.int/icf#b8 -->

    <owl:Class rdf:about="http://who.int/icf#b8">
        <rdfs:subClassOf rdf:resource="http://who.int/icf#b"/>
    </owl:Class>
    


    <!-- http://who.int/icf#b810 -->

    <owl:Class rdf:about="http://who.int/icf#b810">
        <rdfs:subClassOf rdf:resource="http://who.int/icf#b810-b849"/>
    </owl:Class>
    


    <!-- http://who.int/icf#b810-b849 -->

    <owl:Class rdf:about="http://who.int/icf#b810-b849">
        <rdfs:subClassOf rdf:resource="http://who.int/icf#b8"/>
    </owl:Class>
    


    <!-- http://who.int/icf#b820 -->

    <owl:Class rdf:about="http://who.int/icf#b820">
        <rdfs:subClassOf rdf:resource="http://who.int/icf#b810-b849"/>
    </owl:Class>
    


    <!-- http://who.int/icf#b830 -->

    <owl:Class rdf:about="http://who.int/icf#b830">
        <rdfs:subClassOf rdf:resource="http://who.int/icf#b810-b849"/>
    </owl:Class>
    


    <!-- http://who.int/icf#b840 -->

    <owl:Class rdf:about="http://who.int/icf#b840">
        <rdfs:subClassOf rdf:resource="http://who.int/icf#b810-b849"/>
    </owl:Class>
    


    <!-- http://who.int/icf#b849 -->

    <owl:Class rdf:about="http://who.int/icf#b849">
        <rdfs:subClassOf rdf:resource="http://who.int/icf#b810-b849"/>
    </owl:Class>
    


    <!-- http://who.int/icf#b850 -->

    <owl:Class rdf:about="http://who.int/icf#b850">
        <rdfs:subClassOf rdf:resource="http://who.int/icf#b850-b869"/>
    </owl:Class>
    


    <!-- http://who.int/icf#b850-b869 -->

    <owl:Class rdf:about="http://who.int/icf#b850-b869">
        <rdfs:subClassOf rdf:resource="http://who.int/icf#b8"/>
    </owl:Class>
    


    <!-- http://who.int/icf#b860 -->

    <owl:Class rdf:about="http://who.int/icf#b860">
        <rdfs:subClassOf rdf:resource="http://who.int/icf#b850-b869"/>
    </owl:Class>
    


    <!-- http://who.int/icf#b869 -->

    <owl:Class rdf:about="http://who.int/icf#b869">
        <rdfs:subClassOf rdf:resource="http://who.int/icf#b850-b869"/>
    </owl:Class>
    


    <!-- http://who.int/icf#b898 -->

    <owl:Class rdf:about="http://who.int/icf#b898">
        <rdfs:subClassOf rdf:resource="http://who.int/icf#b8"/>
    </owl:Class>
    


    <!-- http://who.int/icf#b899 -->

    <owl:Class rdf:about="http://who.int/icf#b899">
        <rdfs:subClassOf rdf:resource="http://who.int/icf#b8"/>
    </owl:Class>
    


    <!-- http://who.int/icf#d -->

    <owl:Class rdf:about="http://who.int/icf#d">
        <rdfs:subClassOf rdf:resource="http://who.int/icf#ICFCategory"/>
    </owl:Class>
    


    <!-- http://who.int/icf#d1 -->

    <owl:Class rdf:about="http://who.int/icf#d1">
        <rdfs:subClassOf rdf:resource="http://who.int/icf#d"/>
    </owl:Class>
    


    <!-- http://who.int/icf#d110 -->

    <owl:Class rdf:about="http://who.int/icf#d110">
        <rdfs:subClassOf rdf:resource="http://who.int/icf#d110-d129"/>
    </owl:Class>
    


    <!-- http://who.int/icf#d110-d129 -->

    <owl:Class rdf:about="http://who.int/icf#d110-d129">
        <rdfs:subClassOf rdf:resource="http://who.int/icf#d1"/>
    </owl:Class>
    


    <!-- http://who.int/icf#d115 -->

    <owl:Class rdf:about="http://who.int/icf#d115">
        <rdfs:subClassOf rdf:resource="http://who.int/icf#d110-d129"/>
    </owl:Class>
    


    <!-- http://who.int/icf#d120 -->

    <owl:Class rdf:about="http://who.int/icf#d120">
        <rdfs:subClassOf rdf:resource="http://who.int/icf#d110-d129"/>
    </owl:Class>
    


    <!-- http://who.int/icf#d129 -->

    <owl:Class rdf:about="http://who.int/icf#d129">
        <rdfs:subClassOf rdf:resource="http://who.int/icf#d110-d129"/>
    </owl:Class>
    


    <!-- http://who.int/icf#d130 -->

    <owl:Class rdf:about="http://who.int/icf#d130">
        <rdfs:subClassOf rdf:resource="http://who.int/icf#d130-d159"/>
    </owl:Class>
    


    <!-- http://who.int/icf#d130-d159 -->

    <owl:Class rdf:about="http://who.int/icf#d130-d159">
        <rdfs:subClassOf rdf:resource="http://who.int/icf#d1"/>
    </owl:Class>
    


    <!-- http://who.int/icf#d135 -->

    <owl:Class rdf:about="http://who.int/icf#d135">
        <rdfs:subClassOf rdf:resource="http://who.int/icf#d130-d159"/>
    </owl:Class>
    


    <!-- http://who.int/icf#d140 -->

    <owl:Class rdf:about="http://who.int/icf#d140">
        <rdfs:subClassOf rdf:resource="http://who.int/icf#d130-d159"/>
    </owl:Class>
    


    <!-- http://who.int/icf#d145 -->

    <owl:Class rdf:about="http://who.int/icf#d145">
        <rdfs:subClassOf rdf:resource="http://who.int/icf#d130-d159"/>
    </owl:Class>
    


    <!-- http://who.int/icf#d150 -->

    <owl:Class rdf:about="http://who.int/icf#d150">
        <rdfs:subClassOf rdf:resource="http://who.int/icf#d130-d159"/>
    </owl:Class>
    


    <!-- http://who.int/icf#d155 -->

    <owl:Class rdf:about="http://who.int/icf#d155">
        <rdfs:subClassOf rdf:resource="http://who.int/icf#d130-d159"/>
    </owl:Class>
    


    <!-- http://who.int/icf#d1550 -->

    <owl:Class rdf:about="http://who.int/icf#d1550">
        <rdfs:subClassOf rdf:resource="http://who.int/icf#d155"/>
    </owl:Class>
    


    <!-- http://who.int/icf#d1551 -->

    <owl:Class rdf:about="http://who.int/icf#d1551">
        <rdfs:subClassOf rdf:resource="http://who.int/icf#d155"/>
    </owl:Class>
    


    <!-- http://who.int/icf#d1558 -->

    <owl:Class rdf:about="http://who.int/icf#d1558">
        <rdfs:subClassOf rdf:resource="http://who.int/icf#d155"/>
    </owl:Class>
    


    <!-- http://who.int/icf#d1559 -->

    <owl:Class rdf:about="http://who.int/icf#d1559">
        <rdfs:subClassOf rdf:resource="http://who.int/icf#d155"/>
    </owl:Class>
    


    <!-- http://who.int/icf#d159 -->

    <owl:Class rdf:about="http://who.int/icf#d159">
        <rdfs:subClassOf rdf:resource="http://who.int/icf#d130-d159"/>
    </owl:Class>
    


    <!-- http://who.int/icf#d160 -->

    <owl:Class rdf:about="http://who.int/icf#d160">
        <rdfs:subClassOf rdf:resource="http://who.int/icf#d160-d179"/>
    </owl:Class>
    


    <!-- http://who.int/icf#d160-d179 -->

    <owl:Class rdf:about="http://who.int/icf#d160-d179">
        <rdfs:subClassOf rdf:resource="http://who.int/icf#d1"/>
    </owl:Class>
    


    <!-- http://who.int/icf#d163 -->

    <owl:Class rdf:about="http://who.int/icf#d163">
        <rdfs:subClassOf rdf:resource="http://who.int/icf#d160-d179"/>
    </owl:Class>
    


    <!-- http://who.int/icf#d166 -->

    <owl:Class rdf:about="http://who.int/icf#d166">
        <rdfs:subClassOf rdf:resource="http://who.int/icf#d160-d179"/>
    </owl:Class>
    


    <!-- http://who.int/icf#d170 -->

    <owl:Class rdf:about="http://who.int/icf#d170">
        <rdfs:subClassOf rdf:resource="http://who.int/icf#d160-d179"/>
    </owl:Class>
    


    <!-- http://who.int/icf#d172 -->

    <owl:Class rdf:about="http://who.int/icf#d172">
        <rdfs:subClassOf rdf:resource="http://who.int/icf#d160-d179"/>
    </owl:Class>
    


    <!-- http://who.int/icf#d175 -->

    <owl:Class rdf:about="http://who.int/icf#d175">
        <rdfs:subClassOf rdf:resource="http://who.int/icf#d160-d179"/>
    </owl:Class>
    


    <!-- http://who.int/icf#d1750 -->

    <owl:Class rdf:about="http://who.int/icf#d1750">
        <rdfs:subClassOf rdf:resource="http://who.int/icf#d175"/>
    </owl:Class>
    


    <!-- http://who.int/icf#d1751 -->

    <owl:Class rdf:about="http://who.int/icf#d1751">
        <rdfs:subClassOf rdf:resource="http://who.int/icf#d175"/>
    </owl:Class>
    


    <!-- http://who.int/icf#d1758 -->

    <owl:Class rdf:about="http://who.int/icf#d1758">
        <rdfs:subClassOf rdf:resource="http://who.int/icf#d175"/>
    </owl:Class>
    


    <!-- http://who.int/icf#d1759 -->

    <owl:Class rdf:about="http://who.int/icf#d1759">
        <rdfs:subClassOf rdf:resource="http://who.int/icf#d175"/>
    </owl:Class>
    


    <!-- http://who.int/icf#d177 -->

    <owl:Class rdf:about="http://who.int/icf#d177">
        <rdfs:subClassOf rdf:resource="http://who.int/icf#d160-d179"/>
    </owl:Class>
    


    <!-- http://who.int/icf#d179 -->

    <owl:Class rdf:about="http://who.int/icf#d179">
        <rdfs:subClassOf rdf:resource="http://who.int/icf#d160-d179"/>
    </owl:Class>
    


    <!-- http://who.int/icf#d198 -->

    <owl:Class rdf:about="http://who.int/icf#d198">
        <rdfs:subClassOf rdf:resource="http://who.int/icf#d1"/>
    </owl:Class>
    


    <!-- http://who.int/icf#d199 -->

    <owl:Class rdf:about="http://who.int/icf#d199">
        <rdfs:subClassOf rdf:resource="http://who.int/icf#d1"/>
    </owl:Class>
    


    <!-- http://who.int/icf#d2 -->

    <owl:Class rdf:about="http://who.int/icf#d2">
        <rdfs:subClassOf rdf:resource="http://who.int/icf#d"/>
    </owl:Class>
    


    <!-- http://who.int/icf#d210 -->

    <owl:Class rdf:about="http://who.int/icf#d210">
        <rdfs:subClassOf rdf:resource="http://who.int/icf#d2"/>
    </owl:Class>
    


    <!-- http://who.int/icf#d2100 -->

    <owl:Class rdf:about="http://who.int/icf#d2100">
        <rdfs:subClassOf rdf:resource="http://who.int/icf#d210"/>
    </owl:Class>
    


    <!-- http://who.int/icf#d2101 -->

    <owl:Class rdf:about="http://who.int/icf#d2101">
        <rdfs:subClassOf rdf:resource="http://who.int/icf#d210"/>
    </owl:Class>
    


    <!-- http://who.int/icf#d2102 -->

    <owl:Class rdf:about="http://who.int/icf#d2102">
        <rdfs:subClassOf rdf:resource="http://who.int/icf#d210"/>
    </owl:Class>
    


    <!-- http://who.int/icf#d2103 -->

    <owl:Class rdf:about="http://who.int/icf#d2103">
        <rdfs:subClassOf rdf:resource="http://who.int/icf#d210"/>
    </owl:Class>
    


    <!-- http://who.int/icf#d2108 -->

    <owl:Class rdf:about="http://who.int/icf#d2108">
        <rdfs:subClassOf rdf:resource="http://who.int/icf#d210"/>
    </owl:Class>
    


    <!-- http://who.int/icf#d2109 -->

    <owl:Class rdf:about="http://who.int/icf#d2109">
        <rdfs:subClassOf rdf:resource="http://who.int/icf#d210"/>
    </owl:Class>
    


    <!-- http://who.int/icf#d220 -->

    <owl:Class rdf:about="http://who.int/icf#d220">
        <rdfs:subClassOf rdf:resource="http://who.int/icf#d2"/>
    </owl:Class>
    


    <!-- http://who.int/icf#d2200 -->

    <owl:Class rdf:about="http://who.int/icf#d2200">
        <rdfs:subClassOf rdf:resource="http://who.int/icf#d220"/>
    </owl:Class>
    


    <!-- http://who.int/icf#d2201 -->

    <owl:Class rdf:about="http://who.int/icf#d2201">
        <rdfs:subClassOf rdf:resource="http://who.int/icf#d220"/>
    </owl:Class>
    


    <!-- http://who.int/icf#d2202 -->

    <owl:Class rdf:about="http://who.int/icf#d2202">
        <rdfs:subClassOf rdf:resource="http://who.int/icf#d220"/>
    </owl:Class>
    


    <!-- http://who.int/icf#d2203 -->

    <owl:Class rdf:about="http://who.int/icf#d2203">
        <rdfs:subClassOf rdf:resource="http://who.int/icf#d220"/>
    </owl:Class>
    


    <!-- http://who.int/icf#d2208 -->

    <owl:Class rdf:about="http://who.int/icf#d2208">
        <rdfs:subClassOf rdf:resource="http://who.int/icf#d220"/>
    </owl:Class>
    


    <!-- http://who.int/icf#d2209 -->

    <owl:Class rdf:about="http://who.int/icf#d2209">
        <rdfs:subClassOf rdf:resource="http://who.int/icf#d220"/>
    </owl:Class>
    


    <!-- http://who.int/icf#d230 -->

    <owl:Class rdf:about="http://who.int/icf#d230">
        <rdfs:subClassOf rdf:resource="http://who.int/icf#d2"/>
    </owl:Class>
    


    <!-- http://who.int/icf#d2301 -->

    <owl:Class rdf:about="http://who.int/icf#d2301">
        <rdfs:subClassOf rdf:resource="http://who.int/icf#d230"/>
    </owl:Class>
    


    <!-- http://who.int/icf#d2302 -->

    <owl:Class rdf:about="http://who.int/icf#d2302">
        <rdfs:subClassOf rdf:resource="http://who.int/icf#d230"/>
    </owl:Class>
    


    <!-- http://who.int/icf#d2303 -->

    <owl:Class rdf:about="http://who.int/icf#d2303">
        <rdfs:subClassOf rdf:resource="http://who.int/icf#d230"/>
    </owl:Class>
    


    <!-- http://who.int/icf#d2308 -->

    <owl:Class rdf:about="http://who.int/icf#d2308">
        <rdfs:subClassOf rdf:resource="http://who.int/icf#d230"/>
    </owl:Class>
    


    <!-- http://who.int/icf#d2309 -->

    <owl:Class rdf:about="http://who.int/icf#d2309">
        <rdfs:subClassOf rdf:resource="http://who.int/icf#d230"/>
    </owl:Class>
    


    <!-- http://who.int/icf#d240 -->

    <owl:Class rdf:about="http://who.int/icf#d240">
        <rdfs:subClassOf rdf:resource="http://who.int/icf#d2"/>
    </owl:Class>
    


    <!-- http://who.int/icf#d2400 -->

    <owl:Class rdf:about="http://who.int/icf#d2400">
        <rdfs:subClassOf rdf:resource="http://who.int/icf#d240"/>
    </owl:Class>
    


    <!-- http://who.int/icf#d2401 -->

    <owl:Class rdf:about="http://who.int/icf#d2401">
        <rdfs:subClassOf rdf:resource="http://who.int/icf#d240"/>
    </owl:Class>
    


    <!-- http://who.int/icf#d2402 -->

    <owl:Class rdf:about="http://who.int/icf#d2402">
        <rdfs:subClassOf rdf:resource="http://who.int/icf#d240"/>
    </owl:Class>
    


    <!-- http://who.int/icf#d2408 -->

    <owl:Class rdf:about="http://who.int/icf#d2408">
        <rdfs:subClassOf rdf:resource="http://who.int/icf#d240"/>
    </owl:Class>
    


    <!-- http://who.int/icf#d2409 -->

    <owl:Class rdf:about="http://who.int/icf#d2409">
        <rdfs:subClassOf rdf:resource="http://who.int/icf#d240"/>
    </owl:Class>
    


    <!-- http://who.int/icf#d298 -->

    <owl:Class rdf:about="http://who.int/icf#d298">
        <rdfs:subClassOf rdf:resource="http://who.int/icf#d2"/>
    </owl:Class>
    


    <!-- http://who.int/icf#d299 -->

    <owl:Class rdf:about="http://who.int/icf#d299">
        <rdfs:subClassOf rdf:resource="http://who.int/icf#d2"/>
    </owl:Class>
    


    <!-- http://who.int/icf#d3 -->

    <owl:Class rdf:about="http://who.int/icf#d3">
        <rdfs:subClassOf rdf:resource="http://who.int/icf#d"/>
    </owl:Class>
    


    <!-- http://who.int/icf#d310 -->

    <owl:Class rdf:about="http://who.int/icf#d310">
        <rdfs:subClassOf rdf:resource="http://who.int/icf#d310-d329"/>
    </owl:Class>
    


    <!-- http://who.int/icf#d310-d329 -->

    <owl:Class rdf:about="http://who.int/icf#d310-d329">
        <rdfs:subClassOf rdf:resource="http://who.int/icf#d3"/>
    </owl:Class>
    


    <!-- http://who.int/icf#d315 -->

    <owl:Class rdf:about="http://who.int/icf#d315">
        <rdfs:subClassOf rdf:resource="http://who.int/icf#d310-d329"/>
    </owl:Class>
    


    <!-- http://who.int/icf#d3150 -->

    <owl:Class rdf:about="http://who.int/icf#d3150">
        <rdfs:subClassOf rdf:resource="http://who.int/icf#d315"/>
    </owl:Class>
    


    <!-- http://who.int/icf#d3151 -->

    <owl:Class rdf:about="http://who.int/icf#d3151">
        <rdfs:subClassOf rdf:resource="http://who.int/icf#d315"/>
    </owl:Class>
    


    <!-- http://who.int/icf#d3152 -->

    <owl:Class rdf:about="http://who.int/icf#d3152">
        <rdfs:subClassOf rdf:resource="http://who.int/icf#d315"/>
    </owl:Class>
    


    <!-- http://who.int/icf#d3158 -->

    <owl:Class rdf:about="http://who.int/icf#d3158">
        <rdfs:subClassOf rdf:resource="http://who.int/icf#d315"/>
    </owl:Class>
    


    <!-- http://who.int/icf#d3159 -->

    <owl:Class rdf:about="http://who.int/icf#d3159">
        <rdfs:subClassOf rdf:resource="http://who.int/icf#d315"/>
    </owl:Class>
    


    <!-- http://who.int/icf#d320 -->

    <owl:Class rdf:about="http://who.int/icf#d320">
        <rdfs:subClassOf rdf:resource="http://who.int/icf#d310-d329"/>
    </owl:Class>
    


    <!-- http://who.int/icf#d325 -->

    <owl:Class rdf:about="http://who.int/icf#d325">
        <rdfs:subClassOf rdf:resource="http://who.int/icf#d310-d329"/>
    </owl:Class>
    


    <!-- http://who.int/icf#d329 -->

    <owl:Class rdf:about="http://who.int/icf#d329">
        <rdfs:subClassOf rdf:resource="http://who.int/icf#d310-d329"/>
    </owl:Class>
    


    <!-- http://who.int/icf#d330 -->

    <owl:Class rdf:about="http://who.int/icf#d330">
        <rdfs:subClassOf rdf:resource="http://who.int/icf#d330-d349"/>
    </owl:Class>
    


    <!-- http://who.int/icf#d330-d349 -->

    <owl:Class rdf:about="http://who.int/icf#d330-d349">
        <rdfs:subClassOf rdf:resource="http://who.int/icf#d3"/>
    </owl:Class>
    


    <!-- http://who.int/icf#d335 -->

    <owl:Class rdf:about="http://who.int/icf#d335">
        <rdfs:subClassOf rdf:resource="http://who.int/icf#d330-d349"/>
    </owl:Class>
    


    <!-- http://who.int/icf#d3350 -->

    <owl:Class rdf:about="http://who.int/icf#d3350">
        <rdfs:subClassOf rdf:resource="http://who.int/icf#d335"/>
    </owl:Class>
    


    <!-- http://who.int/icf#d3351 -->

    <owl:Class rdf:about="http://who.int/icf#d3351">
        <rdfs:subClassOf rdf:resource="http://who.int/icf#d335"/>
    </owl:Class>
    


    <!-- http://who.int/icf#d3352 -->

    <owl:Class rdf:about="http://who.int/icf#d3352">
        <rdfs:subClassOf rdf:resource="http://who.int/icf#d335"/>
    </owl:Class>
    


    <!-- http://who.int/icf#d3358 -->

    <owl:Class rdf:about="http://who.int/icf#d3358">
        <rdfs:subClassOf rdf:resource="http://who.int/icf#d335"/>
    </owl:Class>
    


    <!-- http://who.int/icf#d3359 -->

    <owl:Class rdf:about="http://who.int/icf#d3359">
        <rdfs:subClassOf rdf:resource="http://who.int/icf#d335"/>
    </owl:Class>
    


    <!-- http://who.int/icf#d340 -->

    <owl:Class rdf:about="http://who.int/icf#d340">
        <rdfs:subClassOf rdf:resource="http://who.int/icf#d330-d349"/>
    </owl:Class>
    


    <!-- http://who.int/icf#d345 -->

    <owl:Class rdf:about="http://who.int/icf#d345">
        <rdfs:subClassOf rdf:resource="http://who.int/icf#d330-d349"/>
    </owl:Class>
    


    <!-- http://who.int/icf#d349 -->

    <owl:Class rdf:about="http://who.int/icf#d349">
        <rdfs:subClassOf rdf:resource="http://who.int/icf#d330-d349"/>
    </owl:Class>
    


    <!-- http://who.int/icf#d350 -->

    <owl:Class rdf:about="http://who.int/icf#d350">
        <rdfs:subClassOf rdf:resource="http://who.int/icf#d350-d369"/>
    </owl:Class>
    


    <!-- http://who.int/icf#d350-d369 -->

    <owl:Class rdf:about="http://who.int/icf#d350-d369">
        <rdfs:subClassOf rdf:resource="http://who.int/icf#d3"/>
    </owl:Class>
    


    <!-- http://who.int/icf#d3500 -->

    <owl:Class rdf:about="http://who.int/icf#d3500">
        <rdfs:subClassOf rdf:resource="http://who.int/icf#d350"/>
    </owl:Class>
    


    <!-- http://who.int/icf#d3501 -->

    <owl:Class rdf:about="http://who.int/icf#d3501">
        <rdfs:subClassOf rdf:resource="http://who.int/icf#d350"/>
    </owl:Class>
    


    <!-- http://who.int/icf#d3502 -->

    <owl:Class rdf:about="http://who.int/icf#d3502">
        <rdfs:subClassOf rdf:resource="http://who.int/icf#d350"/>
    </owl:Class>
    


    <!-- http://who.int/icf#d3503 -->

    <owl:Class rdf:about="http://who.int/icf#d3503">
        <rdfs:subClassOf rdf:resource="http://who.int/icf#d350"/>
    </owl:Class>
    


    <!-- http://who.int/icf#d3504 -->

    <owl:Class rdf:about="http://who.int/icf#d3504">
        <rdfs:subClassOf rdf:resource="http://who.int/icf#d350"/>
    </owl:Class>
    


    <!-- http://who.int/icf#d3508 -->

    <owl:Class rdf:about="http://who.int/icf#d3508">
        <rdfs:subClassOf rdf:resource="http://who.int/icf#d350"/>
    </owl:Class>
    


    <!-- http://who.int/icf#d3509 -->

    <owl:Class rdf:about="http://who.int/icf#d3509">
        <rdfs:subClassOf rdf:resource="http://who.int/icf#d350"/>
    </owl:Class>
    


    <!-- http://who.int/icf#d355 -->

    <owl:Class rdf:about="http://who.int/icf#d355">
        <rdfs:subClassOf rdf:resource="http://who.int/icf#d350-d369"/>
    </owl:Class>
    


    <!-- http://who.int/icf#d3550 -->

    <owl:Class rdf:about="http://who.int/icf#d3550">
        <rdfs:subClassOf rdf:resource="http://who.int/icf#d355"/>
    </owl:Class>
    


    <!-- http://who.int/icf#d3551 -->

    <owl:Class rdf:about="http://who.int/icf#d3551">
        <rdfs:subClassOf rdf:resource="http://who.int/icf#d355"/>
    </owl:Class>
    


    <!-- http://who.int/icf#d3558 -->

    <owl:Class rdf:about="http://who.int/icf#d3558">
        <rdfs:subClassOf rdf:resource="http://who.int/icf#d355"/>
    </owl:Class>
    


    <!-- http://who.int/icf#d3559 -->

    <owl:Class rdf:about="http://who.int/icf#d3559">
        <rdfs:subClassOf rdf:resource="http://who.int/icf#d355"/>
    </owl:Class>
    


    <!-- http://who.int/icf#d360 -->

    <owl:Class rdf:about="http://who.int/icf#d360">
        <rdfs:subClassOf rdf:resource="http://who.int/icf#d350-d369"/>
    </owl:Class>
    


    <!-- http://who.int/icf#d3600 -->

    <owl:Class rdf:about="http://who.int/icf#d3600">
        <rdfs:subClassOf rdf:resource="http://who.int/icf#d360"/>
    </owl:Class>
    


    <!-- http://who.int/icf#d3601 -->

    <owl:Class rdf:about="http://who.int/icf#d3601">
        <rdfs:subClassOf rdf:resource="http://who.int/icf#d360"/>
    </owl:Class>
    


    <!-- http://who.int/icf#d3602 -->

    <owl:Class rdf:about="http://who.int/icf#d3602">
        <rdfs:subClassOf rdf:resource="http://who.int/icf#d360"/>
    </owl:Class>
    


    <!-- http://who.int/icf#d3608 -->

    <owl:Class rdf:about="http://who.int/icf#d3608">
        <rdfs:subClassOf rdf:resource="http://who.int/icf#d360"/>
    </owl:Class>
    


    <!-- http://who.int/icf#d3609 -->

    <owl:Class rdf:about="http://who.int/icf#d3609">
        <rdfs:subClassOf rdf:resource="http://who.int/icf#d360"/>
    </owl:Class>
    


    <!-- http://who.int/icf#d369 -->

    <owl:Class rdf:about="http://who.int/icf#d369">
        <rdfs:subClassOf rdf:resource="http://who.int/icf#d350-d369"/>
    </owl:Class>
    


    <!-- http://who.int/icf#d398 -->

    <owl:Class rdf:about="http://who.int/icf#d398">
        <rdfs:subClassOf rdf:resource="http://who.int/icf#d3"/>
    </owl:Class>
    


    <!-- http://who.int/icf#d399 -->

    <owl:Class rdf:about="http://who.int/icf#d399">
        <rdfs:subClassOf rdf:resource="http://who.int/icf#d3"/>
    </owl:Class>
    


    <!-- http://who.int/icf#d4 -->

    <owl:Class rdf:about="http://who.int/icf#d4">
        <rdfs:subClassOf rdf:resource="http://who.int/icf#d"/>
    </owl:Class>
    


    <!-- http://who.int/icf#d410 -->

    <owl:Class rdf:about="http://who.int/icf#d410">
        <rdfs:subClassOf rdf:resource="http://who.int/icf#d410-d429"/>
    </owl:Class>
    


    <!-- http://who.int/icf#d410-d429 -->

    <owl:Class rdf:about="http://who.int/icf#d410-d429">
        <rdfs:subClassOf rdf:resource="http://who.int/icf#d4"/>
    </owl:Class>
    


    <!-- http://who.int/icf#d4100 -->

    <owl:Class rdf:about="http://who.int/icf#d4100">
        <rdfs:subClassOf rdf:resource="http://who.int/icf#d410"/>
    </owl:Class>
    


    <!-- http://who.int/icf#d4101 -->

    <owl:Class rdf:about="http://who.int/icf#d4101">
        <rdfs:subClassOf rdf:resource="http://who.int/icf#d410"/>
    </owl:Class>
    


    <!-- http://who.int/icf#d4102 -->

    <owl:Class rdf:about="http://who.int/icf#d4102">
        <rdfs:subClassOf rdf:resource="http://who.int/icf#d410"/>
    </owl:Class>
    


    <!-- http://who.int/icf#d4103 -->

    <owl:Class rdf:about="http://who.int/icf#d4103">
        <rdfs:subClassOf rdf:resource="http://who.int/icf#d410"/>
    </owl:Class>
    


    <!-- http://who.int/icf#d4104 -->

    <owl:Class rdf:about="http://who.int/icf#d4104">
        <rdfs:subClassOf rdf:resource="http://who.int/icf#d410"/>
    </owl:Class>
    


    <!-- http://who.int/icf#d4105 -->

    <owl:Class rdf:about="http://who.int/icf#d4105">
        <rdfs:subClassOf rdf:resource="http://who.int/icf#d410"/>
    </owl:Class>
    


    <!-- http://who.int/icf#d4106 -->

    <owl:Class rdf:about="http://who.int/icf#d4106">
        <rdfs:subClassOf rdf:resource="http://who.int/icf#d410"/>
    </owl:Class>
    


    <!-- http://who.int/icf#d4108 -->

    <owl:Class rdf:about="http://who.int/icf#d4108">
        <rdfs:subClassOf rdf:resource="http://who.int/icf#d410"/>
    </owl:Class>
    


    <!-- http://who.int/icf#d4109 -->

    <owl:Class rdf:about="http://who.int/icf#d4109">
        <rdfs:subClassOf rdf:resource="http://who.int/icf#d410"/>
    </owl:Class>
    


    <!-- http://who.int/icf#d415 -->

    <owl:Class rdf:about="http://who.int/icf#d415">
        <rdfs:subClassOf rdf:resource="http://who.int/icf#d410-d429"/>
    </owl:Class>
    


    <!-- http://who.int/icf#d4150 -->

    <owl:Class rdf:about="http://who.int/icf#d4150">
        <rdfs:subClassOf rdf:resource="http://who.int/icf#d415"/>
    </owl:Class>
    


    <!-- http://who.int/icf#d4151 -->

    <owl:Class rdf:about="http://who.int/icf#d4151">
        <rdfs:subClassOf rdf:resource="http://who.int/icf#d415"/>
    </owl:Class>
    


    <!-- http://who.int/icf#d4152 -->

    <owl:Class rdf:about="http://who.int/icf#d4152">
        <rdfs:subClassOf rdf:resource="http://who.int/icf#d415"/>
    </owl:Class>
    


    <!-- http://who.int/icf#d4153 -->

    <owl:Class rdf:about="http://who.int/icf#d4153">
        <rdfs:subClassOf rdf:resource="http://who.int/icf#d415"/>
    </owl:Class>
    


    <!-- http://who.int/icf#d4154 -->

    <owl:Class rdf:about="http://who.int/icf#d4154">
        <rdfs:subClassOf rdf:resource="http://who.int/icf#d415"/>
    </owl:Class>
    


    <!-- http://who.int/icf#d4158 -->

    <owl:Class rdf:about="http://who.int/icf#d4158">
        <rdfs:subClassOf rdf:resource="http://who.int/icf#d415"/>
    </owl:Class>
    


    <!-- http://who.int/icf#d4159 -->

    <owl:Class rdf:about="http://who.int/icf#d4159">
        <rdfs:subClassOf rdf:resource="http://who.int/icf#d415"/>
    </owl:Class>
    


    <!-- http://who.int/icf#d420 -->

    <owl:Class rdf:about="http://who.int/icf#d420">
        <rdfs:subClassOf rdf:resource="http://who.int/icf#d410-d429"/>
    </owl:Class>
    


    <!-- http://who.int/icf#d4200 -->

    <owl:Class rdf:about="http://who.int/icf#d4200">
        <rdfs:subClassOf rdf:resource="http://who.int/icf#d420"/>
    </owl:Class>
    


    <!-- http://who.int/icf#d4201 -->

    <owl:Class rdf:about="http://who.int/icf#d4201">
        <rdfs:subClassOf rdf:resource="http://who.int/icf#d420"/>
    </owl:Class>
    


    <!-- http://who.int/icf#d4208 -->

    <owl:Class rdf:about="http://who.int/icf#d4208">
        <rdfs:subClassOf rdf:resource="http://who.int/icf#d420"/>
    </owl:Class>
    


    <!-- http://who.int/icf#d4209 -->

    <owl:Class rdf:about="http://who.int/icf#d4209">
        <rdfs:subClassOf rdf:resource="http://who.int/icf#d420"/>
    </owl:Class>
    


    <!-- http://who.int/icf#d429 -->

    <owl:Class rdf:about="http://who.int/icf#d429">
        <rdfs:subClassOf rdf:resource="http://who.int/icf#d410-d429"/>
    </owl:Class>
    


    <!-- http://who.int/icf#d430 -->

    <owl:Class rdf:about="http://who.int/icf#d430">
        <rdfs:subClassOf rdf:resource="http://who.int/icf#d430-d449"/>
    </owl:Class>
    


    <!-- http://who.int/icf#d430-d449 -->

    <owl:Class rdf:about="http://who.int/icf#d430-d449">
        <rdfs:subClassOf rdf:resource="http://who.int/icf#d4"/>
    </owl:Class>
    


    <!-- http://who.int/icf#d4300 -->

    <owl:Class rdf:about="http://who.int/icf#d4300">
        <rdfs:subClassOf rdf:resource="http://who.int/icf#d430"/>
    </owl:Class>
    


    <!-- http://who.int/icf#d4301 -->

    <owl:Class rdf:about="http://who.int/icf#d4301">
        <rdfs:subClassOf rdf:resource="http://who.int/icf#d430"/>
    </owl:Class>
    


    <!-- http://who.int/icf#d4302 -->

    <owl:Class rdf:about="http://who.int/icf#d4302">
        <rdfs:subClassOf rdf:resource="http://who.int/icf#d430"/>
    </owl:Class>
    


    <!-- http://who.int/icf#d4303 -->

    <owl:Class rdf:about="http://who.int/icf#d4303">
        <rdfs:subClassOf rdf:resource="http://who.int/icf#d430"/>
    </owl:Class>
    


    <!-- http://who.int/icf#d4304 -->

    <owl:Class rdf:about="http://who.int/icf#d4304">
        <rdfs:subClassOf rdf:resource="http://who.int/icf#d430"/>
    </owl:Class>
    


    <!-- http://who.int/icf#d4305 -->

    <owl:Class rdf:about="http://who.int/icf#d4305">
        <rdfs:subClassOf rdf:resource="http://who.int/icf#d430"/>
    </owl:Class>
    


    <!-- http://who.int/icf#d4308 -->

    <owl:Class rdf:about="http://who.int/icf#d4308">
        <rdfs:subClassOf rdf:resource="http://who.int/icf#d430"/>
    </owl:Class>
    


    <!-- http://who.int/icf#d4309 -->

    <owl:Class rdf:about="http://who.int/icf#d4309">
        <rdfs:subClassOf rdf:resource="http://who.int/icf#d430"/>
    </owl:Class>
    


    <!-- http://who.int/icf#d435 -->

    <owl:Class rdf:about="http://who.int/icf#d435">
        <rdfs:subClassOf rdf:resource="http://who.int/icf#d430-d449"/>
    </owl:Class>
    


    <!-- http://who.int/icf#d4350 -->

    <owl:Class rdf:about="http://who.int/icf#d4350">
        <rdfs:subClassOf rdf:resource="http://who.int/icf#d435"/>
    </owl:Class>
    


    <!-- http://who.int/icf#d4351 -->

    <owl:Class rdf:about="http://who.int/icf#d4351">
        <rdfs:subClassOf rdf:resource="http://who.int/icf#d435"/>
    </owl:Class>
    


    <!-- http://who.int/icf#d4358 -->

    <owl:Class rdf:about="http://who.int/icf#d4358">
        <rdfs:subClassOf rdf:resource="http://who.int/icf#d435"/>
    </owl:Class>
    


    <!-- http://who.int/icf#d4359 -->

    <owl:Class rdf:about="http://who.int/icf#d4359">
        <rdfs:subClassOf rdf:resource="http://who.int/icf#d435"/>
    </owl:Class>
    


    <!-- http://who.int/icf#d440 -->

    <owl:Class rdf:about="http://who.int/icf#d440">
        <rdfs:subClassOf rdf:resource="http://who.int/icf#d430-d449"/>
    </owl:Class>
    


    <!-- http://who.int/icf#d4400 -->

    <owl:Class rdf:about="http://who.int/icf#d4400">
        <rdfs:subClassOf rdf:resource="http://who.int/icf#d440"/>
    </owl:Class>
    


    <!-- http://who.int/icf#d4401 -->

    <owl:Class rdf:about="http://who.int/icf#d4401">
        <rdfs:subClassOf rdf:resource="http://who.int/icf#d440"/>
    </owl:Class>
    


    <!-- http://who.int/icf#d4402 -->

    <owl:Class rdf:about="http://who.int/icf#d4402">
        <rdfs:subClassOf rdf:resource="http://who.int/icf#d440"/>
    </owl:Class>
    


    <!-- http://who.int/icf#d4403 -->

    <owl:Class rdf:about="http://who.int/icf#d4403">
        <rdfs:subClassOf rdf:resource="http://who.int/icf#d440"/>
    </owl:Class>
    


    <!-- http://who.int/icf#d4408 -->

    <owl:Class rdf:about="http://who.int/icf#d4408">
        <rdfs:subClassOf rdf:resource="http://who.int/icf#d440"/>
    </owl:Class>
    


    <!-- http://who.int/icf#d4409 -->

    <owl:Class rdf:about="http://who.int/icf#d4409">
        <rdfs:subClassOf rdf:resource="http://who.int/icf#d440"/>
    </owl:Class>
    


    <!-- http://who.int/icf#d445 -->

    <owl:Class rdf:about="http://who.int/icf#d445">
        <rdfs:subClassOf rdf:resource="http://who.int/icf#d430-d449"/>
    </owl:Class>
    


    <!-- http://who.int/icf#d4450 -->

    <owl:Class rdf:about="http://who.int/icf#d4450">
        <rdfs:subClassOf rdf:resource="http://who.int/icf#d445"/>
    </owl:Class>
    


    <!-- http://who.int/icf#d4451 -->

    <owl:Class rdf:about="http://who.int/icf#d4451">
        <rdfs:subClassOf rdf:resource="http://who.int/icf#d445"/>
    </owl:Class>
    


    <!-- http://who.int/icf#d4452 -->

    <owl:Class rdf:about="http://who.int/icf#d4452">
        <rdfs:subClassOf rdf:resource="http://who.int/icf#d445"/>
    </owl:Class>
    


    <!-- http://who.int/icf#d4453 -->

    <owl:Class rdf:about="http://who.int/icf#d4453">
        <rdfs:subClassOf rdf:resource="http://who.int/icf#d445"/>
    </owl:Class>
    


    <!-- http://who.int/icf#d4454 -->

    <owl:Class rdf:about="http://who.int/icf#d4454">
        <rdfs:subClassOf rdf:resource="http://who.int/icf#d445"/>
    </owl:Class>
    


    <!-- http://who.int/icf#d4455 -->

    <owl:Class rdf:about="http://who.int/icf#d4455">
        <rdfs:subClassOf rdf:resource="http://who.int/icf#d445"/>
    </owl:Class>
    


    <!-- http://who.int/icf#d4458 -->

    <owl:Class rdf:about="http://who.int/icf#d4458">
        <rdfs:subClassOf rdf:resource="http://who.int/icf#d445"/>
    </owl:Class>
    


    <!-- http://who.int/icf#d4459 -->

    <owl:Class rdf:about="http://who.int/icf#d4459">
        <rdfs:subClassOf rdf:resource="http://who.int/icf#d445"/>
    </owl:Class>
    


    <!-- http://who.int/icf#d449 -->

    <owl:Class rdf:about="http://who.int/icf#d449">
        <rdfs:subClassOf rdf:resource="http://who.int/icf#d430-d449"/>
    </owl:Class>
    


    <!-- http://who.int/icf#d450 -->

    <owl:Class rdf:about="http://who.int/icf#d450">
        <rdfs:subClassOf rdf:resource="http://who.int/icf#d450-d469"/>
    </owl:Class>
    


    <!-- http://who.int/icf#d450-d469 -->

    <owl:Class rdf:about="http://who.int/icf#d450-d469">
        <rdfs:subClassOf rdf:resource="http://who.int/icf#d4"/>
    </owl:Class>
    


    <!-- http://who.int/icf#d4500 -->

    <owl:Class rdf:about="http://who.int/icf#d4500">
        <rdfs:subClassOf rdf:resource="http://who.int/icf#d450"/>
    </owl:Class>
    


    <!-- http://who.int/icf#d4501 -->

    <owl:Class rdf:about="http://who.int/icf#d4501">
        <rdfs:subClassOf rdf:resource="http://who.int/icf#d450"/>
    </owl:Class>
    


    <!-- http://who.int/icf#d4502 -->

    <owl:Class rdf:about="http://who.int/icf#d4502">
        <rdfs:subClassOf rdf:resource="http://who.int/icf#d450"/>
    </owl:Class>
    


    <!-- http://who.int/icf#d4503 -->

    <owl:Class rdf:about="http://who.int/icf#d4503">
        <rdfs:subClassOf rdf:resource="http://who.int/icf#d450"/>
    </owl:Class>
    


    <!-- http://who.int/icf#d4508 -->

    <owl:Class rdf:about="http://who.int/icf#d4508">
        <rdfs:subClassOf rdf:resource="http://who.int/icf#d450"/>
    </owl:Class>
    


    <!-- http://who.int/icf#d4509 -->

    <owl:Class rdf:about="http://who.int/icf#d4509">
        <rdfs:subClassOf rdf:resource="http://who.int/icf#d450"/>
    </owl:Class>
    


    <!-- http://who.int/icf#d455 -->

    <owl:Class rdf:about="http://who.int/icf#d455">
        <rdfs:subClassOf rdf:resource="http://who.int/icf#d450-d469"/>
    </owl:Class>
    


    <!-- http://who.int/icf#d4550 -->

    <owl:Class rdf:about="http://who.int/icf#d4550">
        <rdfs:subClassOf rdf:resource="http://who.int/icf#d455"/>
    </owl:Class>
    


    <!-- http://who.int/icf#d4551 -->

    <owl:Class rdf:about="http://who.int/icf#d4551">
        <rdfs:subClassOf rdf:resource="http://who.int/icf#d455"/>
    </owl:Class>
    


    <!-- http://who.int/icf#d4552 -->

    <owl:Class rdf:about="http://who.int/icf#d4552">
        <rdfs:subClassOf rdf:resource="http://who.int/icf#d455"/>
    </owl:Class>
    


    <!-- http://who.int/icf#d4553 -->

    <owl:Class rdf:about="http://who.int/icf#d4553">
        <rdfs:subClassOf rdf:resource="http://who.int/icf#d455"/>
    </owl:Class>
    


    <!-- http://who.int/icf#d4554 -->

    <owl:Class rdf:about="http://who.int/icf#d4554">
        <rdfs:subClassOf rdf:resource="http://who.int/icf#d455"/>
    </owl:Class>
    


    <!-- http://who.int/icf#d4558 -->

    <owl:Class rdf:about="http://who.int/icf#d4558">
        <rdfs:subClassOf rdf:resource="http://who.int/icf#d455"/>
    </owl:Class>
    


    <!-- http://who.int/icf#d4559 -->

    <owl:Class rdf:about="http://who.int/icf#d4559">
        <rdfs:subClassOf rdf:resource="http://who.int/icf#d455"/>
    </owl:Class>
    


    <!-- http://who.int/icf#d460 -->

    <owl:Class rdf:about="http://who.int/icf#d460">
        <rdfs:subClassOf rdf:resource="http://who.int/icf#d450-d469"/>
    </owl:Class>
    


    <!-- http://who.int/icf#d4600 -->

    <owl:Class rdf:about="http://who.int/icf#d4600">
        <rdfs:subClassOf rdf:resource="http://who.int/icf#d460"/>
    </owl:Class>
    


    <!-- http://who.int/icf#d4601 -->

    <owl:Class rdf:about="http://who.int/icf#d4601">
        <rdfs:subClassOf rdf:resource="http://who.int/icf#d460"/>
    </owl:Class>
    


    <!-- http://who.int/icf#d4602 -->

    <owl:Class rdf:about="http://who.int/icf#d4602">
        <rdfs:subClassOf rdf:resource="http://who.int/icf#d460"/>
    </owl:Class>
    


    <!-- http://who.int/icf#d4608 -->

    <owl:Class rdf:about="http://who.int/icf#d4608">
        <rdfs:subClassOf rdf:resource="http://who.int/icf#d460"/>
    </owl:Class>
    


    <!-- http://who.int/icf#d4609 -->

    <owl:Class rdf:about="http://who.int/icf#d4609">
        <rdfs:subClassOf rdf:resource="http://who.int/icf#d460"/>
    </owl:Class>
    


    <!-- http://who.int/icf#d465 -->

    <owl:Class rdf:about="http://who.int/icf#d465">
        <rdfs:subClassOf rdf:resource="http://who.int/icf#d450-d469"/>
    </owl:Class>
    


    <!-- http://who.int/icf#d469 -->

    <owl:Class rdf:about="http://who.int/icf#d469">
        <rdfs:subClassOf rdf:resource="http://who.int/icf#d450-d469"/>
    </owl:Class>
    


    <!-- http://who.int/icf#d470 -->

    <owl:Class rdf:about="http://who.int/icf#d470">
        <rdfs:subClassOf rdf:resource="http://who.int/icf#d470-d489"/>
    </owl:Class>
    


    <!-- http://who.int/icf#d470-d489 -->

    <owl:Class rdf:about="http://who.int/icf#d470-d489">
        <rdfs:subClassOf rdf:resource="http://who.int/icf#d4"/>
    </owl:Class>
    


    <!-- http://who.int/icf#d4700 -->

    <owl:Class rdf:about="http://who.int/icf#d4700">
        <rdfs:subClassOf rdf:resource="http://who.int/icf#d470"/>
    </owl:Class>
    


    <!-- http://who.int/icf#d4701 -->

    <owl:Class rdf:about="http://who.int/icf#d4701">
        <rdfs:subClassOf rdf:resource="http://who.int/icf#d470"/>
    </owl:Class>
    


    <!-- http://who.int/icf#d4702 -->

    <owl:Class rdf:about="http://who.int/icf#d4702">
        <rdfs:subClassOf rdf:resource="http://who.int/icf#d470"/>
    </owl:Class>
    


    <!-- http://who.int/icf#d4708 -->

    <owl:Class rdf:about="http://who.int/icf#d4708">
        <rdfs:subClassOf rdf:resource="http://who.int/icf#d470"/>
    </owl:Class>
    


    <!-- http://who.int/icf#d4709 -->

    <owl:Class rdf:about="http://who.int/icf#d4709">
        <rdfs:subClassOf rdf:resource="http://who.int/icf#d470"/>
    </owl:Class>
    


    <!-- http://who.int/icf#d475 -->

    <owl:Class rdf:about="http://who.int/icf#d475">
        <rdfs:subClassOf rdf:resource="http://who.int/icf#d470-d489"/>
    </owl:Class>
    


    <!-- http://who.int/icf#d4750 -->

    <owl:Class rdf:about="http://who.int/icf#d4750">
        <rdfs:subClassOf rdf:resource="http://who.int/icf#d475"/>
    </owl:Class>
    


    <!-- http://who.int/icf#d4751 -->

    <owl:Class rdf:about="http://who.int/icf#d4751">
        <rdfs:subClassOf rdf:resource="http://who.int/icf#d475"/>
    </owl:Class>
    


    <!-- http://who.int/icf#d4752 -->

    <owl:Class rdf:about="http://who.int/icf#d4752">
        <rdfs:subClassOf rdf:resource="http://who.int/icf#d475"/>
    </owl:Class>
    


    <!-- http://who.int/icf#d4758 -->

    <owl:Class rdf:about="http://who.int/icf#d4758">
        <rdfs:subClassOf rdf:resource="http://who.int/icf#d475"/>
    </owl:Class>
    


    <!-- http://who.int/icf#d4759 -->

    <owl:Class rdf:about="http://who.int/icf#d4759">
        <rdfs:subClassOf rdf:resource="http://who.int/icf#d475"/>
    </owl:Class>
    


    <!-- http://who.int/icf#d480 -->

    <owl:Class rdf:about="http://who.int/icf#d480">
        <rdfs:subClassOf rdf:resource="http://who.int/icf#d470-d489"/>
    </owl:Class>
    


    <!-- http://who.int/icf#d489 -->

    <owl:Class rdf:about="http://who.int/icf#d489">
        <rdfs:subClassOf rdf:resource="http://who.int/icf#d470-d489"/>
    </owl:Class>
    


    <!-- http://who.int/icf#d498 -->

    <owl:Class rdf:about="http://who.int/icf#d498">
        <rdfs:subClassOf rdf:resource="http://who.int/icf#d4"/>
    </owl:Class>
    


    <!-- http://who.int/icf#d499 -->

    <owl:Class rdf:about="http://who.int/icf#d499">
        <rdfs:subClassOf rdf:resource="http://who.int/icf#d4"/>
    </owl:Class>
    


    <!-- http://who.int/icf#d5 -->

    <owl:Class rdf:about="http://who.int/icf#d5">
        <rdfs:subClassOf rdf:resource="http://who.int/icf#d"/>
    </owl:Class>
    


    <!-- http://who.int/icf#d510 -->

    <owl:Class rdf:about="http://who.int/icf#d510">
        <rdfs:subClassOf rdf:resource="http://who.int/icf#d5"/>
    </owl:Class>
    


    <!-- http://who.int/icf#d5100 -->

    <owl:Class rdf:about="http://who.int/icf#d5100">
        <rdfs:subClassOf rdf:resource="http://who.int/icf#d510"/>
    </owl:Class>
    


    <!-- http://who.int/icf#d5101 -->

    <owl:Class rdf:about="http://who.int/icf#d5101">
        <rdfs:subClassOf rdf:resource="http://who.int/icf#d510"/>
    </owl:Class>
    


    <!-- http://who.int/icf#d5102 -->

    <owl:Class rdf:about="http://who.int/icf#d5102">
        <rdfs:subClassOf rdf:resource="http://who.int/icf#d510"/>
    </owl:Class>
    


    <!-- http://who.int/icf#d5108 -->

    <owl:Class rdf:about="http://who.int/icf#d5108">
        <rdfs:subClassOf rdf:resource="http://who.int/icf#d510"/>
    </owl:Class>
    


    <!-- http://who.int/icf#d5109 -->

    <owl:Class rdf:about="http://who.int/icf#d5109">
        <rdfs:subClassOf rdf:resource="http://who.int/icf#d510"/>
    </owl:Class>
    


    <!-- http://who.int/icf#d520 -->

    <owl:Class rdf:about="http://who.int/icf#d520">
        <rdfs:subClassOf rdf:resource="http://who.int/icf#d5"/>
    </owl:Class>
    


    <!-- http://who.int/icf#d5200 -->

    <owl:Class rdf:about="http://who.int/icf#d5200">
        <rdfs:subClassOf rdf:resource="http://who.int/icf#d520"/>
    </owl:Class>
    


    <!-- http://who.int/icf#d5201 -->

    <owl:Class rdf:about="http://who.int/icf#d5201">
        <rdfs:subClassOf rdf:resource="http://who.int/icf#d520"/>
    </owl:Class>
    


    <!-- http://who.int/icf#d5202 -->

    <owl:Class rdf:about="http://who.int/icf#d5202">
        <rdfs:subClassOf rdf:resource="http://who.int/icf#d520"/>
    </owl:Class>
    


    <!-- http://who.int/icf#d5203 -->

    <owl:Class rdf:about="http://who.int/icf#d5203">
        <rdfs:subClassOf rdf:resource="http://who.int/icf#d520"/>
    </owl:Class>
    


    <!-- http://who.int/icf#d5204 -->

    <owl:Class rdf:about="http://who.int/icf#d5204">
        <rdfs:subClassOf rdf:resource="http://who.int/icf#d520"/>
    </owl:Class>
    


    <!-- http://who.int/icf#d5208 -->

    <owl:Class rdf:about="http://who.int/icf#d5208">
        <rdfs:subClassOf rdf:resource="http://who.int/icf#d520"/>
    </owl:Class>
    


    <!-- http://who.int/icf#d5209 -->

    <owl:Class rdf:about="http://who.int/icf#d5209">
        <rdfs:subClassOf rdf:resource="http://who.int/icf#d520"/>
    </owl:Class>
    


    <!-- http://who.int/icf#d530 -->

    <owl:Class rdf:about="http://who.int/icf#d530">
        <rdfs:subClassOf rdf:resource="http://who.int/icf#d5"/>
    </owl:Class>
    


    <!-- http://who.int/icf#d5300 -->

    <owl:Class rdf:about="http://who.int/icf#d5300">
        <rdfs:subClassOf rdf:resource="http://who.int/icf#d530"/>
    </owl:Class>
    


    <!-- http://who.int/icf#d5301 -->

    <owl:Class rdf:about="http://who.int/icf#d5301">
        <rdfs:subClassOf rdf:resource="http://who.int/icf#d530"/>
    </owl:Class>
    


    <!-- http://who.int/icf#d5302 -->

    <owl:Class rdf:about="http://who.int/icf#d5302">
        <rdfs:subClassOf rdf:resource="http://who.int/icf#d530"/>
    </owl:Class>
    


    <!-- http://who.int/icf#d5308 -->

    <owl:Class rdf:about="http://who.int/icf#d5308">
        <rdfs:subClassOf rdf:resource="http://who.int/icf#d530"/>
    </owl:Class>
    


    <!-- http://who.int/icf#d5309 -->

    <owl:Class rdf:about="http://who.int/icf#d5309">
        <rdfs:subClassOf rdf:resource="http://who.int/icf#d530"/>
    </owl:Class>
    


    <!-- http://who.int/icf#d540 -->

    <owl:Class rdf:about="http://who.int/icf#d540">
        <rdfs:subClassOf rdf:resource="http://who.int/icf#d5"/>
    </owl:Class>
    


    <!-- http://who.int/icf#d5400 -->

    <owl:Class rdf:about="http://who.int/icf#d5400">
        <rdfs:subClassOf rdf:resource="http://who.int/icf#d540"/>
    </owl:Class>
    


    <!-- http://who.int/icf#d5401 -->

    <owl:Class rdf:about="http://who.int/icf#d5401">
        <rdfs:subClassOf rdf:resource="http://who.int/icf#d540"/>
    </owl:Class>
    


    <!-- http://who.int/icf#d5402 -->

    <owl:Class rdf:about="http://who.int/icf#d5402">
        <rdfs:subClassOf rdf:resource="http://who.int/icf#d540"/>
    </owl:Class>
    


    <!-- http://who.int/icf#d5403 -->

    <owl:Class rdf:about="http://who.int/icf#d5403">
        <rdfs:subClassOf rdf:resource="http://who.int/icf#d540"/>
    </owl:Class>
    


    <!-- http://who.int/icf#d5404 -->

    <owl:Class rdf:about="http://who.int/icf#d5404">
        <rdfs:subClassOf rdf:resource="http://who.int/icf#d540"/>
    </owl:Class>
    


    <!-- http://who.int/icf#d5408 -->

    <owl:Class rdf:about="http://who.int/icf#d5408">
        <rdfs:subClassOf rdf:resource="http://who.int/icf#d540"/>
    </owl:Class>
    


    <!-- http://who.int/icf#d5409 -->

    <owl:Class rdf:about="http://who.int/icf#d5409">
        <rdfs:subClassOf rdf:resource="http://who.int/icf#d540"/>
    </owl:Class>
    


    <!-- http://who.int/icf#d550 -->

    <owl:Class rdf:about="http://who.int/icf#d550">
        <rdfs:subClassOf rdf:resource="http://who.int/icf#d5"/>
    </owl:Class>
    


    <!-- http://who.int/icf#d560 -->

    <owl:Class rdf:about="http://who.int/icf#d560">
        <rdfs:subClassOf rdf:resource="http://who.int/icf#d5"/>
    </owl:Class>
    


    <!-- http://who.int/icf#d570 -->

    <owl:Class rdf:about="http://who.int/icf#d570">
        <rdfs:subClassOf rdf:resource="http://who.int/icf#d5"/>
    </owl:Class>
    


    <!-- http://who.int/icf#d5700 -->

    <owl:Class rdf:about="http://who.int/icf#d5700">
        <rdfs:subClassOf rdf:resource="http://who.int/icf#d570"/>
    </owl:Class>
    


    <!-- http://who.int/icf#d5701 -->

    <owl:Class rdf:about="http://who.int/icf#d5701">
        <rdfs:subClassOf rdf:resource="http://who.int/icf#d570"/>
    </owl:Class>
    


    <!-- http://who.int/icf#d5702 -->

    <owl:Class rdf:about="http://who.int/icf#d5702">
        <rdfs:subClassOf rdf:resource="http://who.int/icf#d570"/>
    </owl:Class>
    


    <!-- http://who.int/icf#d5708 -->

    <owl:Class rdf:about="http://who.int/icf#d5708">
        <rdfs:subClassOf rdf:resource="http://who.int/icf#d570"/>
    </owl:Class>
    


    <!-- http://who.int/icf#d5709 -->

    <owl:Class rdf:about="http://who.int/icf#d5709">
        <rdfs:subClassOf rdf:resource="http://who.int/icf#d570"/>
    </owl:Class>
    


    <!-- http://who.int/icf#d598 -->

    <owl:Class rdf:about="http://who.int/icf#d598">
        <rdfs:subClassOf rdf:resource="http://who.int/icf#d5"/>
    </owl:Class>
    


    <!-- http://who.int/icf#d599 -->

    <owl:Class rdf:about="http://who.int/icf#d599">
        <rdfs:subClassOf rdf:resource="http://who.int/icf#d5"/>
    </owl:Class>
    


    <!-- http://who.int/icf#d6 -->

    <owl:Class rdf:about="http://who.int/icf#d6">
        <rdfs:subClassOf rdf:resource="http://who.int/icf#d"/>
    </owl:Class>
    


    <!-- http://who.int/icf#d610 -->

    <owl:Class rdf:about="http://who.int/icf#d610">
        <rdfs:subClassOf rdf:resource="http://who.int/icf#d610-d629"/>
    </owl:Class>
    


    <!-- http://who.int/icf#d610-d629 -->

    <owl:Class rdf:about="http://who.int/icf#d610-d629">
        <rdfs:subClassOf rdf:resource="http://who.int/icf#d6"/>
    </owl:Class>
    


    <!-- http://who.int/icf#d6100 -->

    <owl:Class rdf:about="http://who.int/icf#d6100">
        <rdfs:subClassOf rdf:resource="http://who.int/icf#d610"/>
    </owl:Class>
    


    <!-- http://who.int/icf#d6101 -->

    <owl:Class rdf:about="http://who.int/icf#d6101">
        <rdfs:subClassOf rdf:resource="http://who.int/icf#d610"/>
    </owl:Class>
    


    <!-- http://who.int/icf#d6102 -->

    <owl:Class rdf:about="http://who.int/icf#d6102">
        <rdfs:subClassOf rdf:resource="http://who.int/icf#d610"/>
    </owl:Class>
    


    <!-- http://who.int/icf#d6108 -->

    <owl:Class rdf:about="http://who.int/icf#d6108">
        <rdfs:subClassOf rdf:resource="http://who.int/icf#d610"/>
    </owl:Class>
    


    <!-- http://who.int/icf#d6109 -->

    <owl:Class rdf:about="http://who.int/icf#d6109">
        <rdfs:subClassOf rdf:resource="http://who.int/icf#d610"/>
    </owl:Class>
    


    <!-- http://who.int/icf#d620 -->

    <owl:Class rdf:about="http://who.int/icf#d620">
        <rdfs:subClassOf rdf:resource="http://who.int/icf#d610-d629"/>
    </owl:Class>
    


    <!-- http://who.int/icf#d6200 -->

    <owl:Class rdf:about="http://who.int/icf#d6200">
        <rdfs:subClassOf rdf:resource="http://who.int/icf#d620"/>
    </owl:Class>
    


    <!-- http://who.int/icf#d6201 -->

    <owl:Class rdf:about="http://who.int/icf#d6201">
        <rdfs:subClassOf rdf:resource="http://who.int/icf#d620"/>
    </owl:Class>
    


    <!-- http://who.int/icf#d6208 -->

    <owl:Class rdf:about="http://who.int/icf#d6208">
        <rdfs:subClassOf rdf:resource="http://who.int/icf#d620"/>
    </owl:Class>
    


    <!-- http://who.int/icf#d6209 -->

    <owl:Class rdf:about="http://who.int/icf#d6209">
        <rdfs:subClassOf rdf:resource="http://who.int/icf#d620"/>
    </owl:Class>
    


    <!-- http://who.int/icf#d629 -->

    <owl:Class rdf:about="http://who.int/icf#d629">
        <rdfs:subClassOf rdf:resource="http://who.int/icf#d610-d629"/>
    </owl:Class>
    


    <!-- http://who.int/icf#d630 -->

    <owl:Class rdf:about="http://who.int/icf#d630">
        <rdfs:subClassOf rdf:resource="http://who.int/icf#d630-d649"/>
    </owl:Class>
    


    <!-- http://who.int/icf#d630-d649 -->

    <owl:Class rdf:about="http://who.int/icf#d630-d649">
        <rdfs:subClassOf rdf:resource="http://who.int/icf#d6"/>
    </owl:Class>
    


    <!-- http://who.int/icf#d6300 -->

    <owl:Class rdf:about="http://who.int/icf#d6300">
        <rdfs:subClassOf rdf:resource="http://who.int/icf#d630"/>
    </owl:Class>
    


    <!-- http://who.int/icf#d6301 -->

    <owl:Class rdf:about="http://who.int/icf#d6301">
        <rdfs:subClassOf rdf:resource="http://who.int/icf#d630"/>
    </owl:Class>
    


    <!-- http://who.int/icf#d6308 -->

    <owl:Class rdf:about="http://who.int/icf#d6308">
        <rdfs:subClassOf rdf:resource="http://who.int/icf#d630"/>
    </owl:Class>
    


    <!-- http://who.int/icf#d6309 -->

    <owl:Class rdf:about="http://who.int/icf#d6309">
        <rdfs:subClassOf rdf:resource="http://who.int/icf#d630"/>
    </owl:Class>
    


    <!-- http://who.int/icf#d640 -->

    <owl:Class rdf:about="http://who.int/icf#d640">
        <rdfs:subClassOf rdf:resource="http://who.int/icf#d630-d649"/>
    </owl:Class>
    


    <!-- http://who.int/icf#d6400 -->

    <owl:Class rdf:about="http://who.int/icf#d6400">
        <rdfs:subClassOf rdf:resource="http://who.int/icf#d640"/>
    </owl:Class>
    


    <!-- http://who.int/icf#d6401 -->

    <owl:Class rdf:about="http://who.int/icf#d6401">
        <rdfs:subClassOf rdf:resource="http://who.int/icf#d640"/>
    </owl:Class>
    


    <!-- http://who.int/icf#d6402 -->

    <owl:Class rdf:about="http://who.int/icf#d6402">
        <rdfs:subClassOf rdf:resource="http://who.int/icf#d640"/>
    </owl:Class>
    


    <!-- http://who.int/icf#d6403 -->

    <owl:Class rdf:about="http://who.int/icf#d6403">
        <rdfs:subClassOf rdf:resource="http://who.int/icf#d640"/>
    </owl:Class>
    


    <!-- http://who.int/icf#d6404 -->

    <owl:Class rdf:about="http://who.int/icf#d6404">
        <rdfs:subClassOf rdf:resource="http://who.int/icf#d640"/>
    </owl:Class>
    


    <!-- http://who.int/icf#d6405 -->

    <owl:Class rdf:about="http://who.int/icf#d6405">
        <rdfs:subClassOf rdf:resource="http://who.int/icf#d640"/>
    </owl:Class>
    


    <!-- http://who.int/icf#d6408 -->

    <owl:Class rdf:about="http://who.int/icf#d6408">
        <rdfs:subClassOf rdf:resource="http://who.int/icf#d640"/>
    </owl:Class>
    


    <!-- http://who.int/icf#d6409 -->

    <owl:Class rdf:about="http://who.int/icf#d6409">
        <rdfs:subClassOf rdf:resource="http://who.int/icf#d640"/>
    </owl:Class>
    


    <!-- http://who.int/icf#d649 -->

    <owl:Class rdf:about="http://who.int/icf#d649">
        <rdfs:subClassOf rdf:resource="http://who.int/icf#d630-d649"/>
    </owl:Class>
    


    <!-- http://who.int/icf#d650 -->

    <owl:Class rdf:about="http://who.int/icf#d650">
        <rdfs:subClassOf rdf:resource="http://who.int/icf#d650-d669"/>
    </owl:Class>
    


    <!-- http://who.int/icf#d650-d669 -->

    <owl:Class rdf:about="http://who.int/icf#d650-d669">
        <rdfs:subClassOf rdf:resource="http://who.int/icf#d6"/>
    </owl:Class>
    


    <!-- http://who.int/icf#d6500 -->

    <owl:Class rdf:about="http://who.int/icf#d6500">
        <rdfs:subClassOf rdf:resource="http://who.int/icf#d650"/>
    </owl:Class>
    


    <!-- http://who.int/icf#d6501 -->

    <owl:Class rdf:about="http://who.int/icf#d6501">
        <rdfs:subClassOf rdf:resource="http://who.int/icf#d650"/>
    </owl:Class>
    


    <!-- http://who.int/icf#d6502 -->

    <owl:Class rdf:about="http://who.int/icf#d6502">
        <rdfs:subClassOf rdf:resource="http://who.int/icf#d650"/>
    </owl:Class>
    


    <!-- http://who.int/icf#d6503 -->

    <owl:Class rdf:about="http://who.int/icf#d6503">
        <rdfs:subClassOf rdf:resource="http://who.int/icf#d650"/>
    </owl:Class>
    


    <!-- http://who.int/icf#d6504 -->

    <owl:Class rdf:about="http://who.int/icf#d6504">
        <rdfs:subClassOf rdf:resource="http://who.int/icf#d650"/>
    </owl:Class>
    


    <!-- http://who.int/icf#d6505 -->

    <owl:Class rdf:about="http://who.int/icf#d6505">
        <rdfs:subClassOf rdf:resource="http://who.int/icf#d650"/>
    </owl:Class>
    


    <!-- http://who.int/icf#d6506 -->

    <owl:Class rdf:about="http://who.int/icf#d6506">
        <rdfs:subClassOf rdf:resource="http://who.int/icf#d650"/>
    </owl:Class>
    


    <!-- http://who.int/icf#d6508 -->

    <owl:Class rdf:about="http://who.int/icf#d6508">
        <rdfs:subClassOf rdf:resource="http://who.int/icf#d650"/>
    </owl:Class>
    


    <!-- http://who.int/icf#d6509 -->

    <owl:Class rdf:about="http://who.int/icf#d6509">
        <rdfs:subClassOf rdf:resource="http://who.int/icf#d650"/>
    </owl:Class>
    


    <!-- http://who.int/icf#d660 -->

    <owl:Class rdf:about="http://who.int/icf#d660">
        <rdfs:subClassOf rdf:resource="http://who.int/icf#d650-d669"/>
    </owl:Class>
    


    <!-- http://who.int/icf#d6600 -->

    <owl:Class rdf:about="http://who.int/icf#d6600">
        <rdfs:subClassOf rdf:resource="http://who.int/icf#d660"/>
    </owl:Class>
    


    <!-- http://who.int/icf#d6601 -->

    <owl:Class rdf:about="http://who.int/icf#d6601">
        <rdfs:subClassOf rdf:resource="http://who.int/icf#d660"/>
    </owl:Class>
    


    <!-- http://who.int/icf#d6602 -->

    <owl:Class rdf:about="http://who.int/icf#d6602">
        <rdfs:subClassOf rdf:resource="http://who.int/icf#d660"/>
    </owl:Class>
    


    <!-- http://who.int/icf#d6603 -->

    <owl:Class rdf:about="http://who.int/icf#d6603">
        <rdfs:subClassOf rdf:resource="http://who.int/icf#d660"/>
    </owl:Class>
    


    <!-- http://who.int/icf#d6604 -->

    <owl:Class rdf:about="http://who.int/icf#d6604">
        <rdfs:subClassOf rdf:resource="http://who.int/icf#d660"/>
    </owl:Class>
    


    <!-- http://who.int/icf#d6605 -->

    <owl:Class rdf:about="http://who.int/icf#d6605">
        <rdfs:subClassOf rdf:resource="http://who.int/icf#d660"/>
    </owl:Class>
    


    <!-- http://who.int/icf#d6608 -->

    <owl:Class rdf:about="http://who.int/icf#d6608">
        <rdfs:subClassOf rdf:resource="http://who.int/icf#d660"/>
    </owl:Class>
    


    <!-- http://who.int/icf#d6609 -->

    <owl:Class rdf:about="http://who.int/icf#d6609">
        <rdfs:subClassOf rdf:resource="http://who.int/icf#d660"/>
    </owl:Class>
    


    <!-- http://who.int/icf#d669 -->

    <owl:Class rdf:about="http://who.int/icf#d669">
        <rdfs:subClassOf rdf:resource="http://who.int/icf#d650-d669"/>
    </owl:Class>
    


    <!-- http://who.int/icf#d698 -->

    <owl:Class rdf:about="http://who.int/icf#d698">
        <rdfs:subClassOf rdf:resource="http://who.int/icf#d6"/>
    </owl:Class>
    


    <!-- http://who.int/icf#d699 -->

    <owl:Class rdf:about="http://who.int/icf#d699">
        <rdfs:subClassOf rdf:resource="http://who.int/icf#d6"/>
    </owl:Class>
    


    <!-- http://who.int/icf#d7 -->

    <owl:Class rdf:about="http://who.int/icf#d7">
        <rdfs:subClassOf rdf:resource="http://who.int/icf#d"/>
    </owl:Class>
    


    <!-- http://who.int/icf#d710 -->

    <owl:Class rdf:about="http://who.int/icf#d710">
        <rdfs:subClassOf rdf:resource="http://who.int/icf#d710-d729"/>
    </owl:Class>
    


    <!-- http://who.int/icf#d710-d729 -->

    <owl:Class rdf:about="http://who.int/icf#d710-d729">
        <rdfs:subClassOf rdf:resource="http://who.int/icf#d7"/>
    </owl:Class>
    


    <!-- http://who.int/icf#d7100 -->

    <owl:Class rdf:about="http://who.int/icf#d7100">
        <rdfs:subClassOf rdf:resource="http://who.int/icf#d710"/>
    </owl:Class>
    


    <!-- http://who.int/icf#d7101 -->

    <owl:Class rdf:about="http://who.int/icf#d7101">
        <rdfs:subClassOf rdf:resource="http://who.int/icf#d710"/>
    </owl:Class>
    


    <!-- http://who.int/icf#d7102 -->

    <owl:Class rdf:about="http://who.int/icf#d7102">
        <rdfs:subClassOf rdf:resource="http://who.int/icf#d710"/>
    </owl:Class>
    


    <!-- http://who.int/icf#d7103 -->

    <owl:Class rdf:about="http://who.int/icf#d7103">
        <rdfs:subClassOf rdf:resource="http://who.int/icf#d710"/>
    </owl:Class>
    


    <!-- http://who.int/icf#d7104 -->

    <owl:Class rdf:about="http://who.int/icf#d7104">
        <rdfs:subClassOf rdf:resource="http://who.int/icf#d710"/>
    </owl:Class>
    


    <!-- http://who.int/icf#d7105 -->

    <owl:Class rdf:about="http://who.int/icf#d7105">
        <rdfs:subClassOf rdf:resource="http://who.int/icf#d710"/>
    </owl:Class>
    


    <!-- http://who.int/icf#d7108 -->

    <owl:Class rdf:about="http://who.int/icf#d7108">
        <rdfs:subClassOf rdf:resource="http://who.int/icf#d710"/>
    </owl:Class>
    


    <!-- http://who.int/icf#d7109 -->

    <owl:Class rdf:about="http://who.int/icf#d7109">
        <rdfs:subClassOf rdf:resource="http://who.int/icf#d710"/>
    </owl:Class>
    


    <!-- http://who.int/icf#d720 -->

    <owl:Class rdf:about="http://who.int/icf#d720">
        <rdfs:subClassOf rdf:resource="http://who.int/icf#d710-d729"/>
    </owl:Class>
    


    <!-- http://who.int/icf#d7200 -->

    <owl:Class rdf:about="http://who.int/icf#d7200">
        <rdfs:subClassOf rdf:resource="http://who.int/icf#d720"/>
    </owl:Class>
    


    <!-- http://who.int/icf#d7201 -->

    <owl:Class rdf:about="http://who.int/icf#d7201">
        <rdfs:subClassOf rdf:resource="http://who.int/icf#d720"/>
    </owl:Class>
    


    <!-- http://who.int/icf#d7202 -->

    <owl:Class rdf:about="http://who.int/icf#d7202">
        <rdfs:subClassOf rdf:resource="http://who.int/icf#d720"/>
    </owl:Class>
    


    <!-- http://who.int/icf#d7203 -->

    <owl:Class rdf:about="http://who.int/icf#d7203">
        <rdfs:subClassOf rdf:resource="http://who.int/icf#d720"/>
    </owl:Class>
    


    <!-- http://who.int/icf#d7204 -->

    <owl:Class rdf:about="http://who.int/icf#d7204">
        <rdfs:subClassOf rdf:resource="http://who.int/icf#d720"/>
    </owl:Class>
    


    <!-- http://who.int/icf#d7208 -->

    <owl:Class rdf:about="http://who.int/icf#d7208">
        <rdfs:subClassOf rdf:resource="http://who.int/icf#d720"/>
    </owl:Class>
    


    <!-- http://who.int/icf#d7209 -->

    <owl:Class rdf:about="http://who.int/icf#d7209">
        <rdfs:subClassOf rdf:resource="http://who.int/icf#d720"/>
    </owl:Class>
    


    <!-- http://who.int/icf#d729 -->

    <owl:Class rdf:about="http://who.int/icf#d729">
        <rdfs:subClassOf rdf:resource="http://who.int/icf#d710-d729"/>
    </owl:Class>
    


    <!-- http://who.int/icf#d730 -->

    <owl:Class rdf:about="http://who.int/icf#d730">
        <rdfs:subClassOf rdf:resource="http://who.int/icf#d730-d779"/>
    </owl:Class>
    


    <!-- http://who.int/icf#d730-d779 -->

    <owl:Class rdf:about="http://who.int/icf#d730-d779">
        <rdfs:subClassOf rdf:resource="http://who.int/icf#d7"/>
    </owl:Class>
    


    <!-- http://who.int/icf#d740 -->

    <owl:Class rdf:about="http://who.int/icf#d740">
        <rdfs:subClassOf rdf:resource="http://who.int/icf#d730-d779"/>
    </owl:Class>
    


    <!-- http://who.int/icf#d7400 -->

    <owl:Class rdf:about="http://who.int/icf#d7400">
        <rdfs:subClassOf rdf:resource="http://who.int/icf#d740"/>
    </owl:Class>
    


    <!-- http://who.int/icf#d7401 -->

    <owl:Class rdf:about="http://who.int/icf#d7401">
        <rdfs:subClassOf rdf:resource="http://who.int/icf#d740"/>
    </owl:Class>
    


    <!-- http://who.int/icf#d7402 -->

    <owl:Class rdf:about="http://who.int/icf#d7402">
        <rdfs:subClassOf rdf:resource="http://who.int/icf#d740"/>
    </owl:Class>
    


    <!-- http://who.int/icf#d7408 -->

    <owl:Class rdf:about="http://who.int/icf#d7408">
        <rdfs:subClassOf rdf:resource="http://who.int/icf#d740"/>
    </owl:Class>
    


    <!-- http://who.int/icf#d7409 -->

    <owl:Class rdf:about="http://who.int/icf#d7409">
        <rdfs:subClassOf rdf:resource="http://who.int/icf#d740"/>
    </owl:Class>
    


    <!-- http://who.int/icf#d750 -->

    <owl:Class rdf:about="http://who.int/icf#d750">
        <rdfs:subClassOf rdf:resource="http://who.int/icf#d730-d779"/>
    </owl:Class>
    


    <!-- http://who.int/icf#d7500 -->

    <owl:Class rdf:about="http://who.int/icf#d7500">
        <rdfs:subClassOf rdf:resource="http://who.int/icf#d750"/>
    </owl:Class>
    


    <!-- http://who.int/icf#d7501 -->

    <owl:Class rdf:about="http://who.int/icf#d7501">
        <rdfs:subClassOf rdf:resource="http://who.int/icf#d750"/>
    </owl:Class>
    


    <!-- http://who.int/icf#d7502 -->

    <owl:Class rdf:about="http://who.int/icf#d7502">
        <rdfs:subClassOf rdf:resource="http://who.int/icf#d750"/>
    </owl:Class>
    


    <!-- http://who.int/icf#d7503 -->

    <owl:Class rdf:about="http://who.int/icf#d7503">
        <rdfs:subClassOf rdf:resource="http://who.int/icf#d750"/>
    </owl:Class>
    


    <!-- http://who.int/icf#d7504 -->

    <owl:Class rdf:about="http://who.int/icf#d7504">
        <rdfs:subClassOf rdf:resource="http://who.int/icf#d750"/>
    </owl:Class>
    


    <!-- http://who.int/icf#d7508 -->

    <owl:Class rdf:about="http://who.int/icf#d7508">
        <rdfs:subClassOf rdf:resource="http://who.int/icf#d750"/>
    </owl:Class>
    


    <!-- http://who.int/icf#d7509 -->

    <owl:Class rdf:about="http://who.int/icf#d7509">
        <rdfs:subClassOf rdf:resource="http://who.int/icf#d750"/>
    </owl:Class>
    


    <!-- http://who.int/icf#d760 -->

    <owl:Class rdf:about="http://who.int/icf#d760">
        <rdfs:subClassOf rdf:resource="http://who.int/icf#d730-d779"/>
    </owl:Class>
    


    <!-- http://who.int/icf#d7600 -->

    <owl:Class rdf:about="http://who.int/icf#d7600">
        <rdfs:subClassOf rdf:resource="http://who.int/icf#d760"/>
    </owl:Class>
    


    <!-- http://who.int/icf#d7601 -->

    <owl:Class rdf:about="http://who.int/icf#d7601">
        <rdfs:subClassOf rdf:resource="http://who.int/icf#d760"/>
    </owl:Class>
    


    <!-- http://who.int/icf#d7602 -->

    <owl:Class rdf:about="http://who.int/icf#d7602">
        <rdfs:subClassOf rdf:resource="http://who.int/icf#d760"/>
    </owl:Class>
    


    <!-- http://who.int/icf#d7603 -->

    <owl:Class rdf:about="http://who.int/icf#d7603">
        <rdfs:subClassOf rdf:resource="http://who.int/icf#d760"/>
    </owl:Class>
    


    <!-- http://who.int/icf#d7608 -->

    <owl:Class rdf:about="http://who.int/icf#d7608">
        <rdfs:subClassOf rdf:resource="http://who.int/icf#d760"/>
    </owl:Class>
    


    <!-- http://who.int/icf#d7609 -->

    <owl:Class rdf:about="http://who.int/icf#d7609">
        <rdfs:subClassOf rdf:resource="http://who.int/icf#d760"/>
    </owl:Class>
    


    <!-- http://who.int/icf#d770 -->

    <owl:Class rdf:about="http://who.int/icf#d770">
        <rdfs:subClassOf rdf:resource="http://who.int/icf#d730-d779"/>
    </owl:Class>
    


    <!-- http://who.int/icf#d7700 -->

    <owl:Class rdf:about="http://who.int/icf#d7700">
        <rdfs:subClassOf rdf:resource="http://who.int/icf#d770"/>
    </owl:Class>
    


    <!-- http://who.int/icf#d7701 -->

    <owl:Class rdf:about="http://who.int/icf#d7701">
        <rdfs:subClassOf rdf:resource="http://who.int/icf#d770"/>
    </owl:Class>
    


    <!-- http://who.int/icf#d7702 -->

    <owl:Class rdf:about="http://who.int/icf#d7702">
        <rdfs:subClassOf rdf:resource="http://who.int/icf#d770"/>
    </owl:Class>
    


    <!-- http://who.int/icf#d7708 -->

    <owl:Class rdf:about="http://who.int/icf#d7708">
        <rdfs:subClassOf rdf:resource="http://who.int/icf#d770"/>
    </owl:Class>
    


    <!-- http://who.int/icf#d7709 -->

    <owl:Class rdf:about="http://who.int/icf#d7709">
        <rdfs:subClassOf rdf:resource="http://who.int/icf#d770"/>
    </owl:Class>
    


    <!-- http://who.int/icf#d779 -->

    <owl:Class rdf:about="http://who.int/icf#d779">
        <rdfs:subClassOf rdf:resource="http://who.int/icf#d730-d779"/>
    </owl:Class>
    


    <!-- http://who.int/icf#d798 -->

    <owl:Class rdf:about="http://who.int/icf#d798">
        <rdfs:subClassOf rdf:resource="http://who.int/icf#d7"/>
    </owl:Class>
    


    <!-- http://who.int/icf#d799 -->

    <owl:Class rdf:about="http://who.int/icf#d799">
        <rdfs:subClassOf rdf:resource="http://who.int/icf#d7"/>
    </owl:Class>
    


    <!-- http://who.int/icf#d8 -->

    <owl:Class rdf:about="http://who.int/icf#d8">
        <rdfs:subClassOf rdf:resource="http://who.int/icf#d"/>
    </owl:Class>
    


    <!-- http://who.int/icf#d810 -->

    <owl:Class rdf:about="http://who.int/icf#d810">
        <rdfs:subClassOf rdf:resource="http://who.int/icf#d810-d839"/>
    </owl:Class>
    


    <!-- http://who.int/icf#d810-d839 -->

    <owl:Class rdf:about="http://who.int/icf#d810-d839">
        <rdfs:subClassOf rdf:resource="http://who.int/icf#d8"/>
    </owl:Class>
    


    <!-- http://who.int/icf#d815 -->

    <owl:Class rdf:about="http://who.int/icf#d815">
        <rdfs:subClassOf rdf:resource="http://who.int/icf#d810-d839"/>
    </owl:Class>
    


    <!-- http://who.int/icf#d820 -->

    <owl:Class rdf:about="http://who.int/icf#d820">
        <rdfs:subClassOf rdf:resource="http://who.int/icf#d810-d839"/>
    </owl:Class>
    


    <!-- http://who.int/icf#d825 -->

    <owl:Class rdf:about="http://who.int/icf#d825">
        <rdfs:subClassOf rdf:resource="http://who.int/icf#d810-d839"/>
    </owl:Class>
    


    <!-- http://who.int/icf#d830 -->

    <owl:Class rdf:about="http://who.int/icf#d830">
        <rdfs:subClassOf rdf:resource="http://who.int/icf#d810-d839"/>
    </owl:Class>
    


    <!-- http://who.int/icf#d839 -->

    <owl:Class rdf:about="http://who.int/icf#d839">
        <rdfs:subClassOf rdf:resource="http://who.int/icf#d810-d839"/>
    </owl:Class>
    


    <!-- http://who.int/icf#d840 -->

    <owl:Class rdf:about="http://who.int/icf#d840">
        <rdfs:subClassOf rdf:resource="http://who.int/icf#d840-d859"/>
    </owl:Class>
    


    <!-- http://who.int/icf#d840-d859 -->

    <owl:Class rdf:about="http://who.int/icf#d840-d859">
        <rdfs:subClassOf rdf:resource="http://who.int/icf#d8"/>
    </owl:Class>
    


    <!-- http://who.int/icf#d845 -->

    <owl:Class rdf:about="http://who.int/icf#d845">
        <rdfs:subClassOf rdf:resource="http://who.int/icf#d840-d859"/>
    </owl:Class>
    


    <!-- http://who.int/icf#d8450 -->

    <owl:Class rdf:about="http://who.int/icf#d8450">
        <rdfs:subClassOf rdf:resource="http://who.int/icf#d845"/>
    </owl:Class>
    


    <!-- http://who.int/icf#d8451 -->

    <owl:Class rdf:about="http://who.int/icf#d8451">
        <rdfs:subClassOf rdf:resource="http://who.int/icf#d845"/>
    </owl:Class>
    


    <!-- http://who.int/icf#d8452 -->

    <owl:Class rdf:about="http://who.int/icf#d8452">
        <rdfs:subClassOf rdf:resource="http://who.int/icf#d845"/>
    </owl:Class>
    


    <!-- http://who.int/icf#d8458 -->

    <owl:Class rdf:about="http://who.int/icf#d8458">
        <rdfs:subClassOf rdf:resource="http://who.int/icf#d845"/>
    </owl:Class>
    


    <!-- http://who.int/icf#d8459 -->

    <owl:Class rdf:about="http://who.int/icf#d8459">
        <rdfs:subClassOf rdf:resource="http://who.int/icf#d845"/>
    </owl:Class>
    


    <!-- http://who.int/icf#d850 -->

    <owl:Class rdf:about="http://who.int/icf#d850">
        <rdfs:subClassOf rdf:resource="http://who.int/icf#d840-d859"/>
    </owl:Class>
    


    <!-- http://who.int/icf#d8500 -->

    <owl:Class rdf:about="http://who.int/icf#d8500">
        <rdfs:subClassOf rdf:resource="http://who.int/icf#d850"/>
    </owl:Class>
    


    <!-- http://who.int/icf#d8501 -->

    <owl:Class rdf:about="http://who.int/icf#d8501">
        <rdfs:subClassOf rdf:resource="http://who.int/icf#d850"/>
    </owl:Class>
    


    <!-- http://who.int/icf#d8502 -->

    <owl:Class rdf:about="http://who.int/icf#d8502">
        <rdfs:subClassOf rdf:resource="http://who.int/icf#d850"/>
    </owl:Class>
    


    <!-- http://who.int/icf#d8508 -->

    <owl:Class rdf:about="http://who.int/icf#d8508">
        <rdfs:subClassOf rdf:resource="http://who.int/icf#d850"/>
    </owl:Class>
    


    <!-- http://who.int/icf#d8509 -->

    <owl:Class rdf:about="http://who.int/icf#d8509">
        <rdfs:subClassOf rdf:resource="http://who.int/icf#d850"/>
    </owl:Class>
    


    <!-- http://who.int/icf#d855 -->

    <owl:Class rdf:about="http://who.int/icf#d855">
        <rdfs:subClassOf rdf:resource="http://who.int/icf#d840-d859"/>
    </owl:Class>
    


    <!-- http://who.int/icf#d859 -->

    <owl:Class rdf:about="http://who.int/icf#d859">
        <rdfs:subClassOf rdf:resource="http://who.int/icf#d840-d859"/>
    </owl:Class>
    


    <!-- http://who.int/icf#d860 -->

    <owl:Class rdf:about="http://who.int/icf#d860">
        <rdfs:subClassOf rdf:resource="http://who.int/icf#d860-d879"/>
    </owl:Class>
    


    <!-- http://who.int/icf#d860-d879 -->

    <owl:Class rdf:about="http://who.int/icf#d860-d879">
        <rdfs:subClassOf rdf:resource="http://who.int/icf#d8"/>
    </owl:Class>
    


    <!-- http://who.int/icf#d865 -->

    <owl:Class rdf:about="http://who.int/icf#d865">
        <rdfs:subClassOf rdf:resource="http://who.int/icf#d860-d879"/>
    </owl:Class>
    


    <!-- http://who.int/icf#d870 -->

    <owl:Class rdf:about="http://who.int/icf#d870">
        <rdfs:subClassOf rdf:resource="http://who.int/icf#d860-d879"/>
    </owl:Class>
    


    <!-- http://who.int/icf#d8700 -->

    <owl:Class rdf:about="http://who.int/icf#d8700">
        <rdfs:subClassOf rdf:resource="http://who.int/icf#d870"/>
    </owl:Class>
    


    <!-- http://who.int/icf#d8701 -->

    <owl:Class rdf:about="http://who.int/icf#d8701">
        <rdfs:subClassOf rdf:resource="http://who.int/icf#d870"/>
    </owl:Class>
    


    <!-- http://who.int/icf#d8708 -->

    <owl:Class rdf:about="http://who.int/icf#d8708">
        <rdfs:subClassOf rdf:resource="http://who.int/icf#d870"/>
    </owl:Class>
    


    <!-- http://who.int/icf#d8709 -->

    <owl:Class rdf:about="http://who.int/icf#d8709">
        <rdfs:subClassOf rdf:resource="http://who.int/icf#d870"/>
    </owl:Class>
    


    <!-- http://who.int/icf#d879 -->

    <owl:Class rdf:about="http://who.int/icf#d879">
        <rdfs:subClassOf rdf:resource="http://who.int/icf#d860-d879"/>
    </owl:Class>
    


    <!-- http://who.int/icf#d898 -->

    <owl:Class rdf:about="http://who.int/icf#d898">
        <rdfs:subClassOf rdf:resource="http://who.int/icf#d8"/>
    </owl:Class>
    


    <!-- http://who.int/icf#d899 -->

    <owl:Class rdf:about="http://who.int/icf#d899">
        <rdfs:subClassOf rdf:resource="http://who.int/icf#d8"/>
    </owl:Class>
    


    <!-- http://who.int/icf#d9 -->

    <owl:Class rdf:about="http://who.int/icf#d9">
        <rdfs:subClassOf rdf:resource="http://who.int/icf#d"/>
    </owl:Class>
    


    <!-- http://who.int/icf#d910 -->

    <owl:Class rdf:about="http://who.int/icf#d910">
        <rdfs:subClassOf rdf:resource="http://who.int/icf#d9"/>
    </owl:Class>
    


    <!-- http://who.int/icf#d9100 -->

    <owl:Class rdf:about="http://who.int/icf#d9100">
        <rdfs:subClassOf rdf:resource="http://who.int/icf#d910"/>
    </owl:Class>
    


    <!-- http://who.int/icf#d9101 -->

    <owl:Class rdf:about="http://who.int/icf#d9101">
        <rdfs:subClassOf rdf:resource="http://who.int/icf#d910"/>
    </owl:Class>
    


    <!-- http://who.int/icf#d9102 -->

    <owl:Class rdf:about="http://who.int/icf#d9102">
        <rdfs:subClassOf rdf:resource="http://who.int/icf#d910"/>
    </owl:Class>
    


    <!-- http://who.int/icf#d9108 -->

    <owl:Class rdf:about="http://who.int/icf#d9108">
        <rdfs:subClassOf rdf:resource="http://who.int/icf#d910"/>
    </owl:Class>
    


    <!-- http://who.int/icf#d9109 -->

    <owl:Class rdf:about="http://who.int/icf#d9109">
        <rdfs:subClassOf rdf:resource="http://who.int/icf#d910"/>
    </owl:Class>
    


    <!-- http://who.int/icf#d920 -->

    <owl:Class rdf:about="http://who.int/icf#d920">
        <rdfs:subClassOf rdf:resource="http://who.int/icf#d9"/>
    </owl:Class>
    


    <!-- http://who.int/icf#d9200 -->

    <owl:Class rdf:about="http://who.int/icf#d9200">
        <rdfs:subClassOf rdf:resource="http://who.int/icf#d920"/>
    </owl:Class>
    


    <!-- http://who.int/icf#d9201 -->

    <owl:Class rdf:about="http://who.int/icf#d9201">
        <rdfs:subClassOf rdf:resource="http://who.int/icf#d920"/>
    </owl:Class>
    


    <!-- http://who.int/icf#d9202 -->

    <owl:Class rdf:about="http://who.int/icf#d9202">
        <rdfs:subClassOf rdf:resource="http://who.int/icf#d920"/>
    </owl:Class>
    


    <!-- http://who.int/icf#d9203 -->

    <owl:Class rdf:about="http://who.int/icf#d9203">
        <rdfs:subClassOf rdf:resource="http://who.int/icf#d920"/>
    </owl:Class>
    


    <!-- http://who.int/icf#d9204 -->

    <owl:Class rdf:about="http://who.int/icf#d9204">
        <rdfs:subClassOf rdf:resource="http://who.int/icf#d920"/>
    </owl:Class>
    


    <!-- http://who.int/icf#d9205 -->

    <owl:Class rdf:about="http://who.int/icf#d9205">
        <rdfs:subClassOf rdf:resource="http://who.int/icf#d920"/>
    </owl:Class>
    


    <!-- http://who.int/icf#d9208 -->

    <owl:Class rdf:about="http://who.int/icf#d9208">
        <rdfs:subClassOf rdf:resource="http://who.int/icf#d920"/>
    </owl:Class>
    


    <!-- http://who.int/icf#d9209 -->

    <owl:Class rdf:about="http://who.int/icf#d9209">
        <rdfs:subClassOf rdf:resource="http://who.int/icf#d920"/>
    </owl:Class>
    


    <!-- http://who.int/icf#d930 -->

    <owl:Class rdf:about="http://who.int/icf#d930">
        <rdfs:subClassOf rdf:resource="http://who.int/icf#d9"/>
    </owl:Class>
    


    <!-- http://who.int/icf#d9300 -->

    <owl:Class rdf:about="http://who.int/icf#d9300">
        <rdfs:subClassOf rdf:resource="http://who.int/icf#d930"/>
    </owl:Class>
    


    <!-- http://who.int/icf#d9301 -->

    <owl:Class rdf:about="http://who.int/icf#d9301">
        <rdfs:subClassOf rdf:resource="http://who.int/icf#d930"/>
    </owl:Class>
    


    <!-- http://who.int/icf#d9308 -->

    <owl:Class rdf:about="http://who.int/icf#d9308">
        <rdfs:subClassOf rdf:resource="http://who.int/icf#d930"/>
    </owl:Class>
    


    <!-- http://who.int/icf#d9309 -->

    <owl:Class rdf:about="http://who.int/icf#d9309">
        <rdfs:subClassOf rdf:resource="http://who.int/icf#d930"/>
    </owl:Class>
    


    <!-- http://who.int/icf#d940 -->

    <owl:Class rdf:about="http://who.int/icf#d940">
        <rdfs:subClassOf rdf:resource="http://who.int/icf#d9"/>
    </owl:Class>
    


    <!-- http://who.int/icf#d950 -->

    <owl:Class rdf:about="http://who.int/icf#d950">
        <rdfs:subClassOf rdf:resource="http://who.int/icf#d9"/>
    </owl:Class>
    


    <!-- http://who.int/icf#d998 -->

    <owl:Class rdf:about="http://who.int/icf#d998">
        <rdfs:subClassOf rdf:resource="http://who.int/icf#d9"/>
    </owl:Class>
    


    <!-- http://who.int/icf#d999 -->

    <owl:Class rdf:about="http://who.int/icf#d999">
        <rdfs:subClassOf rdf:resource="http://who.int/icf#d9"/>
    </owl:Class>
    


    <!-- http://who.int/icf#s -->

    <owl:Class rdf:about="http://who.int/icf#s">
        <rdfs:subClassOf rdf:resource="http://who.int/icf#ICFCategory"/>
    </owl:Class>
    


    <!-- http://who.int/icf#s1 -->

    <owl:Class rdf:about="http://who.int/icf#s1">
        <rdfs:subClassOf rdf:resource="http://who.int/icf#s"/>
    </owl:Class>
    


    <!-- http://who.int/icf#s110 -->

    <owl:Class rdf:about="http://who.int/icf#s110">
        <rdfs:subClassOf rdf:resource="http://who.int/icf#s1"/>
    </owl:Class>
    


    <!-- http://who.int/icf#s1100 -->

    <owl:Class rdf:about="http://who.int/icf#s1100">
        <rdfs:subClassOf rdf:resource="http://who.int/icf#s110"/>
    </owl:Class>
    


    <!-- http://who.int/icf#s11000 -->

    <owl:Class rdf:about="http://who.int/icf#s11000">
        <rdfs:subClassOf rdf:resource="http://who.int/icf#s1100"/>
    </owl:Class>
    


    <!-- http://who.int/icf#s11001 -->

    <owl:Class rdf:about="http://who.int/icf#s11001">
        <rdfs:subClassOf rdf:resource="http://who.int/icf#s1100"/>
    </owl:Class>
    


    <!-- http://who.int/icf#s11002 -->

    <owl:Class rdf:about="http://who.int/icf#s11002">
        <rdfs:subClassOf rdf:resource="http://who.int/icf#s1100"/>
    </owl:Class>
    


    <!-- http://who.int/icf#s11003 -->

    <owl:Class rdf:about="http://who.int/icf#s11003">
        <rdfs:subClassOf rdf:resource="http://who.int/icf#s1100"/>
    </owl:Class>
    


    <!-- http://who.int/icf#s11008 -->

    <owl:Class rdf:about="http://who.int/icf#s11008">
        <rdfs:subClassOf rdf:resource="http://who.int/icf#s1100"/>
    </owl:Class>
    


    <!-- http://who.int/icf#s11009 -->

    <owl:Class rdf:about="http://who.int/icf#s11009">
        <rdfs:subClassOf rdf:resource="http://who.int/icf#s1100"/>
    </owl:Class>
    


    <!-- http://who.int/icf#s1101 -->

    <owl:Class rdf:about="http://who.int/icf#s1101">
        <rdfs:subClassOf rdf:resource="http://who.int/icf#s110"/>
    </owl:Class>
    


    <!-- http://who.int/icf#s1102 -->

    <owl:Class rdf:about="http://who.int/icf#s1102">
        <rdfs:subClassOf rdf:resource="http://who.int/icf#s110"/>
    </owl:Class>
    


    <!-- http://who.int/icf#s1103 -->

    <owl:Class rdf:about="http://who.int/icf#s1103">
        <rdfs:subClassOf rdf:resource="http://who.int/icf#s110"/>
    </owl:Class>
    


    <!-- http://who.int/icf#s1104 -->

    <owl:Class rdf:about="http://who.int/icf#s1104">
        <rdfs:subClassOf rdf:resource="http://who.int/icf#s110"/>
    </owl:Class>
    


    <!-- http://who.int/icf#s1105 -->

    <owl:Class rdf:about="http://who.int/icf#s1105">
        <rdfs:subClassOf rdf:resource="http://who.int/icf#s110"/>
    </owl:Class>
    


    <!-- http://who.int/icf#s11050 -->

    <owl:Class rdf:about="http://who.int/icf#s11050">
        <rdfs:subClassOf rdf:resource="http://who.int/icf#s1105"/>
    </owl:Class>
    


    <!-- http://who.int/icf#s11051 -->

    <owl:Class rdf:about="http://who.int/icf#s11051">
        <rdfs:subClassOf rdf:resource="http://who.int/icf#s1105"/>
    </owl:Class>
    


    <!-- http://who.int/icf#s11058 -->

    <owl:Class rdf:about="http://who.int/icf#s11058">
        <rdfs:subClassOf rdf:resource="http://who.int/icf#s1105"/>
    </owl:Class>
    


    <!-- http://who.int/icf#s11059 -->

    <owl:Class rdf:about="http://who.int/icf#s11059">
        <rdfs:subClassOf rdf:resource="http://who.int/icf#s1105"/>
    </owl:Class>
    


    <!-- http://who.int/icf#s1106 -->

    <owl:Class rdf:about="http://who.int/icf#s1106">
        <rdfs:subClassOf rdf:resource="http://who.int/icf#s110"/>
    </owl:Class>
    


    <!-- http://who.int/icf#s1108 -->

    <owl:Class rdf:about="http://who.int/icf#s1108">
        <rdfs:subClassOf rdf:resource="http://who.int/icf#s110"/>
    </owl:Class>
    


    <!-- http://who.int/icf#s1109 -->

    <owl:Class rdf:about="http://who.int/icf#s1109">
        <rdfs:subClassOf rdf:resource="http://who.int/icf#s110"/>
    </owl:Class>
    


    <!-- http://who.int/icf#s120 -->

    <owl:Class rdf:about="http://who.int/icf#s120">
        <rdfs:subClassOf rdf:resource="http://who.int/icf#s1"/>
    </owl:Class>
    


    <!-- http://who.int/icf#s1200 -->

    <owl:Class rdf:about="http://who.int/icf#s1200">
        <rdfs:subClassOf rdf:resource="http://who.int/icf#s120"/>
    </owl:Class>
    


    <!-- http://who.int/icf#s12000 -->

    <owl:Class rdf:about="http://who.int/icf#s12000">
        <rdfs:subClassOf rdf:resource="http://who.int/icf#s1200"/>
    </owl:Class>
    


    <!-- http://who.int/icf#s12001 -->

    <owl:Class rdf:about="http://who.int/icf#s12001">
        <rdfs:subClassOf rdf:resource="http://who.int/icf#s1200"/>
    </owl:Class>
    


    <!-- http://who.int/icf#s12002 -->

    <owl:Class rdf:about="http://who.int/icf#s12002">
        <rdfs:subClassOf rdf:resource="http://who.int/icf#s1200"/>
    </owl:Class>
    


    <!-- http://who.int/icf#s12003 -->

    <owl:Class rdf:about="http://who.int/icf#s12003">
        <rdfs:subClassOf rdf:resource="http://who.int/icf#s1200"/>
    </owl:Class>
    


    <!-- http://who.int/icf#s12008 -->

    <owl:Class rdf:about="http://who.int/icf#s12008">
        <rdfs:subClassOf rdf:resource="http://who.int/icf#s1200"/>
    </owl:Class>
    


    <!-- http://who.int/icf#s12009 -->

    <owl:Class rdf:about="http://who.int/icf#s12009">
        <rdfs:subClassOf rdf:resource="http://who.int/icf#s1200"/>
    </owl:Class>
    


    <!-- http://who.int/icf#s1201 -->

    <owl:Class rdf:about="http://who.int/icf#s1201">
        <rdfs:subClassOf rdf:resource="http://who.int/icf#s120"/>
    </owl:Class>
    


    <!-- http://who.int/icf#s1208 -->

    <owl:Class rdf:about="http://who.int/icf#s1208">
        <rdfs:subClassOf rdf:resource="http://who.int/icf#s120"/>
    </owl:Class>
    


    <!-- http://who.int/icf#s1209 -->

    <owl:Class rdf:about="http://who.int/icf#s1209">
        <rdfs:subClassOf rdf:resource="http://who.int/icf#s120"/>
    </owl:Class>
    


    <!-- http://who.int/icf#s130 -->

    <owl:Class rdf:about="http://who.int/icf#s130">
        <rdfs:subClassOf rdf:resource="http://who.int/icf#s1"/>
    </owl:Class>
    


    <!-- http://who.int/icf#s140 -->

    <owl:Class rdf:about="http://who.int/icf#s140">
        <rdfs:subClassOf rdf:resource="http://who.int/icf#s1"/>
    </owl:Class>
    


    <!-- http://who.int/icf#s150 -->

    <owl:Class rdf:about="http://who.int/icf#s150">
        <rdfs:subClassOf rdf:resource="http://who.int/icf#s1"/>
    </owl:Class>
    


    <!-- http://who.int/icf#s198 -->

    <owl:Class rdf:about="http://who.int/icf#s198">
        <rdfs:subClassOf rdf:resource="http://who.int/icf#s1"/>
    </owl:Class>
    


    <!-- http://who.int/icf#s199 -->

    <owl:Class rdf:about="http://who.int/icf#s199">
        <rdfs:subClassOf rdf:resource="http://who.int/icf#s1"/>
    </owl:Class>
    


    <!-- http://who.int/icf#s2 -->

    <owl:Class rdf:about="http://who.int/icf#s2">
        <rdfs:subClassOf rdf:resource="http://who.int/icf#s"/>
    </owl:Class>
    


    <!-- http://who.int/icf#s210 -->

    <owl:Class rdf:about="http://who.int/icf#s210">
        <rdfs:subClassOf rdf:resource="http://who.int/icf#s2"/>
    </owl:Class>
    


    <!-- http://who.int/icf#s220 -->

    <owl:Class rdf:about="http://who.int/icf#s220">
        <rdfs:subClassOf rdf:resource="http://who.int/icf#s2"/>
    </owl:Class>
    


    <!-- http://who.int/icf#s2200 -->

    <owl:Class rdf:about="http://who.int/icf#s2200">
        <rdfs:subClassOf rdf:resource="http://who.int/icf#s220"/>
    </owl:Class>
    


    <!-- http://who.int/icf#s2201 -->

    <owl:Class rdf:about="http://who.int/icf#s2201">
        <rdfs:subClassOf rdf:resource="http://who.int/icf#s220"/>
    </owl:Class>
    


    <!-- http://who.int/icf#s2202 -->

    <owl:Class rdf:about="http://who.int/icf#s2202">
        <rdfs:subClassOf rdf:resource="http://who.int/icf#s220"/>
    </owl:Class>
    


    <!-- http://who.int/icf#s2203 -->

    <owl:Class rdf:about="http://who.int/icf#s2203">
        <rdfs:subClassOf rdf:resource="http://who.int/icf#s220"/>
    </owl:Class>
    


    <!-- http://who.int/icf#s2204 -->

    <owl:Class rdf:about="http://who.int/icf#s2204">
        <rdfs:subClassOf rdf:resource="http://who.int/icf#s220"/>
    </owl:Class>
    


    <!-- http://who.int/icf#s2205 -->

    <owl:Class rdf:about="http://who.int/icf#s2205">
        <rdfs:subClassOf rdf:resource="http://who.int/icf#s220"/>
    </owl:Class>
    


    <!-- http://who.int/icf#s2208 -->

    <owl:Class rdf:about="http://who.int/icf#s2208">
        <rdfs:subClassOf rdf:resource="http://who.int/icf#s220"/>
    </owl:Class>
    


    <!-- http://who.int/icf#s2209 -->

    <owl:Class rdf:about="http://who.int/icf#s2209">
        <rdfs:subClassOf rdf:resource="http://who.int/icf#s220"/>
    </owl:Class>
    


    <!-- http://who.int/icf#s230 -->

    <owl:Class rdf:about="http://who.int/icf#s230">
        <rdfs:subClassOf rdf:resource="http://who.int/icf#s2"/>
    </owl:Class>
    


    <!-- http://who.int/icf#s2300 -->

    <owl:Class rdf:about="http://who.int/icf#s2300">
        <rdfs:subClassOf rdf:resource="http://who.int/icf#s230"/>
    </owl:Class>
    


    <!-- http://who.int/icf#s2301 -->

    <owl:Class rdf:about="http://who.int/icf#s2301">
        <rdfs:subClassOf rdf:resource="http://who.int/icf#s230"/>
    </owl:Class>
    


    <!-- http://who.int/icf#s2302 -->

    <owl:Class rdf:about="http://who.int/icf#s2302">
        <rdfs:subClassOf rdf:resource="http://who.int/icf#s230"/>
    </owl:Class>
    


    <!-- http://who.int/icf#s2303 -->

    <owl:Class rdf:about="http://who.int/icf#s2303">
        <rdfs:subClassOf rdf:resource="http://who.int/icf#s230"/>
    </owl:Class>
    


    <!-- http://who.int/icf#s2308 -->

    <owl:Class rdf:about="http://who.int/icf#s2308">
        <rdfs:subClassOf rdf:resource="http://who.int/icf#s230"/>
    </owl:Class>
    


    <!-- http://who.int/icf#s2309 -->

    <owl:Class rdf:about="http://who.int/icf#s2309">
        <rdfs:subClassOf rdf:resource="http://who.int/icf#s230"/>
    </owl:Class>
    


    <!-- http://who.int/icf#s240 -->

    <owl:Class rdf:about="http://who.int/icf#s240">
        <rdfs:subClassOf rdf:resource="http://who.int/icf#s2"/>
    </owl:Class>
    


    <!-- http://who.int/icf#s250 -->

    <owl:Class rdf:about="http://who.int/icf#s250">
        <rdfs:subClassOf rdf:resource="http://who.int/icf#s2"/>
    </owl:Class>
    


    <!-- http://who.int/icf#s2500 -->

    <owl:Class rdf:about="http://who.int/icf#s2500">
        <rdfs:subClassOf rdf:resource="http://who.int/icf#s250"/>
    </owl:Class>
    


    <!-- http://who.int/icf#s2501 -->

    <owl:Class rdf:about="http://who.int/icf#s2501">
        <rdfs:subClassOf rdf:resource="http://who.int/icf#s250"/>
    </owl:Class>
    


    <!-- http://who.int/icf#s2502 -->

    <owl:Class rdf:about="http://who.int/icf#s2502">
        <rdfs:subClassOf rdf:resource="http://who.int/icf#s250"/>
    </owl:Class>
    


    <!-- http://who.int/icf#s2508 -->

    <owl:Class rdf:about="http://who.int/icf#s2508">
        <rdfs:subClassOf rdf:resource="http://who.int/icf#s250"/>
    </owl:Class>
    


    <!-- http://who.int/icf#s2509 -->

    <owl:Class rdf:about="http://who.int/icf#s2509">
        <rdfs:subClassOf rdf:resource="http://who.int/icf#s250"/>
    </owl:Class>
    


    <!-- http://who.int/icf#s260 -->

    <owl:Class rdf:about="http://who.int/icf#s260">
        <rdfs:subClassOf rdf:resource="http://who.int/icf#s2"/>
    </owl:Class>
    


    <!-- http://who.int/icf#s2600 -->

    <owl:Class rdf:about="http://who.int/icf#s2600">
        <rdfs:subClassOf rdf:resource="http://who.int/icf#s260"/>
    </owl:Class>
    


    <!-- http://who.int/icf#s2601 -->

    <owl:Class rdf:about="http://who.int/icf#s2601">
        <rdfs:subClassOf rdf:resource="http://who.int/icf#s260"/>
    </owl:Class>
    


    <!-- http://who.int/icf#s2602 -->

    <owl:Class rdf:about="http://who.int/icf#s2602">
        <rdfs:subClassOf rdf:resource="http://who.int/icf#s260"/>
    </owl:Class>
    


    <!-- http://who.int/icf#s2603 -->

    <owl:Class rdf:about="http://who.int/icf#s2603">
        <rdfs:subClassOf rdf:resource="http://who.int/icf#s260"/>
    </owl:Class>
    


    <!-- http://who.int/icf#s2608 -->

    <owl:Class rdf:about="http://who.int/icf#s2608">
        <rdfs:subClassOf rdf:resource="http://who.int/icf#s260"/>
    </owl:Class>
    


    <!-- http://who.int/icf#s2609 -->

    <owl:Class rdf:about="http://who.int/icf#s2609">
        <rdfs:subClassOf rdf:resource="http://who.int/icf#s260"/>
    </owl:Class>
    


    <!-- http://who.int/icf#s298 -->

    <owl:Class rdf:about="http://who.int/icf#s298">
        <rdfs:subClassOf rdf:resource="http://who.int/icf#s2"/>
    </owl:Class>
    


    <!-- http://who.int/icf#s299 -->

    <owl:Class rdf:about="http://who.int/icf#s299">
        <rdfs:subClassOf rdf:resource="http://who.int/icf#s2"/>
    </owl:Class>
    


    <!-- http://who.int/icf#s3 -->

    <owl:Class rdf:about="http://who.int/icf#s3">
        <rdfs:subClassOf rdf:resource="http://who.int/icf#s"/>
    </owl:Class>
    


    <!-- http://who.int/icf#s310 -->

    <owl:Class rdf:about="http://who.int/icf#s310">
        <rdfs:subClassOf rdf:resource="http://who.int/icf#s3"/>
    </owl:Class>
    


    <!-- http://who.int/icf#s3100 -->

    <owl:Class rdf:about="http://who.int/icf#s3100">
        <rdfs:subClassOf rdf:resource="http://who.int/icf#s310"/>
    </owl:Class>
    


    <!-- http://who.int/icf#s3101 -->

    <owl:Class rdf:about="http://who.int/icf#s3101">
        <rdfs:subClassOf rdf:resource="http://who.int/icf#s310"/>
    </owl:Class>
    


    <!-- http://who.int/icf#s3102 -->

    <owl:Class rdf:about="http://who.int/icf#s3102">
        <rdfs:subClassOf rdf:resource="http://who.int/icf#s310"/>
    </owl:Class>
    


    <!-- http://who.int/icf#s3108 -->

    <owl:Class rdf:about="http://who.int/icf#s3108">
        <rdfs:subClassOf rdf:resource="http://who.int/icf#s310"/>
    </owl:Class>
    


    <!-- http://who.int/icf#s3109 -->

    <owl:Class rdf:about="http://who.int/icf#s3109">
        <rdfs:subClassOf rdf:resource="http://who.int/icf#s310"/>
    </owl:Class>
    


    <!-- http://who.int/icf#s320 -->

    <owl:Class rdf:about="http://who.int/icf#s320">
        <rdfs:subClassOf rdf:resource="http://who.int/icf#s3"/>
    </owl:Class>
    


    <!-- http://who.int/icf#s3200 -->

    <owl:Class rdf:about="http://who.int/icf#s3200">
        <rdfs:subClassOf rdf:resource="http://who.int/icf#s320"/>
    </owl:Class>
    


    <!-- http://who.int/icf#s3201 -->

    <owl:Class rdf:about="http://who.int/icf#s3201">
        <rdfs:subClassOf rdf:resource="http://who.int/icf#s320"/>
    </owl:Class>
    


    <!-- http://who.int/icf#s3202 -->

    <owl:Class rdf:about="http://who.int/icf#s3202">
        <rdfs:subClassOf rdf:resource="http://who.int/icf#s320"/>
    </owl:Class>
    


    <!-- http://who.int/icf#s32020 -->

    <owl:Class rdf:about="http://who.int/icf#s32020">
        <rdfs:subClassOf rdf:resource="http://who.int/icf#s3202"/>
    </owl:Class>
    


    <!-- http://who.int/icf#s32021 -->

    <owl:Class rdf:about="http://who.int/icf#s32021">
        <rdfs:subClassOf rdf:resource="http://who.int/icf#s3202"/>
    </owl:Class>
    


    <!-- http://who.int/icf#s3203 -->

    <owl:Class rdf:about="http://who.int/icf#s3203">
        <rdfs:subClassOf rdf:resource="http://who.int/icf#s320"/>
    </owl:Class>
    


    <!-- http://who.int/icf#s3204 -->

    <owl:Class rdf:about="http://who.int/icf#s3204">
        <rdfs:subClassOf rdf:resource="http://who.int/icf#s320"/>
    </owl:Class>
    


    <!-- http://who.int/icf#s32040 -->

    <owl:Class rdf:about="http://who.int/icf#s32040">
        <rdfs:subClassOf rdf:resource="http://who.int/icf#s3204"/>
    </owl:Class>
    


    <!-- http://who.int/icf#s32041 -->

    <owl:Class rdf:about="http://who.int/icf#s32041">
        <rdfs:subClassOf rdf:resource="http://who.int/icf#s3204"/>
    </owl:Class>
    


    <!-- http://who.int/icf#s3208 -->

    <owl:Class rdf:about="http://who.int/icf#s3208">
        <rdfs:subClassOf rdf:resource="http://who.int/icf#s320"/>
    </owl:Class>
    


    <!-- http://who.int/icf#s3209 -->

    <owl:Class rdf:about="http://who.int/icf#s3209">
        <rdfs:subClassOf rdf:resource="http://who.int/icf#s320"/>
    </owl:Class>
    


    <!-- http://who.int/icf#s330 -->

    <owl:Class rdf:about="http://who.int/icf#s330">
        <rdfs:subClassOf rdf:resource="http://who.int/icf#s3"/>
    </owl:Class>
    


    <!-- http://who.int/icf#s3300 -->

    <owl:Class rdf:about="http://who.int/icf#s3300">
        <rdfs:subClassOf rdf:resource="http://who.int/icf#s330"/>
    </owl:Class>
    


    <!-- http://who.int/icf#s3301 -->

    <owl:Class rdf:about="http://who.int/icf#s3301">
        <rdfs:subClassOf rdf:resource="http://who.int/icf#s330"/>
    </owl:Class>
    


    <!-- http://who.int/icf#s3308 -->

    <owl:Class rdf:about="http://who.int/icf#s3308">
        <rdfs:subClassOf rdf:resource="http://who.int/icf#s330"/>
    </owl:Class>
    


    <!-- http://who.int/icf#s3309 -->

    <owl:Class rdf:about="http://who.int/icf#s3309">
        <rdfs:subClassOf rdf:resource="http://who.int/icf#s330"/>
    </owl:Class>
    


    <!-- http://who.int/icf#s340 -->

    <owl:Class rdf:about="http://who.int/icf#s340">
        <rdfs:subClassOf rdf:resource="http://who.int/icf#s3"/>
    </owl:Class>
    


    <!-- http://who.int/icf#s3400 -->

    <owl:Class rdf:about="http://who.int/icf#s3400">
        <rdfs:subClassOf rdf:resource="http://who.int/icf#s340"/>
    </owl:Class>
    


    <!-- http://who.int/icf#s3408 -->

    <owl:Class rdf:about="http://who.int/icf#s3408">
        <rdfs:subClassOf rdf:resource="http://who.int/icf#s340"/>
    </owl:Class>
    


    <!-- http://who.int/icf#s3409 -->

    <owl:Class rdf:about="http://who.int/icf#s3409">
        <rdfs:subClassOf rdf:resource="http://who.int/icf#s340"/>
    </owl:Class>
    


    <!-- http://who.int/icf#s398 -->

    <owl:Class rdf:about="http://who.int/icf#s398">
        <rdfs:subClassOf rdf:resource="http://who.int/icf#s3"/>
    </owl:Class>
    


    <!-- http://who.int/icf#s399 -->

    <owl:Class rdf:about="http://who.int/icf#s399">
        <rdfs:subClassOf rdf:resource="http://who.int/icf#s3"/>
    </owl:Class>
    


    <!-- http://who.int/icf#s4 -->

    <owl:Class rdf:about="http://who.int/icf#s4">
        <rdfs:subClassOf rdf:resource="http://who.int/icf#s"/>
    </owl:Class>
    


    <!-- http://who.int/icf#s410 -->

    <owl:Class rdf:about="http://who.int/icf#s410">
        <rdfs:subClassOf rdf:resource="http://who.int/icf#s4"/>
    </owl:Class>
    


    <!-- http://who.int/icf#s4100 -->

    <owl:Class rdf:about="http://who.int/icf#s4100">
        <rdfs:subClassOf rdf:resource="http://who.int/icf#s410"/>
    </owl:Class>
    


    <!-- http://who.int/icf#s41000 -->

    <owl:Class rdf:about="http://who.int/icf#s41000">
        <rdfs:subClassOf rdf:resource="http://who.int/icf#s4100"/>
    </owl:Class>
    


    <!-- http://who.int/icf#s41001 -->

    <owl:Class rdf:about="http://who.int/icf#s41001">
        <rdfs:subClassOf rdf:resource="http://who.int/icf#s4100"/>
    </owl:Class>
    


    <!-- http://who.int/icf#s41008 -->

    <owl:Class rdf:about="http://who.int/icf#s41008">
        <rdfs:subClassOf rdf:resource="http://who.int/icf#s4100"/>
    </owl:Class>
    


    <!-- http://who.int/icf#s41009 -->

    <owl:Class rdf:about="http://who.int/icf#s41009">
        <rdfs:subClassOf rdf:resource="http://who.int/icf#s4100"/>
    </owl:Class>
    


    <!-- http://who.int/icf#s4101 -->

    <owl:Class rdf:about="http://who.int/icf#s4101">
        <rdfs:subClassOf rdf:resource="http://who.int/icf#s410"/>
    </owl:Class>
    


    <!-- http://who.int/icf#s4102 -->

    <owl:Class rdf:about="http://who.int/icf#s4102">
        <rdfs:subClassOf rdf:resource="http://who.int/icf#s410"/>
    </owl:Class>
    


    <!-- http://who.int/icf#s4103 -->

    <owl:Class rdf:about="http://who.int/icf#s4103">
        <rdfs:subClassOf rdf:resource="http://who.int/icf#s410"/>
    </owl:Class>
    


    <!-- http://who.int/icf#s4108 -->

    <owl:Class rdf:about="http://who.int/icf#s4108">
        <rdfs:subClassOf rdf:resource="http://who.int/icf#s410"/>
    </owl:Class>
    


    <!-- http://who.int/icf#s4109 -->

    <owl:Class rdf:about="http://who.int/icf#s4109">
        <rdfs:subClassOf rdf:resource="http://who.int/icf#s410"/>
    </owl:Class>
    


    <!-- http://who.int/icf#s420 -->

    <owl:Class rdf:about="http://who.int/icf#s420">
        <rdfs:subClassOf rdf:resource="http://who.int/icf#s4"/>
    </owl:Class>
    


    <!-- http://who.int/icf#s4200 -->

    <owl:Class rdf:about="http://who.int/icf#s4200">
        <rdfs:subClassOf rdf:resource="http://who.int/icf#s420"/>
    </owl:Class>
    


    <!-- http://who.int/icf#s4201 -->

    <owl:Class rdf:about="http://who.int/icf#s4201">
        <rdfs:subClassOf rdf:resource="http://who.int/icf#s420"/>
    </owl:Class>
    


    <!-- http://who.int/icf#s4202 -->

    <owl:Class rdf:about="http://who.int/icf#s4202">
        <rdfs:subClassOf rdf:resource="http://who.int/icf#s420"/>
    </owl:Class>
    


    <!-- http://who.int/icf#s4203 -->

    <owl:Class rdf:about="http://who.int/icf#s4203">
        <rdfs:subClassOf rdf:resource="http://who.int/icf#s420"/>
    </owl:Class>
    


    <!-- http://who.int/icf#s4204 -->

    <owl:Class rdf:about="http://who.int/icf#s4204">
        <rdfs:subClassOf rdf:resource="http://who.int/icf#s420"/>
    </owl:Class>
    


    <!-- http://who.int/icf#s4208 -->

    <owl:Class rdf:about="http://who.int/icf#s4208">
        <rdfs:subClassOf rdf:resource="http://who.int/icf#s420"/>
    </owl:Class>
    


    <!-- http://who.int/icf#s4209 -->

    <owl:Class rdf:about="http://who.int/icf#s4209">
        <rdfs:subClassOf rdf:resource="http://who.int/icf#s420"/>
    </owl:Class>
    


    <!-- http://who.int/icf#s430 -->

    <owl:Class rdf:about="http://who.int/icf#s430">
        <rdfs:subClassOf rdf:resource="http://who.int/icf#s4"/>
    </owl:Class>
    


    <!-- http://who.int/icf#s4300 -->

    <owl:Class rdf:about="http://who.int/icf#s4300">
        <rdfs:subClassOf rdf:resource="http://who.int/icf#s430"/>
    </owl:Class>
    


    <!-- http://who.int/icf#s4301 -->

    <owl:Class rdf:about="http://who.int/icf#s4301">
        <rdfs:subClassOf rdf:resource="http://who.int/icf#s430"/>
    </owl:Class>
    


    <!-- http://who.int/icf#s43010 -->

    <owl:Class rdf:about="http://who.int/icf#s43010">
        <rdfs:subClassOf rdf:resource="http://who.int/icf#s4301"/>
    </owl:Class>
    


    <!-- http://who.int/icf#s43011 -->

    <owl:Class rdf:about="http://who.int/icf#s43011">
        <rdfs:subClassOf rdf:resource="http://who.int/icf#s4301"/>
    </owl:Class>
    


    <!-- http://who.int/icf#s43018 -->

    <owl:Class rdf:about="http://who.int/icf#s43018">
        <rdfs:subClassOf rdf:resource="http://who.int/icf#s4301"/>
    </owl:Class>
    


    <!-- http://who.int/icf#s43019 -->

    <owl:Class rdf:about="http://who.int/icf#s43019">
        <rdfs:subClassOf rdf:resource="http://who.int/icf#s4301"/>
    </owl:Class>
    


    <!-- http://who.int/icf#s4302 -->

    <owl:Class rdf:about="http://who.int/icf#s4302">
        <rdfs:subClassOf rdf:resource="http://who.int/icf#s430"/>
    </owl:Class>
    


    <!-- http://who.int/icf#s4303 -->

    <owl:Class rdf:about="http://who.int/icf#s4303">
        <rdfs:subClassOf rdf:resource="http://who.int/icf#s430"/>
    </owl:Class>
    


    <!-- http://who.int/icf#s43030 -->

    <owl:Class rdf:about="http://who.int/icf#s43030">
        <rdfs:subClassOf rdf:resource="http://who.int/icf#s4303"/>
    </owl:Class>
    


    <!-- http://who.int/icf#s43031 -->

    <owl:Class rdf:about="http://who.int/icf#s43031">
        <rdfs:subClassOf rdf:resource="http://who.int/icf#s4303"/>
    </owl:Class>
    


    <!-- http://who.int/icf#s43038 -->

    <owl:Class rdf:about="http://who.int/icf#s43038">
        <rdfs:subClassOf rdf:resource="http://who.int/icf#s4303"/>
    </owl:Class>
    


    <!-- http://who.int/icf#s43039 -->

    <owl:Class rdf:about="http://who.int/icf#s43039">
        <rdfs:subClassOf rdf:resource="http://who.int/icf#s4303"/>
    </owl:Class>
    


    <!-- http://who.int/icf#s4308 -->

    <owl:Class rdf:about="http://who.int/icf#s4308">
        <rdfs:subClassOf rdf:resource="http://who.int/icf#s430"/>
    </owl:Class>
    


    <!-- http://who.int/icf#s4309 -->

    <owl:Class rdf:about="http://who.int/icf#s4309">
        <rdfs:subClassOf rdf:resource="http://who.int/icf#s430"/>
    </owl:Class>
    


    <!-- http://who.int/icf#s498 -->

    <owl:Class rdf:about="http://who.int/icf#s498">
        <rdfs:subClassOf rdf:resource="http://who.int/icf#s4"/>
    </owl:Class>
    


    <!-- http://who.int/icf#s499 -->

    <owl:Class rdf:about="http://who.int/icf#s499">
        <rdfs:subClassOf rdf:resource="http://who.int/icf#s4"/>
    </owl:Class>
    


    <!-- http://who.int/icf#s5 -->

    <owl:Class rdf:about="http://who.int/icf#s5">
        <rdfs:subClassOf rdf:resource="http://who.int/icf#s"/>
    </owl:Class>
    


    <!-- http://who.int/icf#s510 -->

    <owl:Class rdf:about="http://who.int/icf#s510">
        <rdfs:subClassOf rdf:resource="http://who.int/icf#s5"/>
    </owl:Class>
    


    <!-- http://who.int/icf#s520 -->

    <owl:Class rdf:about="http://who.int/icf#s520">
        <rdfs:subClassOf rdf:resource="http://who.int/icf#s5"/>
    </owl:Class>
    


    <!-- http://who.int/icf#s530 -->

    <owl:Class rdf:about="http://who.int/icf#s530">
        <rdfs:subClassOf rdf:resource="http://who.int/icf#s5"/>
    </owl:Class>
    


    <!-- http://who.int/icf#s540 -->

    <owl:Class rdf:about="http://who.int/icf#s540">
        <rdfs:subClassOf rdf:resource="http://who.int/icf#s5"/>
    </owl:Class>
    


    <!-- http://who.int/icf#s5400 -->

    <owl:Class rdf:about="http://who.int/icf#s5400">
        <rdfs:subClassOf rdf:resource="http://who.int/icf#s540"/>
    </owl:Class>
    


    <!-- http://who.int/icf#s5401 -->

    <owl:Class rdf:about="http://who.int/icf#s5401">
        <rdfs:subClassOf rdf:resource="http://who.int/icf#s540"/>
    </owl:Class>
    


    <!-- http://who.int/icf#s5408 -->

    <owl:Class rdf:about="http://who.int/icf#s5408">
        <rdfs:subClassOf rdf:resource="http://who.int/icf#s540"/>
    </owl:Class>
    


    <!-- http://who.int/icf#s5409 -->

    <owl:Class rdf:about="http://who.int/icf#s5409">
        <rdfs:subClassOf rdf:resource="http://who.int/icf#s540"/>
    </owl:Class>
    


    <!-- http://who.int/icf#s550 -->

    <owl:Class rdf:about="http://who.int/icf#s550">
        <rdfs:subClassOf rdf:resource="http://who.int/icf#s5"/>
    </owl:Class>
    


    <!-- http://who.int/icf#s560 -->

    <owl:Class rdf:about="http://who.int/icf#s560">
        <rdfs:subClassOf rdf:resource="http://who.int/icf#s5"/>
    </owl:Class>
    


    <!-- http://who.int/icf#s570 -->

    <owl:Class rdf:about="http://who.int/icf#s570">
        <rdfs:subClassOf rdf:resource="http://who.int/icf#s5"/>
    </owl:Class>
    


    <!-- http://who.int/icf#s580 -->

    <owl:Class rdf:about="http://who.int/icf#s580">
        <rdfs:subClassOf rdf:resource="http://who.int/icf#s5"/>
    </owl:Class>
    


    <!-- http://who.int/icf#s5800 -->

    <owl:Class rdf:about="http://who.int/icf#s5800">
        <rdfs:subClassOf rdf:resource="http://who.int/icf#s580"/>
    </owl:Class>
    


    <!-- http://who.int/icf#s5801 -->

    <owl:Class rdf:about="http://who.int/icf#s5801">
        <rdfs:subClassOf rdf:resource="http://who.int/icf#s580"/>
    </owl:Class>
    


    <!-- http://who.int/icf#s5802 -->

    <owl:Class rdf:about="http://who.int/icf#s5802">
        <rdfs:subClassOf rdf:resource="http://who.int/icf#s580"/>
    </owl:Class>
    


    <!-- http://who.int/icf#s5803 -->

    <owl:Class rdf:about="http://who.int/icf#s5803">
        <rdfs:subClassOf rdf:resource="http://who.int/icf#s580"/>
    </owl:Class>
    


    <!-- http://who.int/icf#s5808 -->

    <owl:Class rdf:about="http://who.int/icf#s5808">
        <rdfs:subClassOf rdf:resource="http://who.int/icf#s580"/>
    </owl:Class>
    


    <!-- http://who.int/icf#s5809 -->

    <owl:Class rdf:about="http://who.int/icf#s5809">
        <rdfs:subClassOf rdf:resource="http://who.int/icf#s580"/>
    </owl:Class>
    


    <!-- http://who.int/icf#s598 -->

    <owl:Class rdf:about="http://who.int/icf#s598">
        <rdfs:subClassOf rdf:resource="http://who.int/icf#s5"/>
    </owl:Class>
    


    <!-- http://who.int/icf#s599 -->

    <owl:Class rdf:about="http://who.int/icf#s599">
        <rdfs:subClassOf rdf:resource="http://who.int/icf#s5"/>
    </owl:Class>
    


    <!-- http://who.int/icf#s6 -->

    <owl:Class rdf:about="http://who.int/icf#s6">
        <rdfs:subClassOf rdf:resource="http://who.int/icf#s"/>
    </owl:Class>
    


    <!-- http://who.int/icf#s610 -->

    <owl:Class rdf:about="http://who.int/icf#s610">
        <rdfs:subClassOf rdf:resource="http://who.int/icf#s6"/>
    </owl:Class>
    


    <!-- http://who.int/icf#s6100 -->

    <owl:Class rdf:about="http://who.int/icf#s6100">
        <rdfs:subClassOf rdf:resource="http://who.int/icf#s610"/>
    </owl:Class>
    


    <!-- http://who.int/icf#s6101 -->

    <owl:Class rdf:about="http://who.int/icf#s6101">
        <rdfs:subClassOf rdf:resource="http://who.int/icf#s610"/>
    </owl:Class>
    


    <!-- http://who.int/icf#s6102 -->

    <owl:Class rdf:about="http://who.int/icf#s6102">
        <rdfs:subClassOf rdf:resource="http://who.int/icf#s610"/>
    </owl:Class>
    


    <!-- http://who.int/icf#s6103 -->

    <owl:Class rdf:about="http://who.int/icf#s6103">
        <rdfs:subClassOf rdf:resource="http://who.int/icf#s610"/>
    </owl:Class>
    


    <!-- http://who.int/icf#s6108 -->

    <owl:Class rdf:about="http://who.int/icf#s6108">
        <rdfs:subClassOf rdf:resource="http://who.int/icf#s610"/>
    </owl:Class>
    


    <!-- http://who.int/icf#s6109 -->

    <owl:Class rdf:about="http://who.int/icf#s6109">
        <rdfs:subClassOf rdf:resource="http://who.int/icf#s610"/>
    </owl:Class>
    


    <!-- http://who.int/icf#s620 -->

    <owl:Class rdf:about="http://who.int/icf#s620">
        <rdfs:subClassOf rdf:resource="http://who.int/icf#s6"/>
    </owl:Class>
    


    <!-- http://who.int/icf#s630 -->

    <owl:Class rdf:about="http://who.int/icf#s630">
        <rdfs:subClassOf rdf:resource="http://who.int/icf#s6"/>
    </owl:Class>
    


    <!-- http://who.int/icf#s6300 -->

    <owl:Class rdf:about="http://who.int/icf#s6300">
        <rdfs:subClassOf rdf:resource="http://who.int/icf#s630"/>
    </owl:Class>
    


    <!-- http://who.int/icf#s6301 -->

    <owl:Class rdf:about="http://who.int/icf#s6301">
        <rdfs:subClassOf rdf:resource="http://who.int/icf#s630"/>
    </owl:Class>
    


    <!-- http://who.int/icf#s63010 -->

    <owl:Class rdf:about="http://who.int/icf#s63010">
        <rdfs:subClassOf rdf:resource="http://who.int/icf#s6301"/>
    </owl:Class>
    


    <!-- http://who.int/icf#s63011 -->

    <owl:Class rdf:about="http://who.int/icf#s63011">
        <rdfs:subClassOf rdf:resource="http://who.int/icf#s6301"/>
    </owl:Class>
    


    <!-- http://who.int/icf#s63012 -->

    <owl:Class rdf:about="http://who.int/icf#s63012">
        <rdfs:subClassOf rdf:resource="http://who.int/icf#s6301"/>
    </owl:Class>
    


    <!-- http://who.int/icf#s63018 -->

    <owl:Class rdf:about="http://who.int/icf#s63018">
        <rdfs:subClassOf rdf:resource="http://who.int/icf#s6301"/>
    </owl:Class>
    


    <!-- http://who.int/icf#s63019 -->

    <owl:Class rdf:about="http://who.int/icf#s63019">
        <rdfs:subClassOf rdf:resource="http://who.int/icf#s6301"/>
    </owl:Class>
    


    <!-- http://who.int/icf#s6302 -->

    <owl:Class rdf:about="http://who.int/icf#s6302">
        <rdfs:subClassOf rdf:resource="http://who.int/icf#s630"/>
    </owl:Class>
    


    <!-- http://who.int/icf#s6303 -->

    <owl:Class rdf:about="http://who.int/icf#s6303">
        <rdfs:subClassOf rdf:resource="http://who.int/icf#s630"/>
    </owl:Class>
    


    <!-- http://who.int/icf#s63030 -->

    <owl:Class rdf:about="http://who.int/icf#s63030">
        <rdfs:subClassOf rdf:resource="http://who.int/icf#s6303"/>
    </owl:Class>
    


    <!-- http://who.int/icf#s63031 -->

    <owl:Class rdf:about="http://who.int/icf#s63031">
        <rdfs:subClassOf rdf:resource="http://who.int/icf#s6303"/>
    </owl:Class>
    


    <!-- http://who.int/icf#s63032 -->

    <owl:Class rdf:about="http://who.int/icf#s63032">
        <rdfs:subClassOf rdf:resource="http://who.int/icf#s6303"/>
    </owl:Class>
    


    <!-- http://who.int/icf#s63033 -->

    <owl:Class rdf:about="http://who.int/icf#s63033">
        <rdfs:subClassOf rdf:resource="http://who.int/icf#s6303"/>
    </owl:Class>
    


    <!-- http://who.int/icf#s6304 -->

    <owl:Class rdf:about="http://who.int/icf#s6304">
        <rdfs:subClassOf rdf:resource="http://who.int/icf#s630"/>
    </owl:Class>
    


    <!-- http://who.int/icf#s6305 -->

    <owl:Class rdf:about="http://who.int/icf#s6305">
        <rdfs:subClassOf rdf:resource="http://who.int/icf#s630"/>
    </owl:Class>
    


    <!-- http://who.int/icf#s63050 -->

    <owl:Class rdf:about="http://who.int/icf#s63050">
        <rdfs:subClassOf rdf:resource="http://who.int/icf#s6305"/>
    </owl:Class>
    


    <!-- http://who.int/icf#s63051 -->

    <owl:Class rdf:about="http://who.int/icf#s63051">
        <rdfs:subClassOf rdf:resource="http://who.int/icf#s6305"/>
    </owl:Class>
    


    <!-- http://who.int/icf#s63058 -->

    <owl:Class rdf:about="http://who.int/icf#s63058">
        <rdfs:subClassOf rdf:resource="http://who.int/icf#s6305"/>
    </owl:Class>
    


    <!-- http://who.int/icf#s63059 -->

    <owl:Class rdf:about="http://who.int/icf#s63059">
        <rdfs:subClassOf rdf:resource="http://who.int/icf#s6305"/>
    </owl:Class>
    


    <!-- http://who.int/icf#s6306 -->

    <owl:Class rdf:about="http://who.int/icf#s6306">
        <rdfs:subClassOf rdf:resource="http://who.int/icf#s630"/>
    </owl:Class>
    


    <!-- http://who.int/icf#s6308 -->

    <owl:Class rdf:about="http://who.int/icf#s6308">
        <rdfs:subClassOf rdf:resource="http://who.int/icf#s630"/>
    </owl:Class>
    


    <!-- http://who.int/icf#s6309 -->

    <owl:Class rdf:about="http://who.int/icf#s6309">
        <rdfs:subClassOf rdf:resource="http://who.int/icf#s630"/>
    </owl:Class>
    


    <!-- http://who.int/icf#s698 -->

    <owl:Class rdf:about="http://who.int/icf#s698">
        <rdfs:subClassOf rdf:resource="http://who.int/icf#s6"/>
    </owl:Class>
    


    <!-- http://who.int/icf#s699 -->

    <owl:Class rdf:about="http://who.int/icf#s699">
        <rdfs:subClassOf rdf:resource="http://who.int/icf#s6"/>
    </owl:Class>
    


    <!-- http://who.int/icf#s7 -->

    <owl:Class rdf:about="http://who.int/icf#s7">
        <rdfs:subClassOf rdf:resource="http://who.int/icf#s"/>
    </owl:Class>
    


    <!-- http://who.int/icf#s710 -->

    <owl:Class rdf:about="http://who.int/icf#s710">
        <rdfs:subClassOf rdf:resource="http://who.int/icf#s7"/>
    </owl:Class>
    


    <!-- http://who.int/icf#s7100 -->

    <owl:Class rdf:about="http://who.int/icf#s7100">
        <rdfs:subClassOf rdf:resource="http://who.int/icf#s710"/>
    </owl:Class>
    


    <!-- http://who.int/icf#s7101 -->

    <owl:Class rdf:about="http://who.int/icf#s7101">
        <rdfs:subClassOf rdf:resource="http://who.int/icf#s710"/>
    </owl:Class>
    


    <!-- http://who.int/icf#s7102 -->

    <owl:Class rdf:about="http://who.int/icf#s7102">
        <rdfs:subClassOf rdf:resource="http://who.int/icf#s710"/>
    </owl:Class>
    


    <!-- http://who.int/icf#s7103 -->

    <owl:Class rdf:about="http://who.int/icf#s7103">
        <rdfs:subClassOf rdf:resource="http://who.int/icf#s710"/>
    </owl:Class>
    


    <!-- http://who.int/icf#s7104 -->

    <owl:Class rdf:about="http://who.int/icf#s7104">
        <rdfs:subClassOf rdf:resource="http://who.int/icf#s710"/>
    </owl:Class>
    


    <!-- http://who.int/icf#s7105 -->

    <owl:Class rdf:about="http://who.int/icf#s7105">
        <rdfs:subClassOf rdf:resource="http://who.int/icf#s710"/>
    </owl:Class>
    


    <!-- http://who.int/icf#s7108 -->

    <owl:Class rdf:about="http://who.int/icf#s7108">
        <rdfs:subClassOf rdf:resource="http://who.int/icf#s710"/>
    </owl:Class>
    


    <!-- http://who.int/icf#s7109 -->

    <owl:Class rdf:about="http://who.int/icf#s7109">
        <rdfs:subClassOf rdf:resource="http://who.int/icf#s710"/>
    </owl:Class>
    


    <!-- http://who.int/icf#s720 -->

    <owl:Class rdf:about="http://who.int/icf#s720">
        <rdfs:subClassOf rdf:resource="http://who.int/icf#s7"/>
    </owl:Class>
    


    <!-- http://who.int/icf#s7200 -->

    <owl:Class rdf:about="http://who.int/icf#s7200">
        <rdfs:subClassOf rdf:resource="http://who.int/icf#s720"/>
    </owl:Class>
    


    <!-- http://who.int/icf#s7201 -->

    <owl:Class rdf:about="http://who.int/icf#s7201">
        <rdfs:subClassOf rdf:resource="http://who.int/icf#s720"/>
    </owl:Class>
    


    <!-- http://who.int/icf#s7202 -->

    <owl:Class rdf:about="http://who.int/icf#s7202">
        <rdfs:subClassOf rdf:resource="http://who.int/icf#s720"/>
    </owl:Class>
    


    <!-- http://who.int/icf#s7203 -->

    <owl:Class rdf:about="http://who.int/icf#s7203">
        <rdfs:subClassOf rdf:resource="http://who.int/icf#s720"/>
    </owl:Class>
    


    <!-- http://who.int/icf#s7208 -->

    <owl:Class rdf:about="http://who.int/icf#s7208">
        <rdfs:subClassOf rdf:resource="http://who.int/icf#s720"/>
    </owl:Class>
    


    <!-- http://who.int/icf#s7209 -->

    <owl:Class rdf:about="http://who.int/icf#s7209">
        <rdfs:subClassOf rdf:resource="http://who.int/icf#s720"/>
    </owl:Class>
    


    <!-- http://who.int/icf#s730 -->

    <owl:Class rdf:about="http://who.int/icf#s730">
        <rdfs:subClassOf rdf:resource="http://who.int/icf#s7"/>
    </owl:Class>
    


    <!-- http://who.int/icf#s7300 -->

    <owl:Class rdf:about="http://who.int/icf#s7300">
        <rdfs:subClassOf rdf:resource="http://who.int/icf#s730"/>
    </owl:Class>
    


    <!-- http://who.int/icf#s73000 -->

    <owl:Class rdf:about="http://who.int/icf#s73000">
        <rdfs:subClassOf rdf:resource="http://who.int/icf#s7300"/>
    </owl:Class>
    


    <!-- http://who.int/icf#s73001 -->

    <owl:Class rdf:about="http://who.int/icf#s73001">
        <rdfs:subClassOf rdf:resource="http://who.int/icf#s7300"/>
    </owl:Class>
    


    <!-- http://who.int/icf#s73002 -->

    <owl:Class rdf:about="http://who.int/icf#s73002">
        <rdfs:subClassOf rdf:resource="http://who.int/icf#s7300"/>
    </owl:Class>
    


    <!-- http://who.int/icf#s73003 -->

    <owl:Class rdf:about="http://who.int/icf#s73003">
        <rdfs:subClassOf rdf:resource="http://who.int/icf#s7300"/>
    </owl:Class>
    


    <!-- http://who.int/icf#s73008 -->

    <owl:Class rdf:about="http://who.int/icf#s73008">
        <rdfs:subClassOf rdf:resource="http://who.int/icf#s7300"/>
    </owl:Class>
    


    <!-- http://who.int/icf#s73009 -->

    <owl:Class rdf:about="http://who.int/icf#s73009">
        <rdfs:subClassOf rdf:resource="http://who.int/icf#s7300"/>
    </owl:Class>
    


    <!-- http://who.int/icf#s7301 -->

    <owl:Class rdf:about="http://who.int/icf#s7301">
        <rdfs:subClassOf rdf:resource="http://who.int/icf#s730"/>
    </owl:Class>
    


    <!-- http://who.int/icf#s73010 -->

    <owl:Class rdf:about="http://who.int/icf#s73010">
        <rdfs:subClassOf rdf:resource="http://who.int/icf#s7301"/>
    </owl:Class>
    


    <!-- http://who.int/icf#s73011 -->

    <owl:Class rdf:about="http://who.int/icf#s73011">
        <rdfs:subClassOf rdf:resource="http://who.int/icf#s7301"/>
    </owl:Class>
    


    <!-- http://who.int/icf#s73012 -->

    <owl:Class rdf:about="http://who.int/icf#s73012">
        <rdfs:subClassOf rdf:resource="http://who.int/icf#s7301"/>
    </owl:Class>
    


    <!-- http://who.int/icf#s73013 -->

    <owl:Class rdf:about="http://who.int/icf#s73013">
        <rdfs:subClassOf rdf:resource="http://who.int/icf#s7301"/>
    </owl:Class>
    


    <!-- http://who.int/icf#s73018 -->

    <owl:Class rdf:about="http://who.int/icf#s73018">
        <rdfs:subClassOf rdf:resource="http://who.int/icf#s7301"/>
    </owl:Class>
    


    <!-- http://who.int/icf#s73019 -->

    <owl:Class rdf:about="http://who.int/icf#s73019">
        <rdfs:subClassOf rdf:resource="http://who.int/icf#s7301"/>
    </owl:Class>
    


    <!-- http://who.int/icf#s7302 -->

    <owl:Class rdf:about="http://who.int/icf#s7302">
        <rdfs:subClassOf rdf:resource="http://who.int/icf#s730"/>
    </owl:Class>
    


    <!-- http://who.int/icf#s73020 -->

    <owl:Class rdf:about="http://who.int/icf#s73020">
        <rdfs:subClassOf rdf:resource="http://who.int/icf#s7302"/>
    </owl:Class>
    


    <!-- http://who.int/icf#s73021 -->

    <owl:Class rdf:about="http://who.int/icf#s73021">
        <rdfs:subClassOf rdf:resource="http://who.int/icf#s7302"/>
    </owl:Class>
    


    <!-- http://who.int/icf#s73022 -->

    <owl:Class rdf:about="http://who.int/icf#s73022">
        <rdfs:subClassOf rdf:resource="http://who.int/icf#s7302"/>
    </owl:Class>
    


    <!-- http://who.int/icf#s73023 -->

    <owl:Class rdf:about="http://who.int/icf#s73023">
        <rdfs:subClassOf rdf:resource="http://who.int/icf#s7302"/>
    </owl:Class>
    


    <!-- http://who.int/icf#s73028 -->

    <owl:Class rdf:about="http://who.int/icf#s73028">
        <rdfs:subClassOf rdf:resource="http://who.int/icf#s7302"/>
    </owl:Class>
    


    <!-- http://who.int/icf#s73029 -->

    <owl:Class rdf:about="http://who.int/icf#s73029">
        <rdfs:subClassOf rdf:resource="http://who.int/icf#s7302"/>
    </owl:Class>
    


    <!-- http://who.int/icf#s7308 -->

    <owl:Class rdf:about="http://who.int/icf#s7308">
        <rdfs:subClassOf rdf:resource="http://who.int/icf#s730"/>
    </owl:Class>
    


    <!-- http://who.int/icf#s7309 -->

    <owl:Class rdf:about="http://who.int/icf#s7309">
        <rdfs:subClassOf rdf:resource="http://who.int/icf#s730"/>
    </owl:Class>
    


    <!-- http://who.int/icf#s740 -->

    <owl:Class rdf:about="http://who.int/icf#s740">
        <rdfs:subClassOf rdf:resource="http://who.int/icf#s7"/>
    </owl:Class>
    


    <!-- http://who.int/icf#s7400 -->

    <owl:Class rdf:about="http://who.int/icf#s7400">
        <rdfs:subClassOf rdf:resource="http://who.int/icf#s740"/>
    </owl:Class>
    


    <!-- http://who.int/icf#s7401 -->

    <owl:Class rdf:about="http://who.int/icf#s7401">
        <rdfs:subClassOf rdf:resource="http://who.int/icf#s740"/>
    </owl:Class>
    


    <!-- http://who.int/icf#s7402 -->

    <owl:Class rdf:about="http://who.int/icf#s7402">
        <rdfs:subClassOf rdf:resource="http://who.int/icf#s740"/>
    </owl:Class>
    


    <!-- http://who.int/icf#s7403 -->

    <owl:Class rdf:about="http://who.int/icf#s7403">
        <rdfs:subClassOf rdf:resource="http://who.int/icf#s740"/>
    </owl:Class>
    


    <!-- http://who.int/icf#s7408 -->

    <owl:Class rdf:about="http://who.int/icf#s7408">
        <rdfs:subClassOf rdf:resource="http://who.int/icf#s740"/>
    </owl:Class>
    


    <!-- http://who.int/icf#s7409 -->

    <owl:Class rdf:about="http://who.int/icf#s7409">
        <rdfs:subClassOf rdf:resource="http://who.int/icf#s740"/>
    </owl:Class>
    


    <!-- http://who.int/icf#s750 -->

    <owl:Class rdf:about="http://who.int/icf#s750">
        <rdfs:subClassOf rdf:resource="http://who.int/icf#s7"/>
    </owl:Class>
    


    <!-- http://who.int/icf#s7500 -->

    <owl:Class rdf:about="http://who.int/icf#s7500">
        <rdfs:subClassOf rdf:resource="http://who.int/icf#s750"/>
    </owl:Class>
    


    <!-- http://who.int/icf#s75000 -->

    <owl:Class rdf:about="http://who.int/icf#s75000">
        <rdfs:subClassOf rdf:resource="http://who.int/icf#s7500"/>
    </owl:Class>
    


    <!-- http://who.int/icf#s75001 -->

    <owl:Class rdf:about="http://who.int/icf#s75001">
        <rdfs:subClassOf rdf:resource="http://who.int/icf#s7500"/>
    </owl:Class>
    


    <!-- http://who.int/icf#s75002 -->

    <owl:Class rdf:about="http://who.int/icf#s75002">
        <rdfs:subClassOf rdf:resource="http://who.int/icf#s7500"/>
    </owl:Class>
    


    <!-- http://who.int/icf#s75003 -->

    <owl:Class rdf:about="http://who.int/icf#s75003">
        <rdfs:subClassOf rdf:resource="http://who.int/icf#s7500"/>
    </owl:Class>
    


    <!-- http://who.int/icf#s75008 -->

    <owl:Class rdf:about="http://who.int/icf#s75008">
        <rdfs:subClassOf rdf:resource="http://who.int/icf#s7500"/>
    </owl:Class>
    


    <!-- http://who.int/icf#s75009 -->

    <owl:Class rdf:about="http://who.int/icf#s75009">
        <rdfs:subClassOf rdf:resource="http://who.int/icf#s7500"/>
    </owl:Class>
    


    <!-- http://who.int/icf#s7501 -->

    <owl:Class rdf:about="http://who.int/icf#s7501">
        <rdfs:subClassOf rdf:resource="http://who.int/icf#s750"/>
    </owl:Class>
    


    <!-- http://who.int/icf#s75010 -->

    <owl:Class rdf:about="http://who.int/icf#s75010">
        <rdfs:subClassOf rdf:resource="http://who.int/icf#s7501"/>
    </owl:Class>
    


    <!-- http://who.int/icf#s75011 -->

    <owl:Class rdf:about="http://who.int/icf#s75011">
        <rdfs:subClassOf rdf:resource="http://who.int/icf#s7501"/>
    </owl:Class>
    


    <!-- http://who.int/icf#s75012 -->

    <owl:Class rdf:about="http://who.int/icf#s75012">
        <rdfs:subClassOf rdf:resource="http://who.int/icf#s7501"/>
    </owl:Class>
    


    <!-- http://who.int/icf#s75013 -->

    <owl:Class rdf:about="http://who.int/icf#s75013">
        <rdfs:subClassOf rdf:resource="http://who.int/icf#s7501"/>
    </owl:Class>
    


    <!-- http://who.int/icf#s75018 -->

    <owl:Class rdf:about="http://who.int/icf#s75018">
        <rdfs:subClassOf rdf:resource="http://who.int/icf#s7501"/>
    </owl:Class>
    


    <!-- http://who.int/icf#s75019 -->

    <owl:Class rdf:about="http://who.int/icf#s75019">
        <rdfs:subClassOf rdf:resource="http://who.int/icf#s7501"/>
    </owl:Class>
    


    <!-- http://who.int/icf#s7502 -->

    <owl:Class rdf:about="http://who.int/icf#s7502">
        <rdfs:subClassOf rdf:resource="http://who.int/icf#s750"/>
    </owl:Class>
    


    <!-- http://who.int/icf#s75020 -->

    <owl:Class rdf:about="http://who.int/icf#s75020">
        <rdfs:subClassOf rdf:resource="http://who.int/icf#s7502"/>
    </owl:Class>
    


    <!-- http://who.int/icf#s75021 -->

    <owl:Class rdf:about="http://who.int/icf#s75021">
        <rdfs:subClassOf rdf:resource="http://who.int/icf#s7502"/>
    </owl:Class>
    


    <!-- http://who.int/icf#s75022 -->

    <owl:Class rdf:about="http://who.int/icf#s75022">
        <rdfs:subClassOf rdf:resource="http://who.int/icf#s7502"/>
    </owl:Class>
    


    <!-- http://who.int/icf#s75023 -->

    <owl:Class rdf:about="http://who.int/icf#s75023">
        <rdfs:subClassOf rdf:resource="http://who.int/icf#s7502"/>
    </owl:Class>
    


    <!-- http://who.int/icf#s75028 -->

    <owl:Class rdf:about="http://who.int/icf#s75028">
        <rdfs:subClassOf rdf:resource="http://who.int/icf#s7502"/>
    </owl:Class>
    


    <!-- http://who.int/icf#s75029 -->

    <owl:Class rdf:about="http://who.int/icf#s75029">
        <rdfs:subClassOf rdf:resource="http://who.int/icf#s7502"/>
    </owl:Class>
    


    <!-- http://who.int/icf#s7508 -->

    <owl:Class rdf:about="http://who.int/icf#s7508">
        <rdfs:subClassOf rdf:resource="http://who.int/icf#s750"/>
    </owl:Class>
    


    <!-- http://who.int/icf#s7509 -->

    <owl:Class rdf:about="http://who.int/icf#s7509">
        <rdfs:subClassOf rdf:resource="http://who.int/icf#s750"/>
    </owl:Class>
    


    <!-- http://who.int/icf#s760 -->

    <owl:Class rdf:about="http://who.int/icf#s760">
        <rdfs:subClassOf rdf:resource="http://who.int/icf#s7"/>
    </owl:Class>
    


    <!-- http://who.int/icf#s7600 -->

    <owl:Class rdf:about="http://who.int/icf#s7600">
        <rdfs:subClassOf rdf:resource="http://who.int/icf#s760"/>
    </owl:Class>
    


    <!-- http://who.int/icf#s76000 -->

    <owl:Class rdf:about="http://who.int/icf#s76000">
        <rdfs:subClassOf rdf:resource="http://who.int/icf#s7600"/>
    </owl:Class>
    


    <!-- http://who.int/icf#s76001 -->

    <owl:Class rdf:about="http://who.int/icf#s76001">
        <rdfs:subClassOf rdf:resource="http://who.int/icf#s7600"/>
    </owl:Class>
    


    <!-- http://who.int/icf#s76002 -->

    <owl:Class rdf:about="http://who.int/icf#s76002">
        <rdfs:subClassOf rdf:resource="http://who.int/icf#s7600"/>
    </owl:Class>
    


    <!-- http://who.int/icf#s76003 -->

    <owl:Class rdf:about="http://who.int/icf#s76003">
        <rdfs:subClassOf rdf:resource="http://who.int/icf#s7600"/>
    </owl:Class>
    


    <!-- http://who.int/icf#s76004 -->

    <owl:Class rdf:about="http://who.int/icf#s76004">
        <rdfs:subClassOf rdf:resource="http://who.int/icf#s7600"/>
    </owl:Class>
    


    <!-- http://who.int/icf#s76008 -->

    <owl:Class rdf:about="http://who.int/icf#s76008">
        <rdfs:subClassOf rdf:resource="http://who.int/icf#s7600"/>
    </owl:Class>
    


    <!-- http://who.int/icf#s76009 -->

    <owl:Class rdf:about="http://who.int/icf#s76009">
        <rdfs:subClassOf rdf:resource="http://who.int/icf#s7600"/>
    </owl:Class>
    


    <!-- http://who.int/icf#s7601 -->

    <owl:Class rdf:about="http://who.int/icf#s7601">
        <rdfs:subClassOf rdf:resource="http://who.int/icf#s760"/>
    </owl:Class>
    


    <!-- http://who.int/icf#s7602 -->

    <owl:Class rdf:about="http://who.int/icf#s7602">
        <rdfs:subClassOf rdf:resource="http://who.int/icf#s760"/>
    </owl:Class>
    


    <!-- http://who.int/icf#s7608 -->

    <owl:Class rdf:about="http://who.int/icf#s7608">
        <rdfs:subClassOf rdf:resource="http://who.int/icf#s760"/>
    </owl:Class>
    


    <!-- http://who.int/icf#s7609 -->

    <owl:Class rdf:about="http://who.int/icf#s7609">
        <rdfs:subClassOf rdf:resource="http://who.int/icf#s760"/>
    </owl:Class>
    


    <!-- http://who.int/icf#s770 -->

    <owl:Class rdf:about="http://who.int/icf#s770">
        <rdfs:subClassOf rdf:resource="http://who.int/icf#s7"/>
    </owl:Class>
    


    <!-- http://who.int/icf#s7700 -->

    <owl:Class rdf:about="http://who.int/icf#s7700">
        <rdfs:subClassOf rdf:resource="http://who.int/icf#s770"/>
    </owl:Class>
    


    <!-- http://who.int/icf#s7701 -->

    <owl:Class rdf:about="http://who.int/icf#s7701">
        <rdfs:subClassOf rdf:resource="http://who.int/icf#s770"/>
    </owl:Class>
    


    <!-- http://who.int/icf#s7702 -->

    <owl:Class rdf:about="http://who.int/icf#s7702">
        <rdfs:subClassOf rdf:resource="http://who.int/icf#s770"/>
    </owl:Class>
    


    <!-- http://who.int/icf#s7703 -->

    <owl:Class rdf:about="http://who.int/icf#s7703">
        <rdfs:subClassOf rdf:resource="http://who.int/icf#s770"/>
    </owl:Class>
    


    <!-- http://who.int/icf#s7708 -->

    <owl:Class rdf:about="http://who.int/icf#s7708">
        <rdfs:subClassOf rdf:resource="http://who.int/icf#s770"/>
    </owl:Class>
    


    <!-- http://who.int/icf#s7709 -->

    <owl:Class rdf:about="http://who.int/icf#s7709">
        <rdfs:subClassOf rdf:resource="http://who.int/icf#s770"/>
    </owl:Class>
    


    <!-- http://who.int/icf#s798 -->

    <owl:Class rdf:about="http://who.int/icf#s798">
        <rdfs:subClassOf rdf:resource="http://who.int/icf#s7"/>
    </owl:Class>
    


    <!-- http://who.int/icf#s799 -->

    <owl:Class rdf:about="http://who.int/icf#s799">
        <rdfs:subClassOf rdf:resource="http://who.int/icf#s7"/>
    </owl:Class>
    


    <!-- http://who.int/icf#s8 -->

    <owl:Class rdf:about="http://who.int/icf#s8">
        <rdfs:subClassOf rdf:resource="http://who.int/icf#s"/>
    </owl:Class>
    


    <!-- http://who.int/icf#s810 -->

    <owl:Class rdf:about="http://who.int/icf#s810">
        <rdfs:subClassOf rdf:resource="http://who.int/icf#s8"/>
    </owl:Class>
    


    <!-- http://who.int/icf#s8100 -->

    <owl:Class rdf:about="http://who.int/icf#s8100">
        <rdfs:subClassOf rdf:resource="http://who.int/icf#s810"/>
    </owl:Class>
    


    <!-- http://who.int/icf#s8101 -->

    <owl:Class rdf:about="http://who.int/icf#s8101">
        <rdfs:subClassOf rdf:resource="http://who.int/icf#s810"/>
    </owl:Class>
    


    <!-- http://who.int/icf#s8102 -->

    <owl:Class rdf:about="http://who.int/icf#s8102">
        <rdfs:subClassOf rdf:resource="http://who.int/icf#s810"/>
    </owl:Class>
    


    <!-- http://who.int/icf#s8103 -->

    <owl:Class rdf:about="http://who.int/icf#s8103">
        <rdfs:subClassOf rdf:resource="http://who.int/icf#s810"/>
    </owl:Class>
    


    <!-- http://who.int/icf#s8104 -->

    <owl:Class rdf:about="http://who.int/icf#s8104">
        <rdfs:subClassOf rdf:resource="http://who.int/icf#s810"/>
    </owl:Class>
    


    <!-- http://who.int/icf#s8105 -->

    <owl:Class rdf:about="http://who.int/icf#s8105">
        <rdfs:subClassOf rdf:resource="http://who.int/icf#s810"/>
    </owl:Class>
    


    <!-- http://who.int/icf#s8108 -->

    <owl:Class rdf:about="http://who.int/icf#s8108">
        <rdfs:subClassOf rdf:resource="http://who.int/icf#s810"/>
    </owl:Class>
    


    <!-- http://who.int/icf#s8109 -->

    <owl:Class rdf:about="http://who.int/icf#s8109">
        <rdfs:subClassOf rdf:resource="http://who.int/icf#s810"/>
    </owl:Class>
    


    <!-- http://who.int/icf#s820 -->

    <owl:Class rdf:about="http://who.int/icf#s820">
        <rdfs:subClassOf rdf:resource="http://who.int/icf#s8"/>
    </owl:Class>
    


    <!-- http://who.int/icf#s8200 -->

    <owl:Class rdf:about="http://who.int/icf#s8200">
        <rdfs:subClassOf rdf:resource="http://who.int/icf#s820"/>
    </owl:Class>
    


    <!-- http://who.int/icf#s8201 -->

    <owl:Class rdf:about="http://who.int/icf#s8201">
        <rdfs:subClassOf rdf:resource="http://who.int/icf#s820"/>
    </owl:Class>
    


    <!-- http://who.int/icf#s8208 -->

    <owl:Class rdf:about="http://who.int/icf#s8208">
        <rdfs:subClassOf rdf:resource="http://who.int/icf#s820"/>
    </owl:Class>
    


    <!-- http://who.int/icf#s8209 -->

    <owl:Class rdf:about="http://who.int/icf#s8209">
        <rdfs:subClassOf rdf:resource="http://who.int/icf#s820"/>
    </owl:Class>
    


    <!-- http://who.int/icf#s830 -->

    <owl:Class rdf:about="http://who.int/icf#s830">
        <rdfs:subClassOf rdf:resource="http://who.int/icf#s8"/>
    </owl:Class>
    


    <!-- http://who.int/icf#s8300 -->

    <owl:Class rdf:about="http://who.int/icf#s8300">
        <rdfs:subClassOf rdf:resource="http://who.int/icf#s830"/>
    </owl:Class>
    


    <!-- http://who.int/icf#s8301 -->

    <owl:Class rdf:about="http://who.int/icf#s8301">
        <rdfs:subClassOf rdf:resource="http://who.int/icf#s830"/>
    </owl:Class>
    


    <!-- http://who.int/icf#s8308 -->

    <owl:Class rdf:about="http://who.int/icf#s8308">
        <rdfs:subClassOf rdf:resource="http://who.int/icf#s830"/>
    </owl:Class>
    


    <!-- http://who.int/icf#s8309 -->

    <owl:Class rdf:about="http://who.int/icf#s8309">
        <rdfs:subClassOf rdf:resource="http://who.int/icf#s830"/>
    </owl:Class>
    


    <!-- http://who.int/icf#s840 -->

    <owl:Class rdf:about="http://who.int/icf#s840">
        <rdfs:subClassOf rdf:resource="http://who.int/icf#s8"/>
    </owl:Class>
    


    <!-- http://who.int/icf#s898 -->

    <owl:Class rdf:about="http://who.int/icf#s898">
        <rdfs:subClassOf rdf:resource="http://who.int/icf#s8"/>
    </owl:Class>
    


    <!-- http://who.int/icf#s899 -->

    <owl:Class rdf:about="http://who.int/icf#s899">
        <rdfs:subClassOf rdf:resource="http://who.int/icf#s8"/>
    </owl:Class>
</rdf:RDF>


<!-- Generated by the OWL API (version 4.5.9.2019-02-01T07:24:44Z) https://github.com/owlcs/owlapi -->
