# Supplementary material for: An Ontology for the Adoption of Medical Devices in Health Care Organizations: Design and Development Study
Source: J Med Internet Res. 2026 Jul 10;28:e88366. doi: 10.2196/88366 (PMC13353408; doi:10.2196/88366)
Supplement: Multimedia Appendix 1 [file jmir-v28-e88366-s001.zip › JMIR_Ontology_revised/Ont_jan_26/MedDev.owl]

@prefix : <http://www.stiima.cnr.it/MedDev#> .
@prefix owl: <http://www.w3.org/2002/07/owl#> .
@prefix rdf: <http://www.w3.org/1999/02/22-rdf-syntax-ns#> .
@prefix xml: <http://www.w3.org/XML/1998/namespace> .
@prefix xsd: <http://www.w3.org/2001/XMLSchema#> .
@prefix rdfs: <http://www.w3.org/2000/01/rdf-schema#> .
@base <http://www.stiima.cnr.it/MedDev#> .

<http://www.stiima.cnr.it/MedDev> rdf:type owl:Ontology ;
                                   owl:imports <http://www.ontologydesignpatterns.org/cp/owl/sequence.owl> ,
                                               <http://www.stiima.cnr.it/MedDevHTA> ,
                                               <http://www.stiima.cnr.it/MedDevHumanResources> ,
                                               <http://www.stiima.cnr.it/MedDevMedicalCondition> ,
                                               <http://www.stiima.cnr.it/MedDevProcess> .

#################################################################
#    Object Properties
#################################################################

###  http://www.stiima.cnr.it/MedDev#canBeUsedForCondition
:canBeUsedForCondition rdf:type owl:ObjectProperty ;
                       rdfs:domain :Medical_Device ;
                       rdfs:comment "--- collegare a RANGE Medical Condition" .


###  http://www.stiima.cnr.it/MedDev#canBeUsedInHealthService
:canBeUsedInHealthService rdf:type owl:ObjectProperty ;
                          rdfs:domain :Medical_Device ;
                          rdfs:range <http://www.stiima.cnr.it/MedDevProcess#Health_Service> .


###  http://www.stiima.cnr.it/MedDev#couldBeEmployedInSetting
:couldBeEmployedInSetting rdf:type owl:ObjectProperty ;
                          rdfs:domain :Medical_Device ;
                          rdfs:range :Setting .


###  http://www.stiima.cnr.it/MedDev#evaluatesMedicalDevice
:evaluatesMedicalDevice rdf:type owl:ObjectProperty ;
                        owl:inverseOf :isEvaluatedInReport ;
                        rdfs:domain <http://www.stiima.cnr.it/MedDevHTA#HTA_Report> ;
                        rdfs:range :Medical_Device .


###  http://www.stiima.cnr.it/MedDev#hasApplication
:hasApplication rdf:type owl:ObjectProperty ;
                rdfs:domain :Medical_Device ;
                rdfs:range :MD_Application .


###  http://www.stiima.cnr.it/MedDev#hasComponent
:hasComponent rdf:type owl:ObjectProperty ;
              owl:inverseOf :isComponentOf .


###  http://www.stiima.cnr.it/MedDev#hasCoreElement
:hasCoreElement rdf:type owl:ObjectProperty ;
                owl:inverseOf :isCoreFor .


###  http://www.stiima.cnr.it/MedDev#hasReportResults
:hasReportResults rdf:type owl:ObjectProperty ;
                  rdfs:domain <http://www.stiima.cnr.it/MedDevHTA#HTA_Report> ;
                  rdfs:range :HTA_Report_Results .


###  http://www.stiima.cnr.it/MedDev#investigatesHealthService
:investigatesHealthService rdf:type owl:ObjectProperty ;
                           owl:inverseOf <http://www.stiima.cnr.it/MedDevProcess#isAssessedInHTAReport> .


###  http://www.stiima.cnr.it/MedDev#involvesAE
:involvesAE rdf:type owl:ObjectProperty ;
            rdfs:domain :HTA_Report_Results ;
            rdfs:range <http://www.stiima.cnr.it/MedDevHTA#Assessment_Element> .


###  http://www.stiima.cnr.it/MedDev#isComponentOf
:isComponentOf rdf:type owl:ObjectProperty ;
               rdfs:domain :Component ;
               rdfs:range :Medical_Device .


###  http://www.stiima.cnr.it/MedDev#isCoreFor
:isCoreFor rdf:type owl:ObjectProperty ;
           rdfs:domain <http://www.stiima.cnr.it/MedDevHTA#Assessment_Element> ;
           rdfs:range [ rdf:type owl:Class ;
                        owl:unionOf ( :Diagnostic
                                      :Medical_and_Surgical_intervention
                                      :Screening
                                    )
                      ] .


###  http://www.stiima.cnr.it/MedDev#isEvaluatedInReport
:isEvaluatedInReport rdf:type owl:ObjectProperty .


###  http://www.stiima.cnr.it/MedDev#isPartOf
:isPartOf rdf:type owl:ObjectProperty ;
          rdfs:domain [ rdf:type owl:Class ;
                        owl:unionOf ( :Component
                                      :System
                                    )
                      ] ;
          rdfs:range :Procedure_Pack .


###  http://www.stiima.cnr.it/MedDev#produces
:produces rdf:type owl:ObjectProperty ;
          rdfs:domain :Manufacturer ;
          rdfs:range :Medical_Device .


###  http://www.stiima.cnr.it/MedDevHumanResources#isLocatedInSetting
<http://www.stiima.cnr.it/MedDevHumanResources#isLocatedInSetting> rdfs:range :Setting .


###  http://www.stiima.cnr.it/MedDevProcess#isAssessedInHTAReport
<http://www.stiima.cnr.it/MedDevProcess#isAssessedInHTAReport> rdfs:range <http://www.stiima.cnr.it/MedDevHTA#HTA_Report> .


###  http://www.stiima.cnr.it/MedDevProcess#isPerformedBy
<http://www.stiima.cnr.it/MedDevProcess#isPerformedBy> rdfs:range <http://www.stiima.cnr.it/MedDevHumanResources#Human_Resources> .


#################################################################
#    Data properties
#################################################################

###  http://www.stiima.cnr.it/MedDev#EMDNCode
:EMDNCode rdf:type owl:DatatypeProperty ,
                   owl:FunctionalProperty ;
          rdfs:comment "Indicate the \"European Medical Device Nomenclature (EMDN)\" code."@en .


###  http://www.stiima.cnr.it/MedDev#UDI-DI
:UDI-DI rdf:type owl:DatatypeProperty ,
                 owl:FunctionalProperty ;
        rdfs:domain :Medical_Device ;
        rdfs:range xsd:string ;
        rdfs:label "Unique Device Identification - Device Identifier"@en .


###  http://www.stiima.cnr.it/MedDev#abstract
:abstract rdf:type owl:DatatypeProperty ,
                   owl:FunctionalProperty ;
          rdfs:domain :Medical_Device ;
          rdfs:range xsd:string .


###  http://www.stiima.cnr.it/MedDev#clinicalTrialCode
:clinicalTrialCode rdf:type owl:DatatypeProperty ;
                   rdfs:domain :Medical_Device ;
                   rdfs:range xsd:string .


###  http://www.stiima.cnr.it/MedDev#conditionsForUse
:conditionsForUse rdf:type owl:DatatypeProperty ;
                  rdfs:domain :Medical_Device ;
                  rdfs:range xsd:string ;
                  rdfs:comment "A manufacturer-provided description of the condition(s) under which the adoption of the MD in the clinical context should occur."@en .


###  http://www.stiima.cnr.it/MedDev#deviceName
:deviceName rdf:type owl:DatatypeProperty ,
                     owl:FunctionalProperty .


###  http://www.stiima.cnr.it/MedDev#endOfLife
:endOfLife rdf:type owl:DatatypeProperty ,
                    owl:FunctionalProperty ;
           rdfs:domain :Medical_Device ;
           rdfs:range xsd:dateTime ;
           rdfs:comment "Indicate the date when the device is going to take out of the market."@en .


###  http://www.stiima.cnr.it/MedDev#manufacturerCountry
:manufacturerCountry rdf:type owl:DatatypeProperty ;
                     rdfs:domain :Manufacturer ;
                     rdfs:range xsd:string .


###  http://www.stiima.cnr.it/MedDev#manufacturerID
:manufacturerID rdf:type owl:DatatypeProperty ,
                         owl:FunctionalProperty ;
                rdfs:domain :Manufacturer ;
                rdfs:range xsd:string .


###  http://www.stiima.cnr.it/MedDev#manufacturerName
:manufacturerName rdf:type owl:DatatypeProperty ;
                  rdfs:domain :Manufacturer ;
                  rdfs:range xsd:string .


###  http://www.stiima.cnr.it/MedDev#marketDistribution
:marketDistribution rdf:type owl:DatatypeProperty ;
                    rdfs:domain :Medical_Device ;
                    rdfs:range xsd:string .


###  http://www.stiima.cnr.it/MedDev#model
:model rdf:type owl:DatatypeProperty ;
       rdfs:domain :Medical_Device ;
       rdfs:range xsd:string .


###  http://www.stiima.cnr.it/MedDev#patent
:patent rdf:type owl:DatatypeProperty ;
        rdfs:domain :Medical_Device ;
        rdfs:range xsd:string .


###  http://www.stiima.cnr.it/MedDev#riskClass
:riskClass rdf:type owl:DatatypeProperty ,
                    owl:FunctionalProperty .


###  http://www.stiima.cnr.it/MedDev#scientificPublication
:scientificPublication rdf:type owl:DatatypeProperty ;
                       rdfs:domain :Medical_Device ;
                       rdfs:range xsd:string .


###  http://www.stiima.cnr.it/MedDev#technicalSheets
:technicalSheets rdf:type owl:DatatypeProperty ;
                 rdfs:domain :Medical_Device ;
                 rdfs:range xsd:string .


###  http://www.stiima.cnr.it/MedDev#typeOfUse
:typeOfUse rdf:type owl:DatatypeProperty ,
                    owl:FunctionalProperty ;
           rdfs:domain :Medical_Device ;
           rdfs:range [ rdf:type rdfs:Datatype ;
                        owl:oneOf [ rdf:type rdf:List ;
                                    rdf:first "multiple use" ;
                                    rdf:rest [ rdf:type rdf:List ;
                                               rdf:first "single use" ;
                                               rdf:rest rdf:nil
                                             ]
                                  ]
                      ] .


#################################################################
#    Classes
#################################################################

###  http://www.stiima.cnr.it/MedDev#Component
:Component rdf:type owl:Class ;
           rdfs:subClassOf :Medical_Device .


###  http://www.stiima.cnr.it/MedDev#Diagnostic
:Diagnostic rdf:type owl:Class ;
            rdfs:subClassOf :MD_Application .


###  http://www.stiima.cnr.it/MedDev#HTA_Report_Results
:HTA_Report_Results rdf:type owl:Class .


###  http://www.stiima.cnr.it/MedDev#MD_Application
:MD_Application rdf:type owl:Class .


###  http://www.stiima.cnr.it/MedDev#Manufacturer
:Manufacturer rdf:type owl:Class ;
              owl:equivalentClass [ rdf:type owl:Restriction ;
                                    owl:onProperty :produces ;
                                    owl:someValuesFrom :Medical_Device
                                  ] .


###  http://www.stiima.cnr.it/MedDev#Medical_Device
:Medical_Device rdf:type owl:Class ;
                owl:equivalentClass [ rdf:type owl:Restriction ;
                                      owl:onProperty :couldBeEmployedInSetting ;
                                      owl:someValuesFrom :Setting
                                    ] ,
                                    [ rdf:type owl:Restriction ;
                                      owl:onProperty :hasApplication ;
                                      owl:someValuesFrom :MD_Application
                                    ] ,
                                    [ rdf:type owl:Restriction ;
                                      owl:onProperty :UDI-DI ;
                                      owl:qualifiedCardinality "1"^^xsd:nonNegativeInteger ;
                                      owl:onDataRange xsd:string
                                    ] .


###  http://www.stiima.cnr.it/MedDev#Medical_and_Surgical_intervention
:Medical_and_Surgical_intervention rdf:type owl:Class ;
                                   rdfs:subClassOf :MD_Application .


###  http://www.stiima.cnr.it/MedDev#Procedure_Pack
:Procedure_Pack rdf:type owl:Class ;
                rdfs:subClassOf :Medical_Device .


###  http://www.stiima.cnr.it/MedDev#Screening
:Screening rdf:type owl:Class ;
           rdfs:subClassOf :MD_Application .


###  http://www.stiima.cnr.it/MedDev#Setting
:Setting rdf:type owl:Class .


###  http://www.stiima.cnr.it/MedDev#System
:System rdf:type owl:Class ;
        rdfs:subClassOf :Medical_Device .


###  http://www.stiima.cnr.it/MedDevHTA#HTA_Report
<http://www.stiima.cnr.it/MedDevHTA#HTA_Report> owl:equivalentClass [ rdf:type owl:Restriction ;
                                                                      owl:onProperty :hasReportResults ;
                                                                      owl:someValuesFrom :HTA_Report_Results
                                                                    ] .


###  http://www.stiima.cnr.it/MedDevProcess#Health_Service
<http://www.stiima.cnr.it/MedDevProcess#Health_Service> owl:equivalentClass [ rdf:type owl:Restriction ;
                                                                              owl:onProperty <http://www.stiima.cnr.it/MedDevProcess#isAssessedInHTAReport> ;
                                                                              owl:someValuesFrom <http://www.stiima.cnr.it/MedDevHTA#HTA_Report>
                                                                            ] ,
                                                                            [ rdf:type owl:Restriction ;
                                                                              owl:onProperty <http://www.stiima.cnr.it/MedDevProcess#isPerformedBy> ;
                                                                              owl:someValuesFrom <http://www.stiima.cnr.it/MedDevHumanResources#Human_Resources>
                                                                            ] .


#################################################################
#    Individuals
#################################################################

###  http://elite.polito.it/ontologies/dogont.owl#device_DaVinciRobot_Si
<http://elite.polito.it/ontologies/dogont.owl#device_DaVinciRobot_Si> rdf:type owl:NamedIndividual ,
                                                                               :Medical_and_Surgical_intervention ,
                                                                               :Procedure_Pack ;
                                                                      <http://www.ontologydesignpatterns.org/cp/owl/sequence.owl#precedes> :device_DaVinciRobot_SP ;
                                                                      :canBeUsedForCondition <http://www.stiima.cnr.it/MedDevMedicalCondition#icd_C34.1> ,
                                                                                             <http://www.stiima.cnr.it/MedDevMedicalCondition#icd_C34.2> ,
                                                                                             <http://www.stiima.cnr.it/MedDevMedicalCondition#icd_C37> ,
                                                                                             <http://www.stiima.cnr.it/MedDevMedicalCondition#icd_C38.1> ,
                                                                                             <http://www.stiima.cnr.it/MedDevMedicalCondition#icd_C38.2> ,
                                                                                             <http://www.stiima.cnr.it/MedDevMedicalCondition#icd_C38.3> ,
                                                                                             <http://www.stiima.cnr.it/MedDevMedicalCondition#icd_D15.0> ,
                                                                                             <http://www.stiima.cnr.it/MedDevMedicalCondition#icd_D15.2> ,
                                                                                             <http://www.stiima.cnr.it/MedDevMedicalCondition#icd_D21.3> ,
                                                                                             <http://www.stiima.cnr.it/MedDevMedicalCondition#icd_G70.0> ,
                                                                                             <http://www.stiima.cnr.it/MedDevMedicalCondition#icd_J85.3> ,
                                                                                             <http://www.stiima.cnr.it/MedDevMedicalCondition#icd_J98.5> ,
                                                                                             <http://www.stiima.cnr.it/MedDevMedicalCondition#icd_Q33.0> ,
                                                                                             <http://www.stiima.cnr.it/MedDevMedicalCondition#icd_Q33.2> ,
                                                                                             <http://www.stiima.cnr.it/MedDevMedicalCondition#icd_Q33.5> ,
                                                                                             <http://www.stiima.cnr.it/MedDevMedicalCondition#icd_Z90.2> ;
                                                                      :canBeUsedInHealthService <http://www.stiima.cnr.it/MedDevProcess#hs_02> ;
                                                                      :couldBeEmployedInSetting :set_Clinical ;
                                                                      :model """Si - Third generation
FDA approval 2009""" .


###  http://www.stiima.cnr.it/MedDev#HTAr_AgenasCGSSystems
:HTAr_AgenasCGSSystems rdf:type owl:NamedIndividual ,
                                <http://www.stiima.cnr.it/MedDevHTA#HTA_Report> ;
                       :evaluatesMedicalDevice :device_FreeStyle_Navigator_II ;
                       :hasReportResults :rr_FreeStyleNavigatorII ;
                       <http://www.stiima.cnr.it/MedDevHTA#publicationDate> "2020-09-17T00:00:00"^^xsd:dateTime ;
                       <http://www.stiima.cnr.it/MedDevHTA#reportAuthors> "Paone S, Amicosante A.M.V, Orzella L, Abraha I, Migliore A, Versari G." ;
                       <http://www.stiima.cnr.it/MedDevHTA#reportID> "Dispositivi real time per il monitoraggio continuo della glicemia con sensore a lunga durata (superiore a tre mesi) in pazienti con diabete mellito." ;
                       <http://www.stiima.cnr.it/MedDevHTA#reportLink> "https://www.agenas.gov.it/images/agenas/hta/report_hta/2020/REPORT_Adattamento_EversenseXL_v.3.0.pdf" ;
                       rdfs:comment "Dispositivi real time per il monitoraggio continuo della glicemia con sensore a lunga durata (superiore a tre mesi) in pazienti con diabete mellito." .


###  http://www.stiima.cnr.it/MedDev#HTAr_AgenasDaVinci
:HTAr_AgenasDaVinci rdf:type owl:NamedIndividual ,
                             <http://www.stiima.cnr.it/MedDevHTA#HTA_Report> ;
                    :evaluatesMedicalDevice :device_DaVinciRobot_SP ;
                    :hasReportResults :rr_DaVinciRobot ;
                    <http://www.stiima.cnr.it/MedDevHTA#publicationDate> "2017-03-01T00:00:00"^^xsd:dateTime ;
                    <http://www.stiima.cnr.it/MedDevHTA#reportAuthors> "Jefferson TO, Abraha J, Chiarolla E, Corio M, Paone S, Piccoli M, Pietrabissa A, Cerbo M" ;
                    <http://www.stiima.cnr.it/MedDevHTA#reportLink> "https://www.agenas.gov.it/images/agenas/hta/report_hta/nuovi/4_Robot_Assisted_Surgery_HTA%20report.pdf" .


###  http://www.stiima.cnr.it/MedDev#HTAr_AgenasFGMSystems
:HTAr_AgenasFGMSystems rdf:type owl:NamedIndividual ,
                                <http://www.stiima.cnr.it/MedDevHTA#HTA_Report> ;
                       :evaluatesMedicalDevice :device_FreeStyle_Libre ;
                       :hasReportResults :rr_FreeStyleLibre ;
                       <http://www.stiima.cnr.it/MedDevHTA#publicationDate> "2018-02-01T00:00:00"^^xsd:dateTime ;
                       <http://www.stiima.cnr.it/MedDevHTA#reportAuthors> "Lo Scalzo A, Abraha I, Bonomo MA, Chiarolla E, Migliore A, Paone S, Toni S, Cerbo M." ;
                       <http://www.stiima.cnr.it/MedDevHTA#reportID> "Flash Continuous Glucose Monitoring Systems - Rapid HTA report for diabetes subjects in insulin therapy" ;
                       <http://www.stiima.cnr.it/MedDevHTA#reportLink> "https://www.salute.gov.it/imgs/C_17_ReportDispositivi_1_documentoInglese_inglese_itemName_0_documentoENG.pdf" .


###  http://www.stiima.cnr.it/MedDev#HTAr_OTCA14
:HTAr_OTCA14 rdf:type owl:NamedIndividual ,
                      <http://www.stiima.cnr.it/MedDevHTA#HTA_Report> ;
             :evaluatesMedicalDevice :device_DaVinciRobot_SP ;
             :hasReportResults :rr_DaVinciRobot ;
             <http://www.stiima.cnr.it/MedDevHTA#publicationDate> "2019-06-05T00:00:00"^^xsd:dateTime ;
             <http://www.stiima.cnr.it/MedDevHTA#reportAuthors> "Louise Schmidt (Ludwig Boltzmann Institute for Health Technology Assessment, Austria), Pia Lohr, Andreas Prenner (Johanneum Research, Austria)" ;
             <http://www.stiima.cnr.it/MedDevHTA#reportID> "OTCA14" .


###  http://www.stiima.cnr.it/MedDev#HTAr_OTJA08
:HTAr_OTJA08 rdf:type owl:NamedIndividual ;
             :evaluatesMedicalDevice :device_AccuCheck_Aviva ,
                                     :device_FreeStyle_Libre ,
                                     :device_FreeStyle_Navigator_II ;
             :hasReportResults :rr_AccuCheck_Aviva ,
                               :rr_FreeStyleLibre ,
                               :rr_FreeStyleNavigatorII ;
             <http://www.stiima.cnr.it/MedDevHTA#publicationDate> "2018-07-27T00:00:00"^^xsd:dateTime ;
             <http://www.stiima.cnr.it/MedDevHTA#reportAuthors> """--- Author(s) 
Agency for Quality and Accreditation in Health Care  and Social Welfare (AAZ), Croatia 

--- Co-Author(s) Main Association of Austrian Social Security Institutions (HVB), Austria 
The Norwegian Institute of Public Health (NIPHNO), Norway""" ;
             <http://www.stiima.cnr.it/MedDevHTA#reportID> "OTJA08" .


###  http://www.stiima.cnr.it/MedDev#TargetPatient
:TargetPatient rdf:type owl:NamedIndividual ,
                        <http://www.stiima.cnr.it/MedDevHumanResources#Target_Patient> .


###  http://www.stiima.cnr.it/MedDev#device_AccuCheck_Aviva
:device_AccuCheck_Aviva rdf:type owl:NamedIndividual ,
                                 :Diagnostic ,
                                 :Procedure_Pack ;
                        :canBeUsedForCondition <http://www.stiima.cnr.it/MedDevMedicalCondition#icd_O24.4> ,
                                               <http://www.stiima.cnr.it/MedDevMedicalCondition#icd_e10> ,
                                               <http://www.stiima.cnr.it/MedDevMedicalCondition#icd_e11> ;
                        :canBeUsedInHealthService :hs_03 ;
                        :EMDNCode "Z1204011502" ;
                        :UDI-DI "04015630063505" ;
                        :clinicalTrialCode "NCT02600845; NCT01460446" ;
                        :marketDistribution """Norway.
Sweden. 
Denmark. 
Finland. 
Germany.""" ;
                        :model "Accu-Chek Aviva" ;
                        :riskClass "IVD Annex II List B" ;
                        :scientificPublication "10.1186/1471-2296-13-102;10.1089/dia.2017.0206 ." ;
                        rdfs:comment "Accu-Chek Aviva mmol/L Kit The Accu-Chek Aviva blood glucose meter is intended to be used for quantitative blood glucose tests in human blood and is intended to be used together with Accu-Chek Aviva test strips. The blood glucose monitoring system is suitable for patient self-testing and for professional use." ,
                                     "Self Monitoring Blood Glucose" .


###  http://www.stiima.cnr.it/MedDev#device_DaVinciRobot_SP
:device_DaVinciRobot_SP rdf:type owl:NamedIndividual ,
                                 :Medical_and_Surgical_intervention ,
                                 :Procedure_Pack ;
                        :canBeUsedForCondition <http://www.stiima.cnr.it/MedDevMedicalCondition#icd_C34.1> ,
                                               <http://www.stiima.cnr.it/MedDevMedicalCondition#icd_C34.2> ,
                                               <http://www.stiima.cnr.it/MedDevMedicalCondition#icd_C34.3> ,
                                               <http://www.stiima.cnr.it/MedDevMedicalCondition#icd_C37> ,
                                               <http://www.stiima.cnr.it/MedDevMedicalCondition#icd_C38.1> ,
                                               <http://www.stiima.cnr.it/MedDevMedicalCondition#icd_C38.2> ,
                                               <http://www.stiima.cnr.it/MedDevMedicalCondition#icd_C38.3> ,
                                               <http://www.stiima.cnr.it/MedDevMedicalCondition#icd_D15.0> ,
                                               <http://www.stiima.cnr.it/MedDevMedicalCondition#icd_D15.2> ,
                                               <http://www.stiima.cnr.it/MedDevMedicalCondition#icd_D21.3> ,
                                               <http://www.stiima.cnr.it/MedDevMedicalCondition#icd_G70.0> ,
                                               <http://www.stiima.cnr.it/MedDevMedicalCondition#icd_J85.3> ,
                                               <http://www.stiima.cnr.it/MedDevMedicalCondition#icd_J98.5> ,
                                               <http://www.stiima.cnr.it/MedDevMedicalCondition#icd_Q33.0> ,
                                               <http://www.stiima.cnr.it/MedDevMedicalCondition#icd_Q33.2> ,
                                               <http://www.stiima.cnr.it/MedDevMedicalCondition#icd_Q33.5> ,
                                               <http://www.stiima.cnr.it/MedDevMedicalCondition#icd_Z90.2> ;
                        :canBeUsedInHealthService <http://www.stiima.cnr.it/MedDevProcess#hs_02> ;
                        :couldBeEmployedInSetting :set_Clinical ;
                        :clinicalTrialCode "NCT01544790" ;
                        :marketDistribution "https://www.intuitive.com/en-us/about-us/contact/distributors" ;
                        :model "SP (FDA approval 2018)" ;
                        :patent "CN112690901 ; CN108904141" ;
                        :scientificPublication "doi: 10.1007/s00464-016-5353-4, doi: 10.1038/s41598-023-45655-6, 10.1097/SLA.0000000000003031" .


###  http://www.stiima.cnr.it/MedDev#device_FreeStyle_Libre
:device_FreeStyle_Libre rdf:type owl:NamedIndividual ,
                                 :Diagnostic ,
                                 :Procedure_Pack ;
                        :canBeUsedForCondition <http://www.stiima.cnr.it/MedDevMedicalCondition#icd_O24.4> ,
                                               <http://www.stiima.cnr.it/MedDevMedicalCondition#icd_e10> ;
                        :canBeUsedInHealthService :hs_03 ;
                        :couldBeEmployedInSetting :set_Clinical ,
                                                  :set_Domestic ;
                        :clinicalTrialCode "NCT02232698; NCT02082184; NCT02232698; NCT03028220" ;
                        :marketDistribution "France, Austria, Belgium, Luxembourg, Italy, United Arab Emirates, Qatar, Saudi Arabia, United Kingdom, Sweden, Switzerland, Denmark, Lebanon, Portugal, Israel, Croatia, Finland, Germany, Spain, Norway." ;
                        :scientificPublication "10.1016/S0140-6736(17)32142-6; 10.1016/S0140-6736(16)31535-5" ;
                        :technicalSheets "https://freestyleserver.com/Payloads/IFU/2021/q1/ART40988-101_rev-A-Web.pdf" ;
                        rdfs:comment "Blood Flash Glucose Monitoring" ,
                                     """FreeStyle Libre® system has 2 main parts: a handheld Reader and a disposable Sensor, which patients wear on their body. Patients use the Reader to wirelessly scan the Sensor and get their glucose readings.  
The FreeStyle Libre® is an enzymatic amperometric 3-electrode sensor system which utilizes wired enzyme technology. This technique uses mediator molecules which are crosslinked together with the enzyme into a polymer matrix. Glucose molecules diffusing from the interstitial tissue through the outer membrane into the enzyme matrix are oxidized by the enzyme glucose oxidase. The resulting electrons are transferred from the enzyme to mediator molecules (an osmium complex) 
and then shuttled to the working electrode using neighbouring mediator molecules.
The disposable sensor has a thin, sterile filament (0.4 mm wide, inserted approximately 5 mm under skin) attached to a small disc (30 mm × 5 mm; approximately the size of a € 2 coin), and medical grade adhesive is used to keep the sensor in place on top of the skin once applied. The sensor is water-resistant up to 1 m depth of water for up to 30 minutes, and can therefore be worn while bathing, swimming, and exercising. The FreeStyle Libre® sensor is applied by the patient to the back of the upper arm and continuously measures glucose levels in interstitial fluid for up to 14 days. The filament draws interstitial fluid from the muscle into the sensor, where glucose levels are automatically measured every minute and stored at 15-minute intervals for 8 hours. Glucose levels can be seen at any time by scanning the reader over the sensor. Values are updated every minute. It is factory calibrated sensor, which means it does not require any additional finger-stick calibration during the 14 days wearing time.  
The Reader is handheld and light weight, with a backlit colour touchscreen, it is reusable and has a rechargeable battery that must be charged every 7 days. It also has built-in blood glucose and blood ketone meters, which can be used with FreeStyle Optium blood glucose strips or Optium Beta ketone test strips to test finger-prick blood samples. 
To scan the sensor, the reader is held 1cm to 4cm above the sensor for 1 second. Readings can be taken through the wearer's clothes. At each scan, the reader displays current glucose levels, levels over the previous 8 hours, and whether glucose levels are trending upwards or downwards (and how fast). For a full 24 hours of data, users must scan the sensor at least once every 8 hours.
Three digital products have also been created to enhance the value of the FreeStyle Libre® platform and include two mobile medical apps (FreeStyle LibreLink and LibreLinkUp), and a cloud based diabetes management system (LibreView). As an alternative to using the reader, the sensor can be scanned with a mobile device capable of near-field communication (NFC) on which the Libre Link companion app has been installed. It is an optional alternative to the FreeStyle Libre® 
reader, but the two can be used interchangeably. The Libre Link app can be used on smartphone (Android mobile devices and iPhone) and has similar features to the reader. LibreView is a free and secure cloud-based diabetes management system which enables patients and Health Care Professionals (HCPs) to generate a series of reports which reveal trends and patterns that can be used to make faster, more informed treatment decisions. LibreView can also share data in near real-time with the LibreLinkUp app, which enables authorized caregivers to remotely monitor the 
scan activity of their loved ones.
The FreeStyle Libre® system is designed to replace blood glucose testing in the self-management of diabetes with a few exceptions: During times of rapidly changing glucose levels, interstitial glucose levels as measured by the sensor and reported as current may not accurately reflect blood glucose levels. When glucose levels are falling rapidly, glucose readings from the sensor may be higher than blood glucose levels. Conversely, when glucose levels are rising rapidly, glucose readings from the sensor may be lower than blood glucose levels; In order to confirm hypoglycaemia 
or impending hypoglycaemia as reported by the sensor; If symptoms do not match the FreeStyle Libre® Flash Glucose Monitoring System reading. Users should not ignore symptoms that may be caused by low blood glucose or high blood glucose. 
Various reports are available from the reader: individual glucose readings and user‐entered notes; daily overview of glucose readings, including how they fall within the target glucose range; average glucose readings along with four 6‐hours periods during the day; Daily patterns: indicates when glucose levels are in the target range and the variability of glucose levels; Time in target: indicates the percentage of time glucose readings are in the target range and above or below the target range; Low glucose events: indicates the number of low glucose events at four different times of 
the day; and Sensor usage: indicates average number of scans per day and what percentage of glucose data has been captured by these scans.""" .


###  http://www.stiima.cnr.it/MedDev#device_FreeStyle_Libre_FGM_System__Sensor_kit
:device_FreeStyle_Libre_FGM_System__Sensor_kit rdf:type owl:NamedIndividual ,
                                                        :Component ;
                                               :isComponentOf :device_FreeStyle_Libre ;
                                               :riskClass "IIb" .


###  http://www.stiima.cnr.it/MedDev#device_FreeStyle_Libre__FGM_System__Reader_kit
:device_FreeStyle_Libre__FGM_System__Reader_kit rdf:type owl:NamedIndividual ,
                                                         :Component ;
                                                :isComponentOf :device_FreeStyle_Libre ;
                                                :riskClass "IIb" .


###  http://www.stiima.cnr.it/MedDev#device_FreeStyle_Navigator_II
:device_FreeStyle_Navigator_II rdf:type owl:NamedIndividual ,
                                        :Diagnostic ,
                                        :Procedure_Pack ;
                               :canBeUsedForCondition <http://www.stiima.cnr.it/MedDevMedicalCondition#icd_O24.4> ,
                                                      <http://www.stiima.cnr.it/MedDevMedicalCondition#icd_e10> ,
                                                      <http://www.stiima.cnr.it/MedDevMedicalCondition#icd_e11> ;
                               :canBeUsedInHealthService :hs_03 ;
                               :couldBeEmployedInSetting :set_Clinical ,
                                                         :set_Domestic ;
                               :clinicalTrialCode "NCT00843609, NCT00760526, NCT00726440" ;
                               :marketDistribution "France, Austria, Belgium, Luxembourg, Italy, United Arab Emirates, Qatar, Saudi Arabia, United Kingdom, Sweden, Switzerland, Denmark, Lebanon, Portugal, Israel, Croatia, Finland, Germany, Spain, Norway." ;
                               :patent "2413781 ; WO/2010/114929" ;
                               :scientificPublication "doi:10.1016/S0140-6736(16)31535-5 ; doi: 10.2337/dc06-1602 ; 10.1111/cod.12866" ;
                               :technicalSheets "https://freestyleserver.com/Payloads/IFU/FS2/ART22683-101_rev-B-Web.pdf" ;
                               rdfs:comment "Blood continuous glucose monitor" ,
                                            """The FreeStyle Navigator II® System consists of two kits; a System Kit and a Sensor Kit. The System Kit includes: Receiver, Transmitter, Charging Cable, A/C Wall Charger, Adapters, and Receiver Skin. The Receiver’s silicone skin is an optional accessory, not required for use. The Receiver is a handheld controller that wirelessly communicates with the Transmitter and displays glucose measurements (at distances up to 30 metres). It uses a rechargeable battery and should never be submerged in liquids; however, Sensor and Transmitter are water resistant. The Receiver also has a built-in FreeStyle Lite Blood Glucose Meter to confirm the continuous glucose result. When correctly worn on the body along with the Sensor and Sensor Support Mount the Transmitter measures continuous glucose and communicates data to the Receiver. The Sensor Kit includes: Sensor Delivery Unit, Sensor Inserter, and Sensor Support mount. The Sensor Delivery Unit is the combination of 2 parts: the Sensor Support Mount and the Sensor Inserter (with pre-installed Sensor). The Sensor Delivery Unit inserts the FreeStyle Navigator II® Sensor about 5 mm under user’s skin. The Sensor Inserter is a single-use device that guides the Sensor into the skin. The Sensor Support Mount is a single-use component that attaches to the skin with an adhesive pad. It is designed to hold the Transmitter and Sensor on the body for up to 5 days. The combination of the Sensor Support Mount (with Sensor) and the Transmitter that is worn on patient’s body is known as the Transmitter/Sensor Unit.
The Sensor must be changed at least every 5 days. The system automatically ends the Sensor session after 5 days. Calibrating is the process the FreeStyle Navigator II® System uses to match interstitial fluid glucose readings with blood glucose readings. The system needs to be calibrated by checking blood glucose at approximately 1, 2, 10, 24, and 72 hours after Sensor insertion. The electrochemical sensor inserted into the tissue is 5.5 mm long, 600 µm wide, and 250 µm thick. It should be inserted only in the abdomen or back of the upper arm. An area of skin that stays flat during normal daily activities (no bending or creasing) should be selected for sensor placement. Site for sensor placement should be at least 2.5 cm (1 inch) away from an insulin infusion site and/or previous insertion site. The Home Screen of the device shows current continuous glucose reading and a trend arrow that indicates how fast glucose is changing and in what direction (increasing or decreasing). The device has possibility of alarm for low glucose, high glucose, and projected low and projected high glucose (early warning of an event that is likely to occur if the current trend continues). The Low Glucose Alarm cannot be set below 60 mg/dL (3.3 mmol/L) while the High Glucose Alarm cannot be set above 300 mg/dL (16.7 mmol/L). Therefore, the device is not intended to notify of severe hypoglycaemia or hyperglycaemia. The user has the possibility to respond to the alarm by temporarily muting or clearing the alarm. The alarms should always be used with other indications of glycaemic state such as your glucose level, trend, Timeline Graph, etc.""" .


###  http://www.stiima.cnr.it/MedDev#device_FreeStyle_Navigator_II__CGM_Sensor_Kit
:device_FreeStyle_Navigator_II__CGM_Sensor_Kit rdf:type owl:NamedIndividual ,
                                                        :Component ;
                                               :isComponentOf :device_FreeStyle_Navigator_II ;
                                               :riskClass "IIb" .


###  http://www.stiima.cnr.it/MedDev#device_FreeStyle_Navigator_II__CGM_System_Kit
:device_FreeStyle_Navigator_II__CGM_System_Kit rdf:type owl:NamedIndividual ,
                                                        :Component ;
                                               :isComponentOf :device_FreeStyle_Navigator_II ;
                                               :riskClass "IIb" .


###  http://www.stiima.cnr.it/MedDev#device_GreenLight-XPS
:device_GreenLight-XPS rdf:type owl:NamedIndividual ,
                                :Medical_and_Surgical_intervention ,
                                :System ;
                       :canBeUsedForCondition <http://www.stiima.cnr.it/MedDevMedicalCondition#icd_N40.1> ,
                                              <http://www.stiima.cnr.it/MedDevMedicalCondition#icf_b610> ;
                       :canBeUsedInHealthService <http://www.stiima.cnr.it/MedDevProcess#hs_01> ;
                       :couldBeEmployedInSetting :set_Clinical ;
                       :EMDNCode "n/a" ;
                       :UDI-DI "n/a" ;
                       :abstract "Built on the GreenLight HPS™ system, the GreenLight XPS™ system increases the power and area of the laser beam by 50%, providing a wider tissue vaporization effect without sacrificing depth of vaporization or coagulation.1 Its 532nm wavelength vaporizes prostate tissue without charring and limits penetration, leaving a thin rim of coagulated tissue that aids in hemostasis.2 It has been found to cost less than TURP while providing similar clinical outcomes.3,4 The system can be used for patients" ;
                       :clinicalTrialCode "DRKS00034013 ; http://drks.de/search/en/trial/DRKS00034013" ,
                                          "ISRCTN16280334; https://doi.org/10.1186/ISRCTN16280334" ;
                       :conditionsForUse "GreenLight XPS is recommended as an option to treat benign prostatic hyperplasia (BPH) in adults.  It is contraindicated for people with prostate cancer." ;
                       :deviceName "Greelight laser XPS (GL-XPS)" ;
                       :model "n/a" ;
                       :scientificPublication "https://doi.org/10.1016/j.euf.2017.09.011" ,
                                              "https://doi.org/10.1016/j.juro.2014.09.001" ;
                       :technicalSheets "https://www.nice.org.uk/guidance/mtg74/" ;
                       rdfs:comment "Built on the GreenLight HPS™ system, the GreenLight XPS™ system increases the power and area of the laser beam by 50%, providing a wider tissue vaporization effect without sacrificing depth of vaporization or coagulation.1 Its 532nm wavelength vaporizes prostate tissue without charring and limits penetration, leaving a thin rim of coagulated tissue that aids in hemostasis.2 It has been found to cost less than TURP while providing similar clinical outcomes.3,4 The system can be used for patients" .


###  http://www.stiima.cnr.it/MedDev#device_GreenLight_MoXy_Optic_Fiber
:device_GreenLight_MoXy_Optic_Fiber rdf:type owl:NamedIndividual ,
                                             :Component ;
                                    :isComponentOf :device_GreenLight-XPS ;
                                    :deviceName "GreenLight MoXy Optic Fiber" ;
                                    :patent "US20140121655 ; US20170340387 ;US20190008590 ; US20120157982" ;
                                    :riskClass "IIA" ;
                                    :typeOfUse "single use" ;
                                    rdfs:comment "Single use proprietary laser fibre GreenLight MoXy Optic Fiber for \"GreeLight-XPS (GL-XPS)\"." .


###  http://www.stiima.cnr.it/MedDev#device_Greenlight_XPS_Console
:device_Greenlight_XPS_Console rdf:type owl:NamedIndividual ,
                                        :Component ;
                               :isComponentOf :device_GreenLight-XPS ;
                               :deviceName "Greenlight XPS Console" ;
                               :patent "US20090105698;  US20170027644" ;
                               :riskClass "IIB" ;
                               :typeOfUse "multiple use" ;
                               rdfs:comment "Power generator and control unit for \"Greenlight-XPS (GL-XPS)\"." .


###  http://www.stiima.cnr.it/MedDev#device_Holmium_Laser_Therapeutic_Apparatus
:device_Holmium_Laser_Therapeutic_Apparatus rdf:type owl:NamedIndividual ,
                                                     :Medical_Device ,
                                                     :Medical_and_Surgical_intervention ;
                                            :canBeUsedForCondition <http://www.stiima.cnr.it/MedDevMedicalCondition#icd_N40.1> ;
                                            :canBeUsedInHealthService <http://www.stiima.cnr.it/MedDevProcess#hs_01> ;
                                            :UDI-DI "0697320421HZEV" ;
                                            :abstract "When shattering stones, this product uses optical fiber which goes through the hole of the endoscope to transmit laser energy, with the foot switch control emission of laser output for calculi treatment. The surgery is operated under direct vision of the endoscope. Compared with the current extracorporeal shock wave lithotripsy, pneumatic lithotripsy which commonly used, this product has a strong safety and wide range applicability. Holmium laser is high energy single-pulse, using the energy to explode calculi, during the process of treatment, stone rubble moves little, so efficiency is very high. It can fragment directly through cystoscopy, urethroscopy and nephroscope, and will not cause tissue damage. The endoscope could be flexible or rigid which for urethroscopic lithotripsy depending on the situation of stones. Therefore, any part of the urinary stones can be effectively treated. Using the holmium laser for treatment of bladder stones is much easier. Simply through the cystoscope working channel, the holmium laser fiber is introduced into the stone surface. Then launch laser, within a few minutes, stones will be crushed into powder, they can be discharged very easily through the urethra, it is safe and convenient. Researches have shown the single time success rate of cavity endoscopic holmium laser lithotripsy is over 95%, and the treatment of bladder stones of up to 100%. [EN]" ;
                                            :clinicalTrialCode "NCT01494337" ;
                                            :conditionsForUse "Temperature limit: 10℃～30℃, Humidity limitation: ≤93%, Atmospheric pressure limitation: 86.0KPa～106.0 Kpa" ;
                                            :deviceName "Holmium Laser Therapeutic Apparatus" ;
                                            :marketDistribution "Austria" ,
                                                                "Finland" ,
                                                                "France" ,
                                                                "Germany" ,
                                                                "Spain" ,
                                                                "The Netherlands" ;
                                            :model "HZ-40" ;
                                            :patent "CN218075209" ,
                                                    "CN219046365" ;
                                            :riskClass "IIb" ;
                                            :scientificPublication "https://doi.org/10.1016/j.juro.2008.03.143" ,
                                                                   "https://doi.org/10.1159/000200786" ;
                                            :technicalSheets "https://www.nice.org.uk/guidance/ipg17" ;
                                            :typeOfUse "single use" ;
                                            rdfs:comment "When shattering stones, this product uses optical fiber which goes through the hole of the endoscope to transmit laser energy, with the foot switch control emission of laser output for calculi treatment. The surgery is operated under direct vision of the endoscope. Compared with the current extracorporeal shock wave lithotripsy, pneumatic lithotripsy which commonly used, this product has a strong safety and wide range applicability. Holmium laser is high energy single-pulse, using the energy to explode calculi, during the process of treatment, stone rubble moves little, so efficiency is very high. It can fragment directly through cystoscopy, urethroscopy and nephroscope, and will not cause tissue damage. The endoscope could be flexible or rigid which for urethroscopic lithotripsy depending on the situation of stones. Therefore, any part of the urinary stones can be effectively treated. Using the holmium laser for treatment of bladder stones is much easier. Simply through the cystoscope working channel, the holmium laser fiber is introduced into the stone surface. Then launch laser, within a few minutes, stones will be crushed into powder, they can be discharged very easily through the urethra, it is safe and convenient. Researches have shown the single time success rate of cavity endoscopic holmium laser lithotripsy is over 95%, and the treatment of bladder stones of up to 100%. [EN]" .


###  http://www.stiima.cnr.it/MedDev#hs_03
:hs_03 rdf:type owl:NamedIndividual ;
       <http://www.stiima.cnr.it/MedDevHumanResources#isLocatedInSetting> :set_Domestic ;
       <http://www.stiima.cnr.it/MedDevProcess#involvesDRG> <http://www.stiima.cnr.it/MedDevProcess#drg_294> ,
                                                            <http://www.stiima.cnr.it/MedDevProcess#drg_295> ;
       <http://www.stiima.cnr.it/MedDevProcess#involvesMDC> <http://www.stiima.cnr.it/MedDevProcess#mdc_10> ;
       <http://www.stiima.cnr.it/MedDevProcess#isAssessedInHTAReport> :HTAr_AgenasCGSSystems ,
                                                                      :HTAr_AgenasFGMSystems ,
                                                                      :HTAr_OTJA08 ;
       <http://www.stiima.cnr.it/MedDevProcess#isPerformedBy> :TargetPatient .


###  http://www.stiima.cnr.it/MedDev#man_Abbott
:man_Abbott rdf:type owl:NamedIndividual ,
                     :Manufacturer ;
            :produces :device_FreeStyle_Libre ,
                      :device_FreeStyle_Navigator_II ;
            :manufacturerCountry "USA" ;
            :manufacturerName "Abbot Diabetes Care" .


###  http://www.stiima.cnr.it/MedDev#man_BostonScientific
:man_BostonScientific rdf:type owl:NamedIndividual ,
                               :Manufacturer ;
                      :produces :device_GreenLight-XPS ,
                                :device_GreenLight_MoXy_Optic_Fiber ,
                                :device_Greenlight_XPS_Console ;
                      :manufacturerCountry "United States of America (USA)" ;
                      :manufacturerName "Boston Scientifiic" .


###  http://www.stiima.cnr.it/MedDev#man_Guangzhou
:man_Guangzhou rdf:type owl:NamedIndividual ,
                        :Manufacturer ;
               :produces :device_Holmium_Laser_Therapeutic_Apparatus ;
               :manufacturerCountry "China" ;
               :manufacturerID "CN-MF-000022823" ;
               :manufacturerName "Guangzhou Potent Medical Equipment Joint-Stock Co., Ltd." .


###  http://www.stiima.cnr.it/MedDev#man_IntuitiveSurgical
:man_IntuitiveSurgical rdf:type owl:NamedIndividual ,
                                :Manufacturer ;
                       :produces :device_DaVinciRobot_SP ;
                       :manufacturerCountry "USA" ;
                       :manufacturerName "Intuitive Surgical" .


###  http://www.stiima.cnr.it/MedDev#man_Roche_Diabetes_Care_GmbH
:man_Roche_Diabetes_Care_GmbH rdf:type owl:NamedIndividual ,
                                       :Manufacturer ;
                              :produces :device_AccuCheck_Aviva ;
                              :manufacturerCountry "Germany" ;
                              :manufacturerID "DE-MF-000006276" .


###  http://www.stiima.cnr.it/MedDev#rr_AccuCheck_Aviva
:rr_AccuCheck_Aviva rdf:type owl:NamedIndividual ,
                             :HTA_Report_Results ;
                    :involvesAE <http://www.stiima.cnr.it/MedDevHTA#ae_B0008> ,
                                <http://www.stiima.cnr.it/MedDevHTA#ae_B0010> ,
                                <http://www.stiima.cnr.it/MedDevHTA#ae_D0001> ,
                                <http://www.stiima.cnr.it/MedDevHTA#ae_D0005> ,
                                <http://www.stiima.cnr.it/MedDevHTA#ae_D0006> ,
                                <http://www.stiima.cnr.it/MedDevHTA#ae_D0011> ,
                                <http://www.stiima.cnr.it/MedDevHTA#ae_D0012> ,
                                <http://www.stiima.cnr.it/MedDevHTA#ae_D0013> ,
                                <http://www.stiima.cnr.it/MedDevHTA#ae_D0016> ;
                    <http://www.stiima.cnr.it/MedDevHTA#assessElemResults> """--- Changes in HbA1c levels 

--- rtCGM vs SMBG  
Differences in changes in HbA1c levels (mg/dL or mmol/L and %) from baseline to the end of the study are summarized below in Table 14.  
Continuous glucose monitoring led to a statistically significant reduction in HbA1c levels compared with usual care (SMBG) in the majority of studies with MDII patients (Beck 2017; Beck 2017 T2DM; Lind 2017; Ruedy 2017) [25, 26, 29, 37] and the two studies on MDII and CSII patients (Battelino 2011, Riveline 2012) [24, 36]. In one study on MDII patients (Heinemann 2018) [13], two studies with MDII and CSII patients (Mauras 2012; van Beers 2016) [31, 38], and in one study on CSII patients (Ly 2013) [30] no statistically significant difference was found. The average HbA1c values at the end of follow-up were higher than 7% for all but one study. Beck et al 2017 [26] reported that 18% of people who used continuous glucose monitoring achieved an HbA1c ≤7.0%; only 4% of the usual care group reached this threshold. The certainty of the evidence for changes in HbA1c 
levels varied from moderate to very low, according to GRADE [44]. Details can be found in Appendix 1. Notably, four of the studies indicating no statistically significant in HbA1c levels included patients with impaired hypoglycaemia awareness (Heinemann 2018; Van Beers 2016; Ly 2013; Reddy 2018) (Table 14 and Table 16). In these studies, HbA1c change was not among the primary outcomes.
Due to heterogeneities, only two studies with T1DM patients on MDII treatment could be pooled in a meta-analysis of changes in HbA1C levels (Beck 2017 T1DM and Lind 2017) [25, 29]; the pooled estimate indicated a statistically significant benefit of CGM in reducing the HbA1c level. Figure 14. The certainty of evidence was moderate following GRADE assessment [44] (Table A6). Details are described in Appendix 1.

--- FGM vs SMBG 
Two RCTs, i.e. the IMPACT (on T1 DM) (Bolinder 2016) [27] and REPLACE (on T2 DM patients) (Haak 2017) [28] trials, included adult patients on either MDII or CSII treatment (mixed population). Results were published in four scientific articles (Bolinder 2016; Haak 2017; one of them was used only in safety domain, Haak 2017 at 12 months; Oskarsson 2018 as MDII subgroup of Impact trial) [27, 28, 32, 41]. No statistically significant difference in HbA1c changes between baseline and the end of the study was recorded (Table 15). Certainty of evidence was very low for this outcome (Table A9, Appendix 1).

--- rtCGM vs FGM  
Only one head-to-head RCT compared CGM and FGM for 8 weeks in a total of 40 adult T1DM patients on either MDII or CSII regimes (Reddy et al, 2018). There was no statistically significant difference in HbA1c change between start and the end of the study (Table 16) [34]. Certainty of evidence was very low according to GRADE assessment (Table A8, Appendix 1).""" ,
                                                                           """--- Time spent in hyperglycaemic range 

RCTs which measured time spent in hyperglycaemic range reported a statistically significant reduction using CGM in patients with T1DM in the study by Beck et al. 2017 [25] but not in the study by Heinemman et al. [13]. Lind et al. 2017 and Beck et al. 2017 T2DM indicated reduced time as well, but did not report any p-value [26, 29] (Table 23).
FGM vs SMBG [27, 28] In patients with T1DM, Time spent in hyperglycaemia >13.3 mmol/L (240 mg/dL) was statistically significantly reduced more in the intervention group than in the control group (Table 24) [27]. However, there was no effect on time spent with sensor glucose concentrations higher than 10.0 mmol/L.  
Similar results were provided by Haak et al 2017 for T2DM patients [28]. There was no difference in time in hyperglycaemia > 10.0 mmol/L (180 mg/dL) or > 13.3 mmol/L (240 mg/dL) between the two groups (Table 24).

--- rtCGM vs FGM [34] 
Reddy et al. 2018 reported no statistically significant differences in change in time spent above hyperglycaemic thresholds between the two arms (Table 25 [34]
Number of hypoglycaemia events and severe hypoglycaemia events r

--- tCGM vs SMBG 
Table 26 summarizes the results on hypoglycaemia and severe hypoglycaemia events for rtCGM vs SMBG patients. There were huge variations in how hypoglycaemia was reported between studies. Different measures of hypoglycaemia and severe hypoglycaemia were used, including AUC of rate of patients with blood glucose <50 mg/dL per day, mean number of hypoglycaemic episodes <4.0 mmol/L per day, mean number of hypoglycaemic episodes ≤ 3.1 mmol/L per 4 weeks, AUC of rate of patients having blood glucose <70 mg/dL per day and severe hypoglycaemia requiring the assistance of another person, annualized rate, severe hypoglycaemia, including seizure or coma, 6-month rate per 100 patient-months (change from baseline), and number of severe hypoglycaemic events (Appendix 1).There was a statistically significant difference in hypoglycaemic events between the continuous glucose monitoring groups and the control groups presented in the Riddlesworth 2017 [35] and Heinemann 2018 studies in MDII patients [13], Ly 
2013 on CSII patients [30] and the van Beers 2016 study [38] on MDII and CSII patients, but not in Battelino 2011, Mauras 2012, and Riveline 2012 [24, 31, 36]. The certainty of the evidence for this outcome varied from low to very low. The certainty of the evidence for severe hypoglycaemic events also varied from low to very low. Details can be found in Table A6, Appendix 1.

--- FGM vs SMBG 
Bolinder et al 2016, in T1 DM patients [27], reported that the number of hypoglycaemic events registered at each hypoglycaemic threshold was significantly reduced. Similar results were provided by Haak et al 2017, for T2 DM patients [28]: significant reduction in number of events was observed for intervention participants compared with controls. The frequency of events with glucose <3.9 mmol/L (70 mg/dL) was reduced by 28% (-0.16 ± 0.065 per day mean ± SE) for intervention participants compared with controls (p=0.0164). Events <3.1 mmol/L (55 mg/dL) were reduced by 44% (-0.12 ± 0.037) for intervention participants compared with controls (p= 0.0017). 
Frequency of events <2.5 mmol/L (45 mg/dL) was reduced by 49% (-0.06 ± 0.02) for intervention participants compared with controls (p=0.0098). For the prespecified subgroup aged less than 65 years, no difference in the number of events was found. For participants aged 65 years or more,no difference was observed in the number of events (p=0.0513) either. These results were already presented in Tables above. Certainty of evidence for both studies was very low. Details can be found in Table A9, Appendix 1. 

--- rtCGM vs FGM  
Results from one head-to-head trial comparing rtCGM vs FGM after for 8 weeks (Reddy et al, 2018) were already presented above, showing that CGM more effectively reduced time spent in hypoglycaemia in people with T1 DM and impaired awareness of hypoglycaemia, compared with FGM [34]. Certainty of evidence was very low. Details can be found in Table A8, Appendix 1.""" ,
                                                                           """--- Time spent in hypoglycaemic range 

--- rtCGM vs SMBG 
Table 20 summarizes the findings on time spent in hypoglycaemic range. Statistically significant results which favoured CGM compared with SMBG were identified in stud
ies with MDII patients (Beck 2017 T1 patients; Heinemann 2018) [13, 25], a mixture of both MDII and CSII patients (Battelino 2011,van Beers 2016) [24, 38] and in CSII patients (Ly 2013) [30]. In the study by Beck 2017 [26] in T2 patients, the CGM-measured hypoglycaemic values were very low at baseline. Median time in glycaemic range below 3.89 mmol/L (70 mg/dL) was 11 minutes per day in the CGM group versus 12 minutes per day in the control group. This prevented detecting any possible effect of CGM in reducing hypoglycaemia in this RCT (Beck 2017 T2 patients) [26]. Differences were not statistically significant in the study by Mauras 2012 [31], and not report
ed in the study by Lind 2017 [29].The certainty of the evidence varied from low to very low. Details can be found in Table A6, Appendix 1.

--- FGM vs SMBG [27, 28] 
The study by Bolinder et al. included T1DM patients, and reported statistically significant reduction in mean time in hypoglycaemia between by a mean adjusted difference of −1.24 (SE 0.239; p<0.0001) between intervention and control, corresponding to a 38% reduction in time in hypoglycaemia in the FGM group compared with SMBG [27]. 
The between-group differences for time in hypoglycaemia defined as sensor glucose lower than 3.1 mmol/L, 2.5 mmol/L, and 2.2 mmol/L were statistically significant in favour of FGM. The number of hypoglycaemic events registered at each hypoglycaemic threshold was statistically significant reduced. Analysis by day and night showed that time below all hypoglycaemic thresholds and number of episodes were statistically significantly improved with FGM. The between-group differences for area under the curve (h × mg/dL) (AUC) were also statistically significant in favour of FGM. At 6 months, 77 (65%) of the intervention group compared with 39 (33%) of the control group reduced their time in hypoglycaemia (<3.9 mmol/L) by at least 30% (p<0.0001). Time spent in hypoglycaemia was reduced almost immediately as sensor-based results became visible to par
ticipants (Table 21). Certainty of evidence was nevertheless very low using the GRADE tool. Details can be found in Table A9, Appendix 1. 
In patients with T2DM, similar results were provided by Haak et al. 2017 [28]. Statistically significant reductions in all sensor measures of time spent in hypoglycaemia, number of events, and AUC were observed for intervention participants as compared with control. Time in hypoglycaemia <3.9 mmol/L (70 mg/dL) was reduced by a mean 0.47 ± SE 0.13 h/day (p=0.0006), while time in <3.1 mmol/L (55 mg/dL) was reduced by a mean 0.22 ± SE 0.07 h/day (p=0.0014), which corresponded to reductions of 43% and 53%, respectively. Nocturnal (23.00–06.00 h) hypoglycaemia <3.9 mmol/L (70mg/dL) was reduced by 54% (-0.29 ± 0.08 h per 7 h), while daytime (06.0023.00 h) hypoglycaemia <3.9 mmol/L (70 mg/dL) was reduced by 31% (-0.16 ± 0.08 h per 17 h) with p=0.0374.  The frequency of events with glucose <3.9 mmol/L (70 mg/dL) was reduced by 28% (-0.16 ± 
0.065 per day mean ± SE) with FGM (p=0.0164). Events <3.1 mmol/L (55 mg/dL) were reduced by 44% (-0.12 ± 0.037) with FGM (p=0.0017). Frequency of events <2.5 mmol/L (45 mg/dL) was reduced by 49% (-0.06 ± 0.02) with p=0.0098.  For participants below 65 years of age, time in hypoglycaemia <3.9 mmol/L (70 mg/dL) was reduced by 35% with FGM (-0.37 ± 0.168 h/day, p=0.0279) with a 40% reduction in the area under the curve (p=0.0305), but there was no difference in the number of hypoglycaemic events. For 
participants of 65 years or more, time in hypoglycaemia <3.9 mmol/L (70 mg/dL) was reduced by 56% using FGM (-0.60 ± 0.220, p = 0.0083) with a 71% reduction in the area under the curve (p=0.0061). No difference was detected in number of events (p=0.0513). Certainty of evidence was nevertheless very low. Details can be found in Appendix 1.
In the study by Oskarsson et al. 2018 [32], time in hypoglycaemia was statistically significant reduced in the MDII subgroup of patients with T1DM from the IMPACT trial. At 6 months, mean time in hypoglycaemia was reduced by 46.0%, i.e. from 3.44 h/day to 1.86 h/day in the intervention group (baseline adjusted mean change was −1.65 h/day), and from 3.73 h/day to 3.66 h/day in the control group (baseline adjusted mean change, 0.00 h/day), with a between-group difference of −1.65 (95% CI −2.21 to −1.09 and p<0.0001).  
 
--- rtCGM vs FGM  
Reddy et al, 2018 [34] showed that CGM more effectively reduces time spent in hypoglycaemia in people with T1DM and impaired awareness of hypoglycaemia, compared with FGM. Time spent in hypoglycaemia at all thresholds was statistically significantly different between groups, favouring CGM (Table 22). However, this study only included 40 patients and the certainty of evidence was very low. Details can be found in Table A8, Appendix 1.""" ,
                                                                           """--- Time spent in the target (normoglycemic) range 

--- rtCGM vs SMBG 
Results from eight RCTs which measured the time spent in the target glycaemic range, i.e. 70 180 mg/dL (3.9-10.0 mmol/l) are presented in Table 17. Three of these favoured CGM over SMBG with a p<0.05 (Battelino 2011;Beck 2017 T1 patients; van Beers 2016) [24, 25, 38].The certainty of the evidence for this outcome varied from low to very low. Details can be found in Table A6, Appendix 1.

--- FGM vs SMBG 
Results from two RCTs including patients with T1DM (Bolinder 2016) [27] and patients with T2 DM (Haak 2017) [28] are presented below (Table 18). While there was a statistically significant difference in patients with T1DM [27], no difference was recorded in patients with T2DM. Certainty of evidence was very low. Details can be found in Table A9, Appendix 1.

--- rtCGM vs FGM  
One small study compared CGM and FGM with a follow-up of eight weeks (Reddy et al, 2018) [34]. No statistically significant differences between the two groups in terms of change in time spent in target were observed (Table 19). The certainty of evidence was very low. Details can be found in Table A8, Appendix 1.""" ,
                                                                           """--- rtCGM vs SMBG 
Of the studies that reported patient-reported outcome, quality of life (QoL) measures and user satisfaction, most used well-known validated questionnaires: Diabetes Distress Scale (DDS), Diabetes Quality of Life (DQoL), and Diabetes Treatment Satisfaction (DTSQs and DTSQc). Results are summarized below in Tables. Results were still inconsistent across studies, probably due to differences in types of outcomes or survey tools. The certainty of the evidence for these outcomes varied from low to very low. Details can be found in Table A6, Appendix 1. 
Beck et al 2017 T1 patients [25]: In the CGM group, satisfaction with use of CGM was high, as indicated by the mean (SD) score of 4.2 (0.4) on the CGM Satisfaction Survey, with mean (SD) scores of 4.2 (0.5) on the benefits subscale and 4.3 (0.5) on the subscale for lack of hassles. Ruedy et al 2017 [37]: In the CGM group, satisfaction with use of CGM was high as indicated by the mean score of 4.2 ± 0.4 on the CGM Satisfaction Survey (possible score range 1 to 5), with mean scores of 4.3 ± 0.5 on the Benefits subscale and 1.8 ± 0.5 on the Hassles subscale, indicating that perceived benefits were high while perceived hassles were few. Polonsky et al 2017 [33]: presented data from the DIAMOND randomized controlled trial, related to QoL. CGM contributed to significant improvement in diabetes-specific QOL (i.e. diabetes distress, hypoglycaemic confidence) in adults with T1D, but not with QOL measures not specific to diabetes (i.e. wellbeing, health status). CGM satisfaction was associated with most of the QOL outcomes but not with glycaemic outcomes. The CGM group had statistically significant increased hypoglycaemic confidence (p=0.01) and a greater decrease in diabetes distress (p=0.01) than the SMBG group. No statistically significant differences in wellbeing, health status, or hypoglycaemic fear were observed. CGM satisfaction was not significantly associated with glycaemic changes
but was associated with reductions in diabetes distress (p<0.001), hypoglycaemic fear (p=0.02), and increases in hypoglycaemic confidence (p<0.001) and well-being (p=0.01). 
Lind et al 2017 [29]: Results of the pre-specified analyses of patient-reported outcomes of wellbeing and diabetes treatment satisfaction shown that overall well-being, estimated with the WHO-5 questionnaire, statistically significantly improved during CGM use (66.1 vs 62.7; p=0.02). Treatment satisfaction was statistically significantly higher during CGM use as measured by the Diabetes Treatment Satisfaction Questionnaire status version (30.21 vs 26.62; p<0.001) and also for the change version (13.20 vs 5.97; p<0.001). The Hypoglycaemia Confidence Questionnaire scale showed statistically significantly less hypoglycaemia fear in favour of CGM (3.40 vs 3.27; p<0.001).  
Heinemann 2018 [13]: The diabetes distress total score was reduced in both groups. A statistically significant between-group effect was observed only for the hypoglycaemia distress subscale score of the T1-DDS, favouring rtCGM. Self-reported health status, measured by the EQ-5D questionnaire, showed no statistically significant difference between both groups. The glucose monitoring satisfaction score showed that participants in the rtCGM group were more satisfied with their method of glucose monitoring than those in the control group. At the study end, fear of hypoglycaemia was lowered in both groups (between-group difference p=0.067). Beck et al 2017 [26]: T2DM treatment groups did not differ statistically significant in any of the 5 quality-of-life measures. The CGM group had high satisfaction with use of CGM, as indicated by the mean score of 4.3 (SD, 0.4) on the CGM Satisfaction Scale (score range, 1 to 5). Mean scores were 4.4 (SD, 0.5) on the benefits subscale and 1.8 (SD, 0.5) on the hassles subscale, indicating that perceived benefits were high and perceived hassles low. On almost all items, most participants responded with scores indicating high satisfaction. 
Van Beers et al 2016 [38]: No statistically significant differences were found in self-reported hypoglycaemia awareness scores, with no relevant between-group differences in 16-week hypoglycaemia awareness scores or change in hypoglycaemia awareness scores from baseline to endpoint. No between-group statistically significant differences were noted in quality of life from scores on the HFS Behaviour subscale, PAID-5, CIDS, EQ5D, or WHO-5 between the CGM and SMBG phases (data not shown). Scores on the HFS Worry subscale, transformed to a 0-100 scale, were statistically significantly lower after the CGM phase compared with the SMBG phase (32.5 vs 38.9; mean difference 6.4, 95% CI 1.4-11.4; p=0.014). CGM-SAT scores after the CGM phase were higher than neutral (3.0 on a 5.0 scale), with a mean score of 3.8 (SD 0.6). 
Ly et al, 2013 [30]: The modified Clarke questionnaire for hypoglycaemia unawareness was completed by patients who were 12 years old or older. Parents of participants aged 4 to 18 years completed the parent version of HUS. There was a statistically significant improvement in the HUS score in both groups, from 6.4 (95% CI, 5.9-6.8) to 5.1 (95% CI, 4.5-5.6) in the pump-only group (p<0.001) and from 5.9 (95% CI, 5.5-6.4) to 4.7 (95% CI, 4.0-5.1) in the low-glucose suspension group (p<0.001). There were no statistically significant between-group differences (least square mean difference low-glucose suspension pump only (95% CI, −0.2; −0.9 to 0.5; p=0.58)). 
Mauras 2012 [31]: Quality of life assessments was performed at 26 weeks and there were no statistically significant differences between treatment groups on the Hypoglycaemia Fear or the PAID questionnaire survey. Scores on the Blood Glucose Monitoring System Rating Scale were indicative of fewer problems/concerns perceived by the CGM group compared with the control group. On the CGM Satisfaction Scale at 26 weeks, parents generally reported a high degree of satisfaction with CGM, with an average item score of 3.9 and 86% of scores ≥3.5 (on a 5-pointLikert-type scale, with 3 being neutral). Mean item scores were more favourable than neutral (>3.0) on all 43 items. Scores on the Benefits of CGM subscale tended to be slightly higher than scores on the Lack of Hassles of CGM subscale (mean 4.1 ± 0.4 vs 3.9 ± 0.6, respectively). 90% of parents responded that use of CGM makes adjusting insulin easier, shows patterns in blood glucose not seen before, and makes them feel safer knowing that they will be warned about low blood glucose before it happens. No one responded that he or she would not recommend CGM for other children with type 1 diabetes. 
Riveline 2012 [33]: QoL was investigated at 1 year, and a statistically significant improvement in the physical component summary of the SF-36 questionnaire was reported in groups 1 and 2 in comparison with group 3 (groups 1 + 2: 1.47 ± 6.52; group 3: 22.48 ± 6.52; p=0.0042). The mental component summary did not differ statistically significantly between the groups (groups 1 + 2: 0.65 ± 10.55; group 3: 21.03 ± 10.62; NS) and neither did the global DQoL score. Patient satisfaction, assessed by one scale of the DQoL, statistically significantly improved in groups 1 and 2 (groups 1 + 2:2.83 ± 12.61 vs group 3: 22.12 ± 12.61; p=0.0447).

--- FGM vs SMBG [27, 28, 32] Bolinder 2016 [27]: Patient satisfaction with treatment was statistically significantly improved for the intervention group compared with controls as well as the total treatment satisfaction and perceived frequency of hyperglycaemia (Table 28). Diabetes quality of life score did not statistically significantly favour either group in the full analysis set but was statistically significantly improved in the per-protocol set. There was no statistically significant difference in diabetes distress or hypoglycaemia fear behaviour or worry scores. Certainty of evidence for these outcomes was however very low. Details can be found in Table A9, Appendix 1.
In the Haak 2017 REPLACE study [28]: patient-reported outcome and quality of life (QoL) measures were assessed using validated questionnaires: Diabetes Distress Scale (DDS), Diabetes Quality of Life (DQoL), and Diabetes Treatment Satisfaction (DTSQs and DTSQc) (Table 29). However, certainty of evidence for these outcomes was very low. Details can be found in Table A9, Appendix 1.
Oskarsson 2018 [32]: DQoL satisfaction with treatment score was statistically significantly improved for the intervention group compared with control participants (p<0.0001), as was the DTSQ overall treatment satisfaction score (p<0.0001), perception of hypoglycaemia (p=0.010), and perception of hyperglycaemia scores (p<0.0001). Hypoglycaemia fear behaviour (p=0.76) or worry (p=0.59) scores and diabetes distress score (p=0.98) were similar for both groups (Table 30). Certainty of evidence for these outcomes varied from low to very low. Details can be found in Table A9, Appendix 1.

--- FGM vs rtCGM [34] 
Reddy 2018 [34]: No statistically significant difference was observed in overall Gold score from baseline to end-point between the two groups. A statistically significant difference was observed in HFS total score and changes in the worry sub-score of the HFSII (p=0.02). No within- or between group differences were noted in HFS-II behaviour sub-score, and PAID scores (Table 31). Quality of this study for these outcomes was very low. Details can be found in Table A8, Appendix 1.""" ,
                                                                           "Mortality was not specified as an outcome nor reported in any of the included RCTs." ,
                                                                           "Observational registries studies could be important for safety monitoring of these health technologies already registered on the market; establishment of the new registries could be important for the new health technologies for the prospective follow-up and real-word data collection and analysis." ,
                                                                           "There are no special facilities required in order to use any of the continuous glucose monitoring  [65] and flash glucose monitoring medical devices [49-57]." .


###  http://www.stiima.cnr.it/MedDev#rr_DaVinciRobot
:rr_DaVinciRobot rdf:type owl:NamedIndividual ,
                          :HTA_Report_Results .


###  http://www.stiima.cnr.it/MedDev#rr_FreeStyleLibre
:rr_FreeStyleLibre rdf:type owl:NamedIndividual ,
                            :HTA_Report_Results ;
                   :involvesAE <http://www.stiima.cnr.it/MedDevHTA#ae_B0008> ,
                               <http://www.stiima.cnr.it/MedDevHTA#ae_B0009> ,
                               <http://www.stiima.cnr.it/MedDevHTA#ae_B0010> ,
                               <http://www.stiima.cnr.it/MedDevHTA#ae_D0001> ,
                               <http://www.stiima.cnr.it/MedDevHTA#ae_D0005> ,
                               <http://www.stiima.cnr.it/MedDevHTA#ae_D0006> ,
                               <http://www.stiima.cnr.it/MedDevHTA#ae_D0011> ,
                               <http://www.stiima.cnr.it/MedDevHTA#ae_D0012> ,
                               <http://www.stiima.cnr.it/MedDevHTA#ae_D0013> ,
                               <http://www.stiima.cnr.it/MedDevHTA#ae_D0016> ;
                   <http://www.stiima.cnr.it/MedDevHTA#assessElemResults> """--- Changes in HbA1c levels FGM vs SMBG 
Two RCTs, i.e. the IMPACT (on T1 DM) (Bolinder 2016) [27] and REPLACE (on T2 DM patients) (Haak 2017) [28] trials, included adult patients on either MDII or CSII treatment (mixed population). Results were published in four scientific articles (Bolinder 2016; Haak 2017; one of them was used only in safety domain, Haak 2017 at 12 months; Oskarsson 2018 as MDII subgroup of Impact trial) [27, 28, 32, 41]. No statistically significant difference in HbA1c changes between baseline and the end of the study was recorded (Table 15). Certainty of evidence was very low for this outcome (Table A9, Appendix 1).

--- rtCGM vs FGM  
Only one head-to-head RCT compared CGM and FGM for 8 weeks in a total of 40 adult T1DM patients on either MDII or CSII regimes (Reddy et al, 2018). There was no statistically significant difference in HbA1c change between start and the end of the study (Table 16) [34]. Certainty of evidence was very low according to GRADE assessment (Table A8, Appendix 1).""" ,
                                                                          """--- FGM vs SMBG [27, 28, 32] 
Bolinder 2016 [27]: Patient satisfaction with treatment was statistically significantly improved for the intervention group compared with controls as well as the total treatment satisfaction and perceived frequency of hyperglycaemia (Table 28). Diabetes quality of life score did not statistically significantly favour either group in the full analysis set but was statistically significantly improved in the per-protocol set. There was no statistically significant difference in diabetes distress or hypoglycaemia fear behaviour or worry scores. Certainty of evidence for these outcomes was however very low. Details can be found in Table A9, Appendix 1.In the Haak 2017 REPLACE study [28]: patient-reported outcome and quality of life (QoL) measures were assessed using validated questionnaires: Diabetes Distress Scale (DDS), Diabetes Quality of Life (DQoL), and Diabetes Treatment Satisfaction (DTSQs and DTSQc) (Table 29). However, certainty of evidence for these outcomes was very low. Details can be found in Table A9, Appendix 1. Oskarsson 2018 [32]: DQoL satisfaction with treatment score was statistically significantly improved for the intervention group compared with control participants (p<0.0001), as was the DTSQ 
overall treatment satisfaction score (p<0.0001), perception of hypoglycaemia (p=0.010), and perception of hyperglycaemia scores (p<0.0001). Hypoglycaemia fear behaviour (p=0.76) or worry (p=0.59) scores and diabetes distress score (p=0.98) were similar for both groups (Table 30). Certainty of evidence for these outcomes varied from low to very low. Details can be found in Table A9, Appendix 1.

--- FGM vs rtCGM [34] 
Reddy 2018 [34]: No statistically significant difference was observed in overall Gold score from baseline to end-point between the two groups. A statistically significant difference was observed in HFS total score and changes in the worry sub-score of the HFSII (p=0.02). No within- or between group differences were noted in HFS-II behaviour sub-score, and PAID scores (Table 31). Quality of this study for these outcomes was very low. Details can be found in Table A8, Appendix 1.""" ,
                                                                          """--- Number of hypoglycaemia events and severe hypoglycaemia events FGM vs SMBG 
Bolinder et al 2016, in T1 DM patients [27], reported that the number of hypoglycaemic events registered at each hypoglycaemic threshold was significantly reduced. Similar results were provided by Haak et al 2017, for T2 DM patients [28]: significant reduction in number of events was observed for intervention participants compared with controls. The frequency of events with glucose <3.9 mmol/L (70 mg/dL) was reduced by 28% (-0.16 ± 0.065 per day mean ± SE) for intervention participants compared with controls (p=0.0164). Events <3.1 mmol/L (55 mg/dL) were reduced by 44% (-0.12 ± 0.037) for intervention participants compared with controls (p= 0.0017). 
Frequency of events <2.5 mmol/L (45 mg/dL) was reduced by 49% (-0.06 ± 0.02) for intervention participants compared with controls (p=0.0098). For the prespecified subgroup aged less than 65 years, no difference in the number of events was found. For participants aged 65 years or more,no difference was observed in the number of events (p=0.0513) either. These results were already presented in Tables above. Certainty of evidence for both studies was very low. Details can be 
found in Table A9, Appendix 1. 

---rtCGM vs FGM  
Results from one head-to-head trial comparing rtCGM vs FGM after for 8 weeks (Reddy et al, 2018) were already presented above, showing that CGM more effectively reduced time spent in hypoglycaemia in people with T1 DM and impaired awareness of hypoglycaemia, compared with FGM [34]. Certainty of evidence was very low. Details can be found in Table A8, Appendix 1.""" ,
                                                                          """--- Time spent in hyperglycaemic range 
RCTs which measured time spent in hyperglycaemic range reported a statistically significant reduction using CGM in patients with T1DM in the study by Beck et al. 2017 [25] but not in the study by Heinemman et al. [13]. Lind et al. 2017 and Beck et al. 2017 T2DM indicated reduced time as well, but did not report any p-value [26, 29] (Table 23).  FGM vs SMBG [27, 28] In patients with T1DM, Time spent in hyperglycaemia >13.3 mmol/L (240 mg/dL) was statistically significantly reduced more in the intervention group than in the control group (Table 24) [27]. However, there was no effect on time spent with sensor glucose concentrations higher than 10.0 mmol/L.  
Similar results were provided by Haak et al 2017 for T2DM patients [28]. There was no difference in time in hyperglycaemia > 10.0 mmol/L (180 mg/dL) or > 13.3 mmol/L (240 mg/dL) between the two groups (Table 24).

--- rtCGM vs FGM [34]  
Reddy et al. 2018 reported no statistically significant differences in change in time spent above hyperglycaemic thresholds between the two arms (Table 25) [34]""" ,
                                                                          """--- Time spent in hypoglycaemic range  

FGM vs SMBG [27, 28] 
The study by Bolinder et al. included T1DM patients, and reported statistically significant reduction in mean time in hypoglycaemia between by a mean adjusted difference of −1.24 (SE 0.239; p<0.0001) between intervention and control, corresponding to a 38% reduction in time in hypoglycaemia in the FGM group compared with SMBG [27]. 
The between-group differences for time in hypoglycaemia defined as sensor glucose lower than 3.1 mmol/L, 2.5 mmol/L, and 2.2 mmol/L were statistically significant in favour of FGM. The number of hypoglycaemic events registered at each hypoglycaemic threshold was statistically significant reduced. Analysis by day and night showed that time below all hypoglycaemic thresholds and number of episodes were statistically significantly improved with FGM. The between-group differences for area under the curve (h × mg/dL) (AUC) were also statistically significant in favour of FGM. At 6 months, 77 (65%) of the intervention group compared with 39 (33%) of the control group reduced their time in hypoglycaemia (<3.9 mmol/L) by at least 30% (p<0.0001). Time spent in hypoglycaemia was reduced almost immediately as sensor-based results became visible to participants (Table 21). Certainty of evidence was nevertheless very low using the GRADE tool. Details can be found in Table A9, Appendix 1. 

In patients with T2DM, similar results were provided by Haak et al. 2017 [28]. Statistically significant reductions in all sensor measures of time spent in hypoglycaemia, number of events, and AUC were observed for intervention participants as compared with control. Time in hypoglycaemia <3.9 mmol/L (70 mg/dL) was reduced by a mean 0.47 ± SE 0.13 h/day (p=0.0006), while time in <3.1 mmol/L (55 mg/dL) was reduced by a mean 0.22 ± SE 0.07 h/day (p=0.0014), which corresponded to reductions of 43% and 53%, respectively. Nocturnal (23.00–06.00 h) hypoglycaemia <3.9 mmol/L (70mg/dL) was reduced by 54% (-0.29 ± 0.08 h per 7 h), while daytime (06.0023.00 h) hypoglycaemia <3.9 mmol/L (70 mg/dL) was reduced by 31% (-0.16 ± 0.08 h per 17 h) with p=0.0374. The frequency of events with glucose <3.9 mmol/L (70 mg/dL) was reduced by 28% (-0.16 ± 
0.065 per day mean ± SE) with FGM (p=0.0164). Events <3.1 mmol/L (55 mg/dL) were reduced by 44% (-0.12 ± 0.037) with FGM (p=0.0017). Frequency of events <2.5 mmol/L (45 mg/dL) was reduced by 49% (-0.06 ± 0.02) with p=0.0098.  
For participants below 65 years of age, time in hypoglycaemia <3.9 mmol/L (70 mg/dL) was reduced by 35% with FGM (-0.37 ± 0.168 h/day, p=0.0279) with a 40% reduction in the area under the curve (p=0.0305), but there was no difference in the number of hypoglycaemic events. For participants of 65 years or more, time in hypoglycaemia <3.9 mmol/L (70 mg/dL) was reduced by 56% using FGM (-0.60 ± 0.220, p = 0.0083) with a 71% reduction in the area under the curve (p=0.0061). No difference was detected in number of events (p=0.0513). Certainty of evidence was nevertheless very low. Details can be found in Appendix 1.""" ,
                                                                          """--- Time spent in the target (normoglycemic) range FGM vs SMBG 
Results from two RCTs including patients with T1DM (Bolinder 2016) [27] and patients with T2 DM (Haak 2017) [28] are presented below (Table 18). While there was a statistically significant difference in patients with T1DM [27], no difference was recorded in patients with T2DM. Certainty of evidence was very low. Details can be found in Table A9, Appendix 1. rtCGM vs FGM  One small study compared CGM and FGM with a follow-up of eight weeks (Reddy et al, 2018) [34]. No statistically significant differences between the two groups in terms of change in time spent in target were observed (Table 19). The certainty of evidence was very low. Details can be found in Table A8, Appendix 1.""" ,
                                                                          """Equipment and supplies needed for use continuous glucose monitoring and flash glucose monitoring devices are listed below.  
Equipment and supplies needed for use of the technologies
Reader Kit:  
FreeStyle Libre Reader 
USB Cable 
Power Adapter  
Sensor Kit:  
FreeStyle Libre® Sensor 
Sensor Applicator 
Alcohol wipe  
Product insert 
FreeStyle Libre software (optional)""" ,
                                                                          "Mortality was not specified as an outcome nor reported in any of the included RCTs." ,
                                                                          "Observational registries studies could be important for safety monitoring of these health technologies already registered on the market; establishment of the new registries could be important for the new health technologies for the prospective follow-up and real-word data collection and analysis." ,
                                                                          "There are no special facilities required in order to use any of the continuous glucose monitoring [65] and flash glucose monitoring medical devices [49-57]." .


###  http://www.stiima.cnr.it/MedDev#rr_FreeStyleNavigatorII
:rr_FreeStyleNavigatorII rdf:type owl:NamedIndividual ,
                                  :HTA_Report_Results ;
                         :involvesAE <http://www.stiima.cnr.it/MedDevHTA#ae_B0008> ,
                                     <http://www.stiima.cnr.it/MedDevHTA#ae_B0009> ,
                                     <http://www.stiima.cnr.it/MedDevHTA#ae_B0010> ,
                                     <http://www.stiima.cnr.it/MedDevHTA#ae_D0001> ,
                                     <http://www.stiima.cnr.it/MedDevHTA#ae_D0005> ,
                                     <http://www.stiima.cnr.it/MedDevHTA#ae_D0006> ,
                                     <http://www.stiima.cnr.it/MedDevHTA#ae_D0011> ,
                                     <http://www.stiima.cnr.it/MedDevHTA#ae_D0012> ,
                                     <http://www.stiima.cnr.it/MedDevHTA#ae_D0013> ,
                                     <http://www.stiima.cnr.it/MedDevHTA#ae_D0016> ;
                         <http://www.stiima.cnr.it/MedDevHTA#assessElemResults> """--- Changes in HbA1c levels 
rtCGM vs SMBG  
Differences in changes in HbA1c levels (mg/dL or mmol/L and %) from baseline to the end of the study are summarized below in Table 14.  Continuous glucose monitoring led to a statistically significant reduction in HbA1c levels compared with usual care (SMBG) in the majority of studies with MDII patients (Beck 2017; Beck 2017 T2DM; 
Lind 2017; Ruedy 2017) [25, 26, 29, 37] and the two studies on MDII and CSII patients (Battelino 2011, Riveline 2012) [24, 36]. In one study on MDII patients (Heinemann 2018) [13], two studies with MDII and CSII patients (Mauras 2012; van Beers 2016) [31, 38], and in one study on CSII patients (Ly 2013) [30] no statistically significant difference was found. The average HbA1c values at the end of follow-up were higher than 7% for all but one study. Beck et al 2017 [26] reported that 18% of people who used continuous glucose monitoring achieved an HbA1c ≤7.0%; only 4% of the usual care group reached this threshold. The certainty of the evidence for changes in HbA1c levels varied from moderate to very low, according to GRADE [44]. Details can be found in Appendix 1.
Notably, four of the studies indicating no statistically significant in HbA1c levels included patients with impaired hypoglycaemia awareness (Heinemann 2018; Van Beers 2016; Ly 2013; Reddy 2018) (Table 14 and Table 16). In these studies, HbA1c change was not among the primary outcomes. Due to heterogeneities, only two studies with T1DM patients on MDII treatment could be pooled in a meta-analysis of changes in HbA1C levels (Beck 2017 T1DM and Lind 2017) [25, 29]; the pooled 
estimate indicated a statistically significant benefit of CGM in reducing the HbA1c level. Figure 14 The certainty of evidence was moderate following GRADE assessment [44] (Table A6). Details are described in Appendix 1.

--- rtCGM vs FGM  
0.03 (0.114) 
0.8222 
Only one head-to-head RCT compared CGM and FGM for 8 weeks in a total of 40 adult T1DM patients on either MDII or CSII regimes (Reddy et al, 2018). There was no statistically significant difference in HbA1c change between start and the end of the study (Table 16) [34]. Certainty of evidence was very low according to GRADE assessment (Table A8, Appendix 1). Time spent in the target (normoglycemic) range 

--- rtCGM vs SMBG 
Results from eight RCTs which measured the time spent in the target glycaemic range, i.e. 70180 mg/dL (3.9-10.0 mmol/l) are presented in Table 17. Three of these favoured CGM over SMBG with a p<0.05 (Battelino 2011;Beck 2017 T1 patients; van Beers 2016) [24, 25, 38].The certainty of the evidence for this outcome varied from low to very low. Details can be found in Table A6, Appendix 1.

--- rtCGM vs FGM  One small study compared CGM and FGM with a follow-up of eight weeks (Reddy et al, 2018) [34]. No statistically significant differences between the two groups in terms of change in time spent in target were observed (Table 19). The certainty of evidence was very low. Details can be found in Table A8, Appendix 1.""" ,
                                                                                """--- Time spent in hyperglycaemic range 
RCTs which measured time spent in hyperglycaemic range reported a statistically significant reduction using CGM in patients with T1DM in the study by Beck et al. 2017 [25] but not in the study by Heinemman et al. [13]. Lind et al. 2017 and Beck et al. 2017 T2DM indicated reduced time as well, but did not report any p-value [26, 29] (Table 23).

--- rtCGM vs FGM [34] 
Reddy et al. 2018 reported no statistically significant differences in change in time spent above hyperglycaemic thresholds between the two arms (Table 25 [34]""" ,
                                                                                """Equipment and supplies needed for use continuous glucose monitoring and flash glucose monitoring devices are listed below.  Equipment and supplies needed for use of the technologies.
System kit 
Freestyle Navigator Receiver 
Transmitter 
Charging cable 
Wall charger 
Adapters 
Receiver skin
Sensor kit 
Sensor delivery unit 
Sensor insertor 
Sensor support mount""" ,
                                                                                "Mortality was not specified as an outcome nor reported in any of the included RCTs." ,
                                                                                """Number of hypoglycaemia events and severe hypoglycaemia events 

--- rtCGM vs SMBG 
Table 26 summarizes the results on hypoglycaemia and severe hypoglycaemia events for rtCGM vs SMBG patients. There were huge variations in how hypoglycaemia was reported between studies. Different measures of hypoglycaemia and severe hypoglycaemia were used, including AUC of rate of patients with blood glucose <50 mg/dL per day, mean number of hypoglycaemic episodes <4.0 mmol/L per day, mean number of hypoglycaemic episodes ≤ 3.1 mmol/L per 4 weeks, AUC of rate of patients having blood glucose <70 mg/dL per day and severe hypoglycaemia requiring the assistance of another person, annualized rate, severe hypoglycaemia, including 
seizure or coma, 6-month rate per 100 patient-months (change from baseline), and number of severe hypoglycaemic events (Appendix 1).There was a statistically significant difference in hypoglycaemic events between the continuous glucose monitoring groups and the control groups presented in the Riddlesworth 2017 [35] and Heinemann 2018 studies in MDII patients [13], Ly 2013 on CSII patients [30] and the van Beers 2016 study [38] on MDII and CSII patients, but not in Battelino 2011, Mauras 2012, and Riveline 2012 [24, 31, 36]. The certainty of the evidence for 
this outcome varied from low to very low. The certainty of the evidence for severe hypoglycaemic events also varied from low to very low. Details can be found in Table A6, Appendix 1.

--- rtCGM vs FGM  
Results from one head-to-head trial comparing rtCGM vs FGM after for 8 weeks (Reddy et al, 2018) were already presented above, showing that CGM more effectively reduced time spent in hypoglycaemia in people with T1 DM and impaired awareness of hypoglycaemia, compared with FGM [34]. Certainty of evidence was very low. Details can be found in Table A8, Appendix 1.""" ,
                                                                                "Observational registries studies could be important for safety monitoring of these health technologies already registered on the market; establishment of the new registries could be important for the new health technologies for the prospective follow-up and real-word data collection and analysis." ,
                                                                                "There are no special facilities required in order to use any of the continuous glucose monitoring and flash glucose monitoring medical devices." ,
                                                                                """Time spent in hypoglycaemic range 

--- rtCGM vs SMBG 
Table 20 summarizes the findings on time spent in hypoglycaemic range. 
Statistically significant results which favoured CGM compared with SMBG were identified in studies with MDII patients (Beck 2017 T1 patients; Heinemann 2018) [13, 25], a mixture of both MDII and CSII patients (Battelino 2011,van Beers 2016) [24, 38] and in CSII patients (Ly 2013) [30]. In the study by Beck 2017 [26] in T2 patients, the CGM-measured hypoglycaemic values were very low at baseline. Median time in glycaemic range below 3.89 mmol/L (70 mg/dL) was 11 minutes per day in the CGM group versus 12 minutes per day in the control group. This prevented detecting any possible effect of CGM in reducing hypoglycaemia in this RCT (Beck 2017 T2 patients) 
[26]. Differences were not statistically significant in the study by Mauras 2012 [31], and not reported in the study by Lind 2017 [29].The certainty of the evidence varied from low to very low. Details can be found in Table A6, Appendix 1.""" ,
                                                                                """Time spent in the target (normoglycemic) range 

--- rtCGM vs SMBG 
Results from eight RCTs which measured the time spent in the target glycaemic range, i.e. 70 180 mg/dL (3.9-10.0 mmol/l) are presented in Table 17. Three of these favoured CGM over SMBG with a p<0.05 (Battelino 2011;Beck 2017 T1 patients; van Beers 2016) [24, 25, 38].The certainty of the evidence for this outcome varied from low to very low. Details can be found in Table A6, Appendix 1.

--- rtCGM vs FGM  
One small study compared CGM and FGM with a follow-up of eight weeks (Reddy et al, 2018) [34]. No statistically significant differences between the two groups in terms of change in time spent in target were observed (Table 19). The certainty of evidence was very low. Details can be found in Table A8, Appendix 1.""" ,
                                                                                """rtCGM vs SMBG 
Of the studies that reported patient-reported outcome, quality of life (QoL) measures and user satisfaction, most used well-known validated questionnaires: Diabetes Distress Scale (DDS), Diabetes Quality of Life (DQoL), and Diabetes Treatment Satisfaction (DTSQs and DTSQc). Results are summarized below in Tables. Results were still inconsistent across studies, probably due to differences in types of outcomes or survey tools. The certainty of the evidence for these outcomes 
varied from low to very low. Details can be found in Table A6, Appendix 1. 
Beck et al 2017 T1 patients [25]: In the CGM group, satisfaction with use of CGM was high, as indicated by the mean (SD) score of 4.2 (0.4) on the CGM Satisfaction Survey, with mean (SD) scores of 4.2 (0.5) on the benefits subscale and 4.3 (0.5) on the subscale for lack of hassles. 
Ruedy et al 2017 [37]: In the CGM group, satisfaction with use of CGM was high as indicated by the mean score of 4.2 ± 0.4 on the CGM Satisfaction Survey (possible score range 1 to 5), with mean scores of 4.3 ± 0.5 on the Benefits subscale and 1.8 ± 0.5 on the Hassles subscale, indicating that perceived benefits were high while perceived hassles were few. 
Polonsky et al 2017 [33]: presented data from the DIAMOND randomized controlled trial, related to QoL. CGM contributed to significant improvement in diabetes-specific QOL (i.e. diabetes distress, hypoglycaemic confidence) in adults with T1D, but not with QOL measures not specific to diabetes (i.e. wellbeing, health status). CGM satisfaction was associated with most of the QOL outcomes but not with glycaemic outcomes. The CGM group had statistically significant increased hypoglycaemic confidence (p=0.01) and a greater decrease in diabetes distress (p=0.01) than the SMBG group. No statistically significant differences in wellbeing, health status, or hypoglycaemic fear were observed. CGM satisfaction was not significantly associated with glycaemic changes but was associated with reductions in diabetes distress (p<0.001), hypoglycaemic fear (p=0.02), and increases in hypoglycaemic confidence (p<0.001) and well-being (p=0.01). 
Lind et al 2017 [29]: Results of the pre-specified analyses of patient-reported outcomes of wellbeing and diabetes treatment satisfaction shown that overall well-being, estimated with the WHO-5 questionnaire, statistically significantly improved during CGM use (66.1 vs 62.7; p=0.02). Treatment satisfaction was statistically significantly higher during CGM use as measured by the Diabetes 
Treatment Satisfaction Questionnaire status version (30.21 vs 26.62; p<0.001) and also for the change version (13.20 vs 5.97; p<0.001). The Hypoglycaemia Confidence Questionnaire scale showed statistically significantly less hypoglycaemia fear in favour of CGM (3.40 vs 3.27; p<0.001).  
Heinemann 2018 [13]: The diabetes distress total score was reduced in both groups. A statistically significant between-group effect was observed only for the hypoglycaemia distress subscale score of the T1-DDS, favouring rtCGM. Self-reported health status, measured by the EQ-5D questionnaire, showed no statistically significant difference between both groups. The glucose monitoring 
satisfaction score showed that participants in the rtCGM group were more satisfied with their method of glucose monitoring than those in the control group. At the study end, fear of hypoglycaemia was lowered in both groups (between-group difference p=0.067). 
Beck et al 2017 [26]: T2DM treatment groups did not differ statistically significant in any of the 5 quality-of-life measures. The CGM group had high satisfaction with use of CGM, as indicated by the mean score of 4.3 (SD, 0.4) on the CGM Satisfaction Scale (score range, 1 to 5). Mean scores were 4.4 (SD, 0.5) on the benefits subscale and 1.8 (SD, 0.5) on the hassles subscale, indicating that perceived benefits were high and perceived hassles low. On almost all items, most participants responded with scores indicating high satisfaction. 
Van Beers et al 2016 [38]: No statistically significant differences were found in self-reported hypoglycaemia awareness scores, with no relevant between-group differences in 16-week hypoglycaemia awareness scores or change in hypoglycaemia awareness scores from baseline to endpoint. 
No between-group statistically significant differences were noted in quality of life from scores on the HFS Behaviour subscale, PAID-5, CIDS, EQ5D, or WHO-5 between the CGM and SMBG phases (data not shown). Scores on the HFS Worry subscale, transformed to a 0-100 scale, were statistically significantly lower after the CGM phase compared with the SMBG phase (32.5 vs 38.9; mean difference 6.4, 95% CI 1.4-11.4; p=0.014). CGM-SAT scores after the CGM phase were higher than neutral (3.0 on a 5.0 scale), with a mean score of 3.8 (SD 0.6). 
Ly et al, 2013 [30]: The modified Clarke questionnaire for hypoglycaemia unawareness was completed by patients who were 12 years old or older. Parents of participants aged 4 to 18 years completed the parent version of HUS. There was a statistically significant improvement in the HUS score in both groups, from 6.4 (95% CI, 5.9-6.8) to 5.1 (95% CI, 4.5-5.6) in the pump-only group (p<0.001) and from 5.9 (95% CI, 5.5-6.4) to 4.7 (95% CI, 4.0-5.1) in the low-glucose suspension 
group (p<0.001). There were no statistically significant between-group differences (least square mean difference low-glucose suspension pump only (95% CI, −0.2; −0.9 to 0.5; p=0.58)). 
Mauras 2012 [31]: Quality of life assessments was performed at 26 weeks and there were no statistically significant differences between treatment groups on the Hypoglycaemia Fear or the PAID questionnaire survey. Scores on the Blood Glucose Moniitoring System Rating Scale were indicative of fewer problems/concerns perceived by the CGM group compared with the control group. On the CGM Satisfaction Scale at 26 weeks, parents generally reported a high degree of 
satisfaction with CGM, with an average item score of 3.9 and 86% of scores ≥3.5 (on a 5-point Likert-type scale, with 3 being neutral). Mean item scores were more favourable than neutral (>3.0) 
on all 43 items. Scores on the Benefits of CGM subscale tended to be slightly higher than scores on the Lack of Hassles of CGM subscale (mean 4.1 ± 0.4 vs 3.9 ± 0.6, respectively). 90% of parents responded that use of CGM makes adjusting insulin easier, shows patterns in blood glucose not seen before, and makes them feel safer knowing that they will be warned about low blood glucose before it happens. No one responded that he or she would not recommend CGM for other children with type 1 diabetes. 
Riveline 2012 [33]: QoL was investigated at 1 year, and a statistically significant improvement in the physical component summary of the SF-36 questionnaire was reported in groups 1 and 2 in comparison with group 3 (groups 1 + 2: 1.47 ± 6.52; group 3: 22.48 ± 6.52; p=0.0042). The mental component summary did not differ statistically significantly between the groups (groups 1 + 2: 
0.65 ± 10.55; group 3: 21.03 ± 10.62; NS) and neither did the global DQoL score. Patient satisfaction, assessed by one scale of the DQoL, statistically significantly improved in groups 1 and 2 (groups 1 + 2:2.83 ± 12.61 vs group 3: 22.12 ± 12.61; p=0.0447).

--- FGM vs rtCGM [34] 
Reddy 2018 [34]: No statistically significant difference was observed in overall Gold score from baseline to end-point between the two groups. A statistically significant difference was observed in HFS total score and changes in the worry sub-score of the HFSII (p=0.02). No within- or between group differences were noted in HFS-II behaviour sub-score, and PAID scores (Table 31). 
Quality of this study for these outcomes was very low. Details can be found in Table A8, Appendix 1.""" .


###  http://www.stiima.cnr.it/MedDev#rr_GreenLight
:rr_GreenLight rdf:type owl:NamedIndividual ,
                        :HTA_Report_Results ;
               :involvesAE <http://www.stiima.cnr.it/MedDevHTA#ae_D0005> ,
                           <http://www.stiima.cnr.it/MedDevHTA#ae_D0006> ,
                           <http://www.stiima.cnr.it/MedDevHTA#ae_D0011> ;
               <http://www.stiima.cnr.it/MedDevHTA#assessElemResults> """--- GL-XPS versus HoLEP ---
Only one trial, with a small sample size, compared GL-XPS to HoLEP, showing non-inferiority  of GL-XPS versus HoLEP in the reduction of symptoms using the IPSS score, higher Qmax improvement at 4- and 12-month follow-up, and shorter length of catheterisation in the HoLEP group, whereas PVR volume reduction, rates of dysuria and length of hospital stay were similar between the two groups. However, the quality of evidence for all these outcomes was very low.
Erectile function was assessed by the single included study using the International Index of Erectile Function-15 (IIEF-15) score. However, very low-quality data showed no difference between GL-XPS and HoLEP.
-----------------------------------------------------------------------------------------------------------
--- GL-XPS versus TURP ---
Reduction of symptoms using the IPSS score was evaluated by the two available trials (GOLIATH and Jovanović et al.), but it was not possible to pool the data because of insufficient data provided by one of the studies. Low-quality data suggested that, at 6-, 12- or 24-month follow up, GL-XPS is non-inferior to TURP in terms of reduction of symptoms based on the IPSS score.
Although improvements in Qmax and reduction of postvoid residual urine (PVR) volume were evaluated by both trials, pooling was again not possible because of insufficient data provided by one of the studies. Low-quality data at 6 and 12 months, and moderate-quality data at 24 months showed non-inferiority of GL-XPS versus TURP in improving Qmax and a similar reduction in PVR volume.
Rate of dysuria was reported by both trials. Low-quality data from both trials suggested a similar rate of dysuria between the two groups at 12 months.
Length of hospital stay was evaluated by both trials. Very low-quality data from both trials indicated a shorter hospital stay in the GL-XPS group than in TURP group. Duration of catheterisation was also evaluated by both trials and was shorter in the GL-XPS group than in the TURP group.
Erectile function assessed using the International Index of Erectile Function-5 (IIEF-5) score was evaluated only by the GOLIATH Study, with a follow-up of 12 and 24 months. In addition, overactive bladder symptoms and health-related quality of life (HRQoL) were assessed only by the study that used the Overactive Bladder Questionnaire–short form (OABq-SF) Symptom, OABq-SF Health, and the International Consultation on Incontinence Questionnaire-Urinary Incontinence short form (ICIQ-UI SF) with a follow-up of 24 months. No differences were found between GL-XPS 
and TURP. However, the quality of evidence for all these outcomes was low.""" .


###  http://www.stiima.cnr.it/MedDev#rr_Holmium
:rr_Holmium rdf:type owl:NamedIndividual ,
                     :HTA_Report_Results ;
            :involvesAE <http://www.stiima.cnr.it/MedDevHTA#ae_D0005> ,
                        <http://www.stiima.cnr.it/MedDevHTA#ae_D0006> ,
                        <http://www.stiima.cnr.it/MedDevHTA#ae_D0011> ;
            <http://www.stiima.cnr.it/MedDevHTA#assessElemResults> """Only one trial [5], with a small sample size, compared GL-XPS to HoLEP, showing non-inferiority  of GL-XPS versus HoLEP in the reduction of symptoms using the IPSS score, higher Qmax improvement at 4- and 12-month follow-up, and shorter length of catheterisation in the HoLEP group, whereas PVR volume reduction, rates of dysuria and length of hospital stay were similar between the two groups. However, the quality of evidence for all these outcomes was very low.
Erectile function was assessed by the single included study [5] using the International Index of Erectile Function-15 (IIEF-15) score. However, very low-quality data showed no difference between GL-XPS and HoLEP.""" .


###  http://www.stiima.cnr.it/MedDev#set_Clinical
:set_Clinical rdf:type owl:NamedIndividual ,
                       :Setting .


###  http://www.stiima.cnr.it/MedDev#set_Domestic
:set_Domestic rdf:type owl:NamedIndividual ,
                       :Setting .


###  http://www.stiima.cnr.it/MedDevHTA#HTAr_OTCA17
<http://www.stiima.cnr.it/MedDevHTA#HTAr_OTCA17> rdf:type owl:NamedIndividual ,
                                                          <http://www.stiima.cnr.it/MedDevHTA#HTA_Report> ;
                                                 :evaluatesMedicalDevice :device_GreenLight-XPS ,
                                                                         :device_Holmium_Laser_Therapeutic_Apparatus ;
                                                 :hasReportResults :rr_GreenLight ,
                                                                   :rr_Holmium ;
                                                 <http://www.stiima.cnr.it/MedDevHTA#publicationDate> "2019-11-21T12:00:00"^^xsd:dateTime ;
                                                 <http://www.stiima.cnr.it/MedDevHTA#reportAuthors> "Agenzia Nazionale per i Servizi Sanitari Regionali (AGENAS), Regione Emilia Romagna (RER)" ;
                                                 <http://www.stiima.cnr.it/MedDevHTA#reportID> "OTCA17" ;
                                                 <http://www.stiima.cnr.it/MedDevHTA#reportLink> "https://www.eunethta.eu/otca17-final-assessment-report-and-related-documents-now-available/" .


###  http://www.stiima.cnr.it/MedDevHTA#HTAr_OTCA27
<http://www.stiima.cnr.it/MedDevHTA#HTAr_OTCA27> rdf:type owl:NamedIndividual ,
                                                          <http://www.stiima.cnr.it/MedDevHTA#HTA_Report> ;
                                                 :evaluatesMedicalDevice :device_GreenLight-XPS ,
                                                                         :device_Holmium_Laser_Therapeutic_Apparatus ;
                                                 :hasReportResults :rr_GreenLight ,
                                                                   :rr_Holmium ;
                                                 <http://www.stiima.cnr.it/MedDevHTA#publicationDate> "2021-05-07T11:00:00"^^xsd:dateTime ;
                                                 <http://www.stiima.cnr.it/MedDevHTA#reportAuthors> "Giulio Formoso, Olivera Djuric, Laura Bonvicini, Annamaria Pezzarossi, Luciana Ballini (Regione Emilia-Romagna, Italy) , Judit Erdos (HTA Austria – Austrian Institute for Health Technology Assessment GmbH, Austria)" ;
                                                 <http://www.stiima.cnr.it/MedDevHTA#reportID> "OTCA27" ;
                                                 <http://www.stiima.cnr.it/MedDevHTA#reportLink> "https://www.eunethta.eu/otca27/" .


###  http://www.stiima.cnr.it/MedDevProcess#hs_01
<http://www.stiima.cnr.it/MedDevProcess#hs_01> <http://www.stiima.cnr.it/MedDevHumanResources#isLocatedInSetting> :set_Clinical ;
                                               <http://www.stiima.cnr.it/MedDevProcess#isAssessedInHTAReport> <http://www.stiima.cnr.it/MedDevHTA#HTAr_OTCA17> ,
                                                                                                              <http://www.stiima.cnr.it/MedDevHTA#HTAr_OTCA27> ;
                                               <http://www.stiima.cnr.it/MedDevProcess#isPerformedBy> <http://www.stiima.cnr.it/MedDevHumanResources#prof_Surgeon> .


###  http://www.stiima.cnr.it/MedDevProcess#hs_02
<http://www.stiima.cnr.it/MedDevProcess#hs_02> <http://www.stiima.cnr.it/MedDevHumanResources#isLocatedInSetting> :set_Clinical ;
                                               <http://www.stiima.cnr.it/MedDevProcess#isAssessedInHTAReport> :HTAr_AgenasDaVinci ,
                                                                                                              :HTAr_OTCA14 ;
                                               <http://www.stiima.cnr.it/MedDevProcess#isPerformedBy> <http://www.stiima.cnr.it/MedDevHumanResources#prof_Surgeon> ;
                                               <http://www.stiima.cnr.it/MedDevHTA#reportID> "OTCA14" .


#################################################################
#    Rules
#################################################################

<urn:swrl:var#d> rdf:type <http://www.w3.org/2003/11/swrl#Variable> .

[ rdf:type <http://www.w3.org/2003/11/swrl#Imp> ;
   <http://www.w3.org/2003/11/swrl#body> [ rdf:type <http://www.w3.org/2003/11/swrl#AtomList> ;
                                           rdf:first [ rdf:type <http://www.w3.org/2003/11/swrl#ClassAtom> ;
                                                       <http://www.w3.org/2003/11/swrl#classPredicate> <http://www.stiima.cnr.it/MedDevHTA#Assessment_Element> ;
                                                       <http://www.w3.org/2003/11/swrl#argument1> <http://www.stiima.cnr.it/MedDevHTA#ae_D0015>
                                                     ] ;
                                           rdf:rest [ rdf:type <http://www.w3.org/2003/11/swrl#AtomList> ;
                                                      rdf:first [ rdf:type <http://www.w3.org/2003/11/swrl#ClassAtom> ;
                                                                  <http://www.w3.org/2003/11/swrl#classPredicate> :Diagnostic ;
                                                                  <http://www.w3.org/2003/11/swrl#argument1> <urn:swrl:var#d>
                                                                ] ;
                                                      rdf:rest rdf:nil
                                                    ]
                                         ] ;
   <http://www.w3.org/2003/11/swrl#head> [ rdf:type <http://www.w3.org/2003/11/swrl#AtomList> ;
                                           rdf:first [ rdf:type <http://www.w3.org/2003/11/swrl#IndividualPropertyAtom> ;
                                                       <http://www.w3.org/2003/11/swrl#propertyPredicate> :isCoreFor ;
                                                       <http://www.w3.org/2003/11/swrl#argument1> <http://www.stiima.cnr.it/MedDevHTA#ae_D0015> ;
                                                       <http://www.w3.org/2003/11/swrl#argument2> <urn:swrl:var#d>
                                                     ] ;
                                           rdf:rest rdf:nil
                                         ]
 ] .

[ rdf:type <http://www.w3.org/2003/11/swrl#Imp> ;
   <http://www.w3.org/2003/11/swrl#body> [ rdf:type <http://www.w3.org/2003/11/swrl#AtomList> ;
                                           rdf:first [ rdf:type <http://www.w3.org/2003/11/swrl#ClassAtom> ;
                                                       <http://www.w3.org/2003/11/swrl#classPredicate> <http://www.stiima.cnr.it/MedDevHTA#Assessment_Element> ;
                                                       <http://www.w3.org/2003/11/swrl#argument1> <http://www.stiima.cnr.it/MedDevHTA#ae_D0016>
                                                     ] ;
                                           rdf:rest [ rdf:type <http://www.w3.org/2003/11/swrl#AtomList> ;
                                                      rdf:first [ rdf:type <http://www.w3.org/2003/11/swrl#ClassAtom> ;
                                                                  <http://www.w3.org/2003/11/swrl#classPredicate> :Diagnostic ;
                                                                  <http://www.w3.org/2003/11/swrl#argument1> <urn:swrl:var#d>
                                                                ] ;
                                                      rdf:rest rdf:nil
                                                    ]
                                         ] ;
   <http://www.w3.org/2003/11/swrl#head> [ rdf:type <http://www.w3.org/2003/11/swrl#AtomList> ;
                                           rdf:first [ rdf:type <http://www.w3.org/2003/11/swrl#IndividualPropertyAtom> ;
                                                       <http://www.w3.org/2003/11/swrl#propertyPredicate> :isCoreFor ;
                                                       <http://www.w3.org/2003/11/swrl#argument1> <http://www.stiima.cnr.it/MedDevHTA#ae_D0016> ;
                                                       <http://www.w3.org/2003/11/swrl#argument2> <urn:swrl:var#d>
                                                     ] ;
                                           rdf:rest rdf:nil
                                         ]
 ] .

[ rdf:type <http://www.w3.org/2003/11/swrl#Imp> ;
   <http://www.w3.org/2003/11/swrl#body> [ rdf:type <http://www.w3.org/2003/11/swrl#AtomList> ;
                                           rdf:first [ rdf:type <http://www.w3.org/2003/11/swrl#ClassAtom> ;
                                                       <http://www.w3.org/2003/11/swrl#classPredicate> <http://www.stiima.cnr.it/MedDevHTA#Assessment_Element> ;
                                                       <http://www.w3.org/2003/11/swrl#argument1> <http://www.stiima.cnr.it/MedDevHTA#ae_D0030>
                                                     ] ;
                                           rdf:rest [ rdf:type <http://www.w3.org/2003/11/swrl#AtomList> ;
                                                      rdf:first [ rdf:type <http://www.w3.org/2003/11/swrl#ClassAtom> ;
                                                                  <http://www.w3.org/2003/11/swrl#classPredicate> :Diagnostic ;
                                                                  <http://www.w3.org/2003/11/swrl#argument1> <urn:swrl:var#d>
                                                                ] ;
                                                      rdf:rest rdf:nil
                                                    ]
                                         ] ;
   <http://www.w3.org/2003/11/swrl#head> [ rdf:type <http://www.w3.org/2003/11/swrl#AtomList> ;
                                           rdf:first [ rdf:type <http://www.w3.org/2003/11/swrl#IndividualPropertyAtom> ;
                                                       <http://www.w3.org/2003/11/swrl#propertyPredicate> :isCoreFor ;
                                                       <http://www.w3.org/2003/11/swrl#argument1> <http://www.stiima.cnr.it/MedDevHTA#ae_D0030> ;
                                                       <http://www.w3.org/2003/11/swrl#argument2> <urn:swrl:var#d>
                                                     ] ;
                                           rdf:rest rdf:nil
                                         ]
 ] .

[ rdf:type <http://www.w3.org/2003/11/swrl#Imp> ;
   <http://www.w3.org/2003/11/swrl#body> [ rdf:type <http://www.w3.org/2003/11/swrl#AtomList> ;
                                           rdf:first [ rdf:type <http://www.w3.org/2003/11/swrl#ClassAtom> ;
                                                       <http://www.w3.org/2003/11/swrl#classPredicate> <http://www.stiima.cnr.it/MedDevHTA#Assessment_Element> ;
                                                       <http://www.w3.org/2003/11/swrl#argument1> <http://www.stiima.cnr.it/MedDevHTA#ae_D1001>
                                                     ] ;
                                           rdf:rest [ rdf:type <http://www.w3.org/2003/11/swrl#AtomList> ;
                                                      rdf:first [ rdf:type <http://www.w3.org/2003/11/swrl#ClassAtom> ;
                                                                  <http://www.w3.org/2003/11/swrl#classPredicate> :Diagnostic ;
                                                                  <http://www.w3.org/2003/11/swrl#argument1> <urn:swrl:var#d>
                                                                ] ;
                                                      rdf:rest rdf:nil
                                                    ]
                                         ] ;
   <http://www.w3.org/2003/11/swrl#head> [ rdf:type <http://www.w3.org/2003/11/swrl#AtomList> ;
                                           rdf:first [ rdf:type <http://www.w3.org/2003/11/swrl#IndividualPropertyAtom> ;
                                                       <http://www.w3.org/2003/11/swrl#propertyPredicate> :isCoreFor ;
                                                       <http://www.w3.org/2003/11/swrl#argument1> <http://www.stiima.cnr.it/MedDevHTA#ae_D1001> ;
                                                       <http://www.w3.org/2003/11/swrl#argument2> <urn:swrl:var#d>
                                                     ] ;
                                           rdf:rest rdf:nil
                                         ]
 ] .

[ rdf:type <http://www.w3.org/2003/11/swrl#Imp> ;
   <http://www.w3.org/2003/11/swrl#body> [ rdf:type <http://www.w3.org/2003/11/swrl#AtomList> ;
                                           rdf:first [ rdf:type <http://www.w3.org/2003/11/swrl#ClassAtom> ;
                                                       <http://www.w3.org/2003/11/swrl#classPredicate> <http://www.stiima.cnr.it/MedDevHTA#Assessment_Element> ;
                                                       <http://www.w3.org/2003/11/swrl#argument1> <http://www.stiima.cnr.it/MedDevHTA#ae_F0003>
                                                     ] ;
                                           rdf:rest [ rdf:type <http://www.w3.org/2003/11/swrl#AtomList> ;
                                                      rdf:first [ rdf:type <http://www.w3.org/2003/11/swrl#ClassAtom> ;
                                                                  <http://www.w3.org/2003/11/swrl#classPredicate> :Diagnostic ;
                                                                  <http://www.w3.org/2003/11/swrl#argument1> <urn:swrl:var#d>
                                                                ] ;
                                                      rdf:rest rdf:nil
                                                    ]
                                         ] ;
   <http://www.w3.org/2003/11/swrl#head> [ rdf:type <http://www.w3.org/2003/11/swrl#AtomList> ;
                                           rdf:first [ rdf:type <http://www.w3.org/2003/11/swrl#IndividualPropertyAtom> ;
                                                       <http://www.w3.org/2003/11/swrl#propertyPredicate> :isCoreFor ;
                                                       <http://www.w3.org/2003/11/swrl#argument1> <http://www.stiima.cnr.it/MedDevHTA#ae_F0003> ;
                                                       <http://www.w3.org/2003/11/swrl#argument2> <urn:swrl:var#d>
                                                     ] ;
                                           rdf:rest rdf:nil
                                         ]
 ] .

[ rdf:type <http://www.w3.org/2003/11/swrl#Imp> ;
   <http://www.w3.org/2003/11/swrl#body> [ rdf:type <http://www.w3.org/2003/11/swrl#AtomList> ;
                                           rdf:first [ rdf:type <http://www.w3.org/2003/11/swrl#ClassAtom> ;
                                                       <http://www.w3.org/2003/11/swrl#classPredicate> <http://www.stiima.cnr.it/MedDevHTA#Assessment_Element> ;
                                                       <http://www.w3.org/2003/11/swrl#argument1> <http://www.stiima.cnr.it/MedDevHTA#ae_F0004>
                                                     ] ;
                                           rdf:rest [ rdf:type <http://www.w3.org/2003/11/swrl#AtomList> ;
                                                      rdf:first [ rdf:type <http://www.w3.org/2003/11/swrl#ClassAtom> ;
                                                                  <http://www.w3.org/2003/11/swrl#classPredicate> :Diagnostic ;
                                                                  <http://www.w3.org/2003/11/swrl#argument1> <urn:swrl:var#d>
                                                                ] ;
                                                      rdf:rest rdf:nil
                                                    ]
                                         ] ;
   <http://www.w3.org/2003/11/swrl#head> [ rdf:type <http://www.w3.org/2003/11/swrl#AtomList> ;
                                           rdf:first [ rdf:type <http://www.w3.org/2003/11/swrl#IndividualPropertyAtom> ;
                                                       <http://www.w3.org/2003/11/swrl#propertyPredicate> :isCoreFor ;
                                                       <http://www.w3.org/2003/11/swrl#argument1> <http://www.stiima.cnr.it/MedDevHTA#ae_F0004> ;
                                                       <http://www.w3.org/2003/11/swrl#argument2> <urn:swrl:var#d>
                                                     ] ;
                                           rdf:rest rdf:nil
                                         ]
 ] .

[ rdf:type <http://www.w3.org/2003/11/swrl#Imp> ;
   <http://www.w3.org/2003/11/swrl#body> [ rdf:type <http://www.w3.org/2003/11/swrl#AtomList> ;
                                           rdf:first [ rdf:type <http://www.w3.org/2003/11/swrl#ClassAtom> ;
                                                       <http://www.w3.org/2003/11/swrl#classPredicate> <http://www.stiima.cnr.it/MedDevHTA#Assessment_Element> ;
                                                       <http://www.w3.org/2003/11/swrl#argument1> <http://www.stiima.cnr.it/MedDevHTA#ae_F0008>
                                                     ] ;
                                           rdf:rest [ rdf:type <http://www.w3.org/2003/11/swrl#AtomList> ;
                                                      rdf:first [ rdf:type <http://www.w3.org/2003/11/swrl#ClassAtom> ;
                                                                  <http://www.w3.org/2003/11/swrl#classPredicate> :Diagnostic ;
                                                                  <http://www.w3.org/2003/11/swrl#argument1> <urn:swrl:var#d>
                                                                ] ;
                                                      rdf:rest rdf:nil
                                                    ]
                                         ] ;
   <http://www.w3.org/2003/11/swrl#head> [ rdf:type <http://www.w3.org/2003/11/swrl#AtomList> ;
                                           rdf:first [ rdf:type <http://www.w3.org/2003/11/swrl#IndividualPropertyAtom> ;
                                                       <http://www.w3.org/2003/11/swrl#propertyPredicate> :isCoreFor ;
                                                       <http://www.w3.org/2003/11/swrl#argument1> <http://www.stiima.cnr.it/MedDevHTA#ae_F0008> ;
                                                       <http://www.w3.org/2003/11/swrl#argument2> <urn:swrl:var#d>
                                                     ] ;
                                           rdf:rest rdf:nil
                                         ]
 ] .

[ rdf:type <http://www.w3.org/2003/11/swrl#Imp> ;
   <http://www.w3.org/2003/11/swrl#body> [ rdf:type <http://www.w3.org/2003/11/swrl#AtomList> ;
                                           rdf:first [ rdf:type <http://www.w3.org/2003/11/swrl#ClassAtom> ;
                                                       <http://www.w3.org/2003/11/swrl#classPredicate> <http://www.stiima.cnr.it/MedDevHTA#Assessment_Element> ;
                                                       <http://www.w3.org/2003/11/swrl#argument1> <http://www.stiima.cnr.it/MedDevHTA#ae_F0009>
                                                     ] ;
                                           rdf:rest [ rdf:type <http://www.w3.org/2003/11/swrl#AtomList> ;
                                                      rdf:first [ rdf:type <http://www.w3.org/2003/11/swrl#ClassAtom> ;
                                                                  <http://www.w3.org/2003/11/swrl#classPredicate> :Diagnostic ;
                                                                  <http://www.w3.org/2003/11/swrl#argument1> <urn:swrl:var#d>
                                                                ] ;
                                                      rdf:rest rdf:nil
                                                    ]
                                         ] ;
   <http://www.w3.org/2003/11/swrl#head> [ rdf:type <http://www.w3.org/2003/11/swrl#AtomList> ;
                                           rdf:first [ rdf:type <http://www.w3.org/2003/11/swrl#IndividualPropertyAtom> ;
                                                       <http://www.w3.org/2003/11/swrl#propertyPredicate> :isCoreFor ;
                                                       <http://www.w3.org/2003/11/swrl#argument1> <http://www.stiima.cnr.it/MedDevHTA#ae_F0009> ;
                                                       <http://www.w3.org/2003/11/swrl#argument2> <urn:swrl:var#d>
                                                     ] ;
                                           rdf:rest rdf:nil
                                         ]
 ] .

[ rdf:type <http://www.w3.org/2003/11/swrl#Imp> ;
   <http://www.w3.org/2003/11/swrl#body> [ rdf:type <http://www.w3.org/2003/11/swrl#AtomList> ;
                                           rdf:first [ rdf:type <http://www.w3.org/2003/11/swrl#ClassAtom> ;
                                                       <http://www.w3.org/2003/11/swrl#classPredicate> <http://www.stiima.cnr.it/MedDevHTA#Assessment_Element> ;
                                                       <http://www.w3.org/2003/11/swrl#argument1> <http://www.stiima.cnr.it/MedDevHTA#ae_F0101>
                                                     ] ;
                                           rdf:rest [ rdf:type <http://www.w3.org/2003/11/swrl#AtomList> ;
                                                      rdf:first [ rdf:type <http://www.w3.org/2003/11/swrl#ClassAtom> ;
                                                                  <http://www.w3.org/2003/11/swrl#classPredicate> :Diagnostic ;
                                                                  <http://www.w3.org/2003/11/swrl#argument1> <urn:swrl:var#d>
                                                                ] ;
                                                      rdf:rest rdf:nil
                                                    ]
                                         ] ;
   <http://www.w3.org/2003/11/swrl#head> [ rdf:type <http://www.w3.org/2003/11/swrl#AtomList> ;
                                           rdf:first [ rdf:type <http://www.w3.org/2003/11/swrl#IndividualPropertyAtom> ;
                                                       <http://www.w3.org/2003/11/swrl#propertyPredicate> :isCoreFor ;
                                                       <http://www.w3.org/2003/11/swrl#argument1> <http://www.stiima.cnr.it/MedDevHTA#ae_F0101> ;
                                                       <http://www.w3.org/2003/11/swrl#argument2> <urn:swrl:var#d>
                                                     ] ;
                                           rdf:rest rdf:nil
                                         ]
 ] .

[ rdf:type <http://www.w3.org/2003/11/swrl#Imp> ;
   <http://www.w3.org/2003/11/swrl#body> [ rdf:type <http://www.w3.org/2003/11/swrl#AtomList> ;
                                           rdf:first [ rdf:type <http://www.w3.org/2003/11/swrl#ClassAtom> ;
                                                       <http://www.w3.org/2003/11/swrl#classPredicate> <http://www.stiima.cnr.it/MedDevHTA#Assessment_Element> ;
                                                       <http://www.w3.org/2003/11/swrl#argument1> <http://www.stiima.cnr.it/MedDevHTA#ae_B0007>
                                                     ] ;
                                           rdf:rest [ rdf:type <http://www.w3.org/2003/11/swrl#AtomList> ;
                                                      rdf:first [ rdf:type <http://www.w3.org/2003/11/swrl#ClassAtom> ;
                                                                  <http://www.w3.org/2003/11/swrl#classPredicate> :Medical_and_Surgical_intervention ;
                                                                  <http://www.w3.org/2003/11/swrl#argument1> <urn:swrl:var#d>
                                                                ] ;
                                                      rdf:rest rdf:nil
                                                    ]
                                         ] ;
   <http://www.w3.org/2003/11/swrl#head> [ rdf:type <http://www.w3.org/2003/11/swrl#AtomList> ;
                                           rdf:first [ rdf:type <http://www.w3.org/2003/11/swrl#IndividualPropertyAtom> ;
                                                       <http://www.w3.org/2003/11/swrl#propertyPredicate> :isCoreFor ;
                                                       <http://www.w3.org/2003/11/swrl#argument1> <http://www.stiima.cnr.it/MedDevHTA#ae_B0007> ;
                                                       <http://www.w3.org/2003/11/swrl#argument2> <urn:swrl:var#d>
                                                     ] ;
                                           rdf:rest rdf:nil
                                         ]
 ] .

[ rdf:type <http://www.w3.org/2003/11/swrl#Imp> ;
   <http://www.w3.org/2003/11/swrl#body> [ rdf:type <http://www.w3.org/2003/11/swrl#AtomList> ;
                                           rdf:first [ rdf:type <http://www.w3.org/2003/11/swrl#ClassAtom> ;
                                                       <http://www.w3.org/2003/11/swrl#classPredicate> <http://www.stiima.cnr.it/MedDevHTA#Assessment_Element> ;
                                                       <http://www.w3.org/2003/11/swrl#argument1> <http://www.stiima.cnr.it/MedDevHTA#ae_B0008>
                                                     ] ;
                                           rdf:rest [ rdf:type <http://www.w3.org/2003/11/swrl#AtomList> ;
                                                      rdf:first [ rdf:type <http://www.w3.org/2003/11/swrl#ClassAtom> ;
                                                                  <http://www.w3.org/2003/11/swrl#classPredicate> :Medical_and_Surgical_intervention ;
                                                                  <http://www.w3.org/2003/11/swrl#argument1> <urn:swrl:var#d>
                                                                ] ;
                                                      rdf:rest rdf:nil
                                                    ]
                                         ] ;
   <http://www.w3.org/2003/11/swrl#head> [ rdf:type <http://www.w3.org/2003/11/swrl#AtomList> ;
                                           rdf:first [ rdf:type <http://www.w3.org/2003/11/swrl#IndividualPropertyAtom> ;
                                                       <http://www.w3.org/2003/11/swrl#propertyPredicate> :isCoreFor ;
                                                       <http://www.w3.org/2003/11/swrl#argument1> <http://www.stiima.cnr.it/MedDevHTA#ae_B0008> ;
                                                       <http://www.w3.org/2003/11/swrl#argument2> <urn:swrl:var#d>
                                                     ] ;
                                           rdf:rest rdf:nil
                                         ]
 ] .

[ rdf:type <http://www.w3.org/2003/11/swrl#Imp> ;
   <http://www.w3.org/2003/11/swrl#body> [ rdf:type <http://www.w3.org/2003/11/swrl#AtomList> ;
                                           rdf:first [ rdf:type <http://www.w3.org/2003/11/swrl#ClassAtom> ;
                                                       <http://www.w3.org/2003/11/swrl#classPredicate> <http://www.stiima.cnr.it/MedDevHTA#Assessment_Element> ;
                                                       <http://www.w3.org/2003/11/swrl#argument1> <http://www.stiima.cnr.it/MedDevHTA#ae_B0009>
                                                     ] ;
                                           rdf:rest [ rdf:type <http://www.w3.org/2003/11/swrl#AtomList> ;
                                                      rdf:first [ rdf:type <http://www.w3.org/2003/11/swrl#ClassAtom> ;
                                                                  <http://www.w3.org/2003/11/swrl#classPredicate> :Medical_and_Surgical_intervention ;
                                                                  <http://www.w3.org/2003/11/swrl#argument1> <urn:swrl:var#d>
                                                                ] ;
                                                      rdf:rest rdf:nil
                                                    ]
                                         ] ;
   <http://www.w3.org/2003/11/swrl#head> [ rdf:type <http://www.w3.org/2003/11/swrl#AtomList> ;
                                           rdf:first [ rdf:type <http://www.w3.org/2003/11/swrl#IndividualPropertyAtom> ;
                                                       <http://www.w3.org/2003/11/swrl#propertyPredicate> :isCoreFor ;
                                                       <http://www.w3.org/2003/11/swrl#argument1> <http://www.stiima.cnr.it/MedDevHTA#ae_B0009> ;
                                                       <http://www.w3.org/2003/11/swrl#argument2> <urn:swrl:var#d>
                                                     ] ;
                                           rdf:rest rdf:nil
                                         ]
 ] .

[ rdf:type <http://www.w3.org/2003/11/swrl#Imp> ;
   <http://www.w3.org/2003/11/swrl#body> [ rdf:type <http://www.w3.org/2003/11/swrl#AtomList> ;
                                           rdf:first [ rdf:type <http://www.w3.org/2003/11/swrl#ClassAtom> ;
                                                       <http://www.w3.org/2003/11/swrl#classPredicate> <http://www.stiima.cnr.it/MedDevHTA#Assessment_Element> ;
                                                       <http://www.w3.org/2003/11/swrl#argument1> <http://www.stiima.cnr.it/MedDevHTA#ae_B0007>
                                                     ] ;
                                           rdf:rest [ rdf:type <http://www.w3.org/2003/11/swrl#AtomList> ;
                                                      rdf:first [ rdf:type <http://www.w3.org/2003/11/swrl#ClassAtom> ;
                                                                  <http://www.w3.org/2003/11/swrl#classPredicate> :Diagnostic ;
                                                                  <http://www.w3.org/2003/11/swrl#argument1> <urn:swrl:var#d>
                                                                ] ;
                                                      rdf:rest rdf:nil
                                                    ]
                                         ] ;
   <http://www.w3.org/2003/11/swrl#head> [ rdf:type <http://www.w3.org/2003/11/swrl#AtomList> ;
                                           rdf:first [ rdf:type <http://www.w3.org/2003/11/swrl#IndividualPropertyAtom> ;
                                                       <http://www.w3.org/2003/11/swrl#propertyPredicate> :isCoreFor ;
                                                       <http://www.w3.org/2003/11/swrl#argument1> <http://www.stiima.cnr.it/MedDevHTA#ae_B0007> ;
                                                       <http://www.w3.org/2003/11/swrl#argument2> <urn:swrl:var#d>
                                                     ] ;
                                           rdf:rest rdf:nil
                                         ]
 ] .

[ rdf:type <http://www.w3.org/2003/11/swrl#Imp> ;
   <http://www.w3.org/2003/11/swrl#body> [ rdf:type <http://www.w3.org/2003/11/swrl#AtomList> ;
                                           rdf:first [ rdf:type <http://www.w3.org/2003/11/swrl#ClassAtom> ;
                                                       <http://www.w3.org/2003/11/swrl#classPredicate> <http://www.stiima.cnr.it/MedDevHTA#Assessment_Element> ;
                                                       <http://www.w3.org/2003/11/swrl#argument1> <http://www.stiima.cnr.it/MedDevHTA#ae_B0010>
                                                     ] ;
                                           rdf:rest [ rdf:type <http://www.w3.org/2003/11/swrl#AtomList> ;
                                                      rdf:first [ rdf:type <http://www.w3.org/2003/11/swrl#ClassAtom> ;
                                                                  <http://www.w3.org/2003/11/swrl#classPredicate> :Medical_and_Surgical_intervention ;
                                                                  <http://www.w3.org/2003/11/swrl#argument1> <urn:swrl:var#d>
                                                                ] ;
                                                      rdf:rest rdf:nil
                                                    ]
                                         ] ;
   <http://www.w3.org/2003/11/swrl#head> [ rdf:type <http://www.w3.org/2003/11/swrl#AtomList> ;
                                           rdf:first [ rdf:type <http://www.w3.org/2003/11/swrl#IndividualPropertyAtom> ;
                                                       <http://www.w3.org/2003/11/swrl#propertyPredicate> :isCoreFor ;
                                                       <http://www.w3.org/2003/11/swrl#argument1> <http://www.stiima.cnr.it/MedDevHTA#ae_B0010> ;
                                                       <http://www.w3.org/2003/11/swrl#argument2> <urn:swrl:var#d>
                                                     ] ;
                                           rdf:rest rdf:nil
                                         ]
 ] .

[ rdf:type <http://www.w3.org/2003/11/swrl#Imp> ;
   <http://www.w3.org/2003/11/swrl#body> [ rdf:type <http://www.w3.org/2003/11/swrl#AtomList> ;
                                           rdf:first [ rdf:type <http://www.w3.org/2003/11/swrl#ClassAtom> ;
                                                       <http://www.w3.org/2003/11/swrl#classPredicate> <http://www.stiima.cnr.it/MedDevHTA#Assessment_Element> ;
                                                       <http://www.w3.org/2003/11/swrl#argument1> <http://www.stiima.cnr.it/MedDevHTA#ae_C0002>
                                                     ] ;
                                           rdf:rest [ rdf:type <http://www.w3.org/2003/11/swrl#AtomList> ;
                                                      rdf:first [ rdf:type <http://www.w3.org/2003/11/swrl#ClassAtom> ;
                                                                  <http://www.w3.org/2003/11/swrl#classPredicate> :Medical_and_Surgical_intervention ;
                                                                  <http://www.w3.org/2003/11/swrl#argument1> <urn:swrl:var#d>
                                                                ] ;
                                                      rdf:rest rdf:nil
                                                    ]
                                         ] ;
   <http://www.w3.org/2003/11/swrl#head> [ rdf:type <http://www.w3.org/2003/11/swrl#AtomList> ;
                                           rdf:first [ rdf:type <http://www.w3.org/2003/11/swrl#IndividualPropertyAtom> ;
                                                       <http://www.w3.org/2003/11/swrl#propertyPredicate> :isCoreFor ;
                                                       <http://www.w3.org/2003/11/swrl#argument1> <http://www.stiima.cnr.it/MedDevHTA#ae_C0002> ;
                                                       <http://www.w3.org/2003/11/swrl#argument2> <urn:swrl:var#d>
                                                     ] ;
                                           rdf:rest rdf:nil
                                         ]
 ] .

[ rdf:type <http://www.w3.org/2003/11/swrl#Imp> ;
   <http://www.w3.org/2003/11/swrl#body> [ rdf:type <http://www.w3.org/2003/11/swrl#AtomList> ;
                                           rdf:first [ rdf:type <http://www.w3.org/2003/11/swrl#ClassAtom> ;
                                                       <http://www.w3.org/2003/11/swrl#classPredicate> <http://www.stiima.cnr.it/MedDevHTA#Assessment_Element> ;
                                                       <http://www.w3.org/2003/11/swrl#argument1> <http://www.stiima.cnr.it/MedDevHTA#ae_D0001>
                                                     ] ;
                                           rdf:rest [ rdf:type <http://www.w3.org/2003/11/swrl#AtomList> ;
                                                      rdf:first [ rdf:type <http://www.w3.org/2003/11/swrl#ClassAtom> ;
                                                                  <http://www.w3.org/2003/11/swrl#classPredicate> :Medical_and_Surgical_intervention ;
                                                                  <http://www.w3.org/2003/11/swrl#argument1> <urn:swrl:var#d>
                                                                ] ;
                                                      rdf:rest rdf:nil
                                                    ]
                                         ] ;
   <http://www.w3.org/2003/11/swrl#head> [ rdf:type <http://www.w3.org/2003/11/swrl#AtomList> ;
                                           rdf:first [ rdf:type <http://www.w3.org/2003/11/swrl#IndividualPropertyAtom> ;
                                                       <http://www.w3.org/2003/11/swrl#propertyPredicate> :isCoreFor ;
                                                       <http://www.w3.org/2003/11/swrl#argument1> <http://www.stiima.cnr.it/MedDevHTA#ae_D0001> ;
                                                       <http://www.w3.org/2003/11/swrl#argument2> <urn:swrl:var#d>
                                                     ] ;
                                           rdf:rest rdf:nil
                                         ]
 ] .

[ rdf:type <http://www.w3.org/2003/11/swrl#Imp> ;
   <http://www.w3.org/2003/11/swrl#body> [ rdf:type <http://www.w3.org/2003/11/swrl#AtomList> ;
                                           rdf:first [ rdf:type <http://www.w3.org/2003/11/swrl#ClassAtom> ;
                                                       <http://www.w3.org/2003/11/swrl#classPredicate> <http://www.stiima.cnr.it/MedDevHTA#Assessment_Element> ;
                                                       <http://www.w3.org/2003/11/swrl#argument1> <http://www.stiima.cnr.it/MedDevHTA#ae_D0005>
                                                     ] ;
                                           rdf:rest [ rdf:type <http://www.w3.org/2003/11/swrl#AtomList> ;
                                                      rdf:first [ rdf:type <http://www.w3.org/2003/11/swrl#ClassAtom> ;
                                                                  <http://www.w3.org/2003/11/swrl#classPredicate> :Medical_and_Surgical_intervention ;
                                                                  <http://www.w3.org/2003/11/swrl#argument1> <urn:swrl:var#d>
                                                                ] ;
                                                      rdf:rest rdf:nil
                                                    ]
                                         ] ;
   <http://www.w3.org/2003/11/swrl#head> [ rdf:type <http://www.w3.org/2003/11/swrl#AtomList> ;
                                           rdf:first [ rdf:type <http://www.w3.org/2003/11/swrl#IndividualPropertyAtom> ;
                                                       <http://www.w3.org/2003/11/swrl#propertyPredicate> :isCoreFor ;
                                                       <http://www.w3.org/2003/11/swrl#argument1> <http://www.stiima.cnr.it/MedDevHTA#ae_D0005> ;
                                                       <http://www.w3.org/2003/11/swrl#argument2> <urn:swrl:var#d>
                                                     ] ;
                                           rdf:rest rdf:nil
                                         ]
 ] .

[ rdf:type <http://www.w3.org/2003/11/swrl#Imp> ;
   <http://www.w3.org/2003/11/swrl#body> [ rdf:type <http://www.w3.org/2003/11/swrl#AtomList> ;
                                           rdf:first [ rdf:type <http://www.w3.org/2003/11/swrl#ClassAtom> ;
                                                       <http://www.w3.org/2003/11/swrl#classPredicate> <http://www.stiima.cnr.it/MedDevHTA#Assessment_Element> ;
                                                       <http://www.w3.org/2003/11/swrl#argument1> <http://www.stiima.cnr.it/MedDevHTA#ae_D0006>
                                                     ] ;
                                           rdf:rest [ rdf:type <http://www.w3.org/2003/11/swrl#AtomList> ;
                                                      rdf:first [ rdf:type <http://www.w3.org/2003/11/swrl#ClassAtom> ;
                                                                  <http://www.w3.org/2003/11/swrl#classPredicate> :Medical_and_Surgical_intervention ;
                                                                  <http://www.w3.org/2003/11/swrl#argument1> <urn:swrl:var#d>
                                                                ] ;
                                                      rdf:rest rdf:nil
                                                    ]
                                         ] ;
   <http://www.w3.org/2003/11/swrl#head> [ rdf:type <http://www.w3.org/2003/11/swrl#AtomList> ;
                                           rdf:first [ rdf:type <http://www.w3.org/2003/11/swrl#IndividualPropertyAtom> ;
                                                       <http://www.w3.org/2003/11/swrl#propertyPredicate> :isCoreFor ;
                                                       <http://www.w3.org/2003/11/swrl#argument1> <http://www.stiima.cnr.it/MedDevHTA#ae_D0006> ;
                                                       <http://www.w3.org/2003/11/swrl#argument2> <urn:swrl:var#d>
                                                     ] ;
                                           rdf:rest rdf:nil
                                         ]
 ] .

[ rdf:type <http://www.w3.org/2003/11/swrl#Imp> ;
   <http://www.w3.org/2003/11/swrl#body> [ rdf:type <http://www.w3.org/2003/11/swrl#AtomList> ;
                                           rdf:first [ rdf:type <http://www.w3.org/2003/11/swrl#ClassAtom> ;
                                                       <http://www.w3.org/2003/11/swrl#classPredicate> <http://www.stiima.cnr.it/MedDevHTA#Assessment_Element> ;
                                                       <http://www.w3.org/2003/11/swrl#argument1> <http://www.stiima.cnr.it/MedDevHTA#ae_D0010>
                                                     ] ;
                                           rdf:rest [ rdf:type <http://www.w3.org/2003/11/swrl#AtomList> ;
                                                      rdf:first [ rdf:type <http://www.w3.org/2003/11/swrl#ClassAtom> ;
                                                                  <http://www.w3.org/2003/11/swrl#classPredicate> :Medical_and_Surgical_intervention ;
                                                                  <http://www.w3.org/2003/11/swrl#argument1> <urn:swrl:var#d>
                                                                ] ;
                                                      rdf:rest rdf:nil
                                                    ]
                                         ] ;
   <http://www.w3.org/2003/11/swrl#head> [ rdf:type <http://www.w3.org/2003/11/swrl#AtomList> ;
                                           rdf:first [ rdf:type <http://www.w3.org/2003/11/swrl#IndividualPropertyAtom> ;
                                                       <http://www.w3.org/2003/11/swrl#propertyPredicate> :isCoreFor ;
                                                       <http://www.w3.org/2003/11/swrl#argument1> <http://www.stiima.cnr.it/MedDevHTA#ae_D0010> ;
                                                       <http://www.w3.org/2003/11/swrl#argument2> <urn:swrl:var#d>
                                                     ] ;
                                           rdf:rest rdf:nil
                                         ]
 ] .

[ rdf:type <http://www.w3.org/2003/11/swrl#Imp> ;
   <http://www.w3.org/2003/11/swrl#body> [ rdf:type <http://www.w3.org/2003/11/swrl#AtomList> ;
                                           rdf:first [ rdf:type <http://www.w3.org/2003/11/swrl#ClassAtom> ;
                                                       <http://www.w3.org/2003/11/swrl#classPredicate> <http://www.stiima.cnr.it/MedDevHTA#Assessment_Element> ;
                                                       <http://www.w3.org/2003/11/swrl#argument1> <http://www.stiima.cnr.it/MedDevHTA#ae_D0011>
                                                     ] ;
                                           rdf:rest [ rdf:type <http://www.w3.org/2003/11/swrl#AtomList> ;
                                                      rdf:first [ rdf:type <http://www.w3.org/2003/11/swrl#ClassAtom> ;
                                                                  <http://www.w3.org/2003/11/swrl#classPredicate> :Medical_and_Surgical_intervention ;
                                                                  <http://www.w3.org/2003/11/swrl#argument1> <urn:swrl:var#d>
                                                                ] ;
                                                      rdf:rest rdf:nil
                                                    ]
                                         ] ;
   <http://www.w3.org/2003/11/swrl#head> [ rdf:type <http://www.w3.org/2003/11/swrl#AtomList> ;
                                           rdf:first [ rdf:type <http://www.w3.org/2003/11/swrl#IndividualPropertyAtom> ;
                                                       <http://www.w3.org/2003/11/swrl#propertyPredicate> :isCoreFor ;
                                                       <http://www.w3.org/2003/11/swrl#argument1> <http://www.stiima.cnr.it/MedDevHTA#ae_D0011> ;
                                                       <http://www.w3.org/2003/11/swrl#argument2> <urn:swrl:var#d>
                                                     ] ;
                                           rdf:rest rdf:nil
                                         ]
 ] .

[ rdf:type <http://www.w3.org/2003/11/swrl#Imp> ;
   <http://www.w3.org/2003/11/swrl#body> [ rdf:type <http://www.w3.org/2003/11/swrl#AtomList> ;
                                           rdf:first [ rdf:type <http://www.w3.org/2003/11/swrl#ClassAtom> ;
                                                       <http://www.w3.org/2003/11/swrl#classPredicate> <http://www.stiima.cnr.it/MedDevHTA#Assessment_Element> ;
                                                       <http://www.w3.org/2003/11/swrl#argument1> <http://www.stiima.cnr.it/MedDevHTA#ae_D0012>
                                                     ] ;
                                           rdf:rest [ rdf:type <http://www.w3.org/2003/11/swrl#AtomList> ;
                                                      rdf:first [ rdf:type <http://www.w3.org/2003/11/swrl#ClassAtom> ;
                                                                  <http://www.w3.org/2003/11/swrl#classPredicate> :Medical_and_Surgical_intervention ;
                                                                  <http://www.w3.org/2003/11/swrl#argument1> <urn:swrl:var#d>
                                                                ] ;
                                                      rdf:rest rdf:nil
                                                    ]
                                         ] ;
   <http://www.w3.org/2003/11/swrl#head> [ rdf:type <http://www.w3.org/2003/11/swrl#AtomList> ;
                                           rdf:first [ rdf:type <http://www.w3.org/2003/11/swrl#IndividualPropertyAtom> ;
                                                       <http://www.w3.org/2003/11/swrl#propertyPredicate> :isCoreFor ;
                                                       <http://www.w3.org/2003/11/swrl#argument1> <http://www.stiima.cnr.it/MedDevHTA#ae_D0012> ;
                                                       <http://www.w3.org/2003/11/swrl#argument2> <urn:swrl:var#d>
                                                     ] ;
                                           rdf:rest rdf:nil
                                         ]
 ] .

[ rdf:type <http://www.w3.org/2003/11/swrl#Imp> ;
   <http://www.w3.org/2003/11/swrl#body> [ rdf:type <http://www.w3.org/2003/11/swrl#AtomList> ;
                                           rdf:first [ rdf:type <http://www.w3.org/2003/11/swrl#ClassAtom> ;
                                                       <http://www.w3.org/2003/11/swrl#classPredicate> <http://www.stiima.cnr.it/MedDevHTA#Assessment_Element> ;
                                                       <http://www.w3.org/2003/11/swrl#argument1> <http://www.stiima.cnr.it/MedDevHTA#ae_D0013>
                                                     ] ;
                                           rdf:rest [ rdf:type <http://www.w3.org/2003/11/swrl#AtomList> ;
                                                      rdf:first [ rdf:type <http://www.w3.org/2003/11/swrl#ClassAtom> ;
                                                                  <http://www.w3.org/2003/11/swrl#classPredicate> :Medical_and_Surgical_intervention ;
                                                                  <http://www.w3.org/2003/11/swrl#argument1> <urn:swrl:var#d>
                                                                ] ;
                                                      rdf:rest rdf:nil
                                                    ]
                                         ] ;
   <http://www.w3.org/2003/11/swrl#head> [ rdf:type <http://www.w3.org/2003/11/swrl#AtomList> ;
                                           rdf:first [ rdf:type <http://www.w3.org/2003/11/swrl#IndividualPropertyAtom> ;
                                                       <http://www.w3.org/2003/11/swrl#propertyPredicate> :isCoreFor ;
                                                       <http://www.w3.org/2003/11/swrl#argument1> <http://www.stiima.cnr.it/MedDevHTA#ae_D0013> ;
                                                       <http://www.w3.org/2003/11/swrl#argument2> <urn:swrl:var#d>
                                                     ] ;
                                           rdf:rest rdf:nil
                                         ]
 ] .

[ rdf:type <http://www.w3.org/2003/11/swrl#Imp> ;
   <http://www.w3.org/2003/11/swrl#body> [ rdf:type <http://www.w3.org/2003/11/swrl#AtomList> ;
                                           rdf:first [ rdf:type <http://www.w3.org/2003/11/swrl#ClassAtom> ;
                                                       <http://www.w3.org/2003/11/swrl#classPredicate> <http://www.stiima.cnr.it/MedDevHTA#Assessment_Element> ;
                                                       <http://www.w3.org/2003/11/swrl#argument1> <http://www.stiima.cnr.it/MedDevHTA#ae_D0014>
                                                     ] ;
                                           rdf:rest [ rdf:type <http://www.w3.org/2003/11/swrl#AtomList> ;
                                                      rdf:first [ rdf:type <http://www.w3.org/2003/11/swrl#ClassAtom> ;
                                                                  <http://www.w3.org/2003/11/swrl#classPredicate> :Medical_and_Surgical_intervention ;
                                                                  <http://www.w3.org/2003/11/swrl#argument1> <urn:swrl:var#d>
                                                                ] ;
                                                      rdf:rest rdf:nil
                                                    ]
                                         ] ;
   <http://www.w3.org/2003/11/swrl#head> [ rdf:type <http://www.w3.org/2003/11/swrl#AtomList> ;
                                           rdf:first [ rdf:type <http://www.w3.org/2003/11/swrl#IndividualPropertyAtom> ;
                                                       <http://www.w3.org/2003/11/swrl#propertyPredicate> :isCoreFor ;
                                                       <http://www.w3.org/2003/11/swrl#argument1> <http://www.stiima.cnr.it/MedDevHTA#ae_D0014> ;
                                                       <http://www.w3.org/2003/11/swrl#argument2> <urn:swrl:var#d>
                                                     ] ;
                                           rdf:rest rdf:nil
                                         ]
 ] .

[ rdf:type <http://www.w3.org/2003/11/swrl#Imp> ;
   <http://www.w3.org/2003/11/swrl#body> [ rdf:type <http://www.w3.org/2003/11/swrl#AtomList> ;
                                           rdf:first [ rdf:type <http://www.w3.org/2003/11/swrl#ClassAtom> ;
                                                       <http://www.w3.org/2003/11/swrl#classPredicate> <http://www.stiima.cnr.it/MedDevHTA#Assessment_Element> ;
                                                       <http://www.w3.org/2003/11/swrl#argument1> <http://www.stiima.cnr.it/MedDevHTA#ae_B0008>
                                                     ] ;
                                           rdf:rest [ rdf:type <http://www.w3.org/2003/11/swrl#AtomList> ;
                                                      rdf:first [ rdf:type <http://www.w3.org/2003/11/swrl#ClassAtom> ;
                                                                  <http://www.w3.org/2003/11/swrl#classPredicate> :Diagnostic ;
                                                                  <http://www.w3.org/2003/11/swrl#argument1> <urn:swrl:var#d>
                                                                ] ;
                                                      rdf:rest rdf:nil
                                                    ]
                                         ] ;
   <http://www.w3.org/2003/11/swrl#head> [ rdf:type <http://www.w3.org/2003/11/swrl#AtomList> ;
                                           rdf:first [ rdf:type <http://www.w3.org/2003/11/swrl#IndividualPropertyAtom> ;
                                                       <http://www.w3.org/2003/11/swrl#propertyPredicate> :isCoreFor ;
                                                       <http://www.w3.org/2003/11/swrl#argument1> <http://www.stiima.cnr.it/MedDevHTA#ae_B0008> ;
                                                       <http://www.w3.org/2003/11/swrl#argument2> <urn:swrl:var#d>
                                                     ] ;
                                           rdf:rest rdf:nil
                                         ]
 ] .

[ rdf:type <http://www.w3.org/2003/11/swrl#Imp> ;
   <http://www.w3.org/2003/11/swrl#body> [ rdf:type <http://www.w3.org/2003/11/swrl#AtomList> ;
                                           rdf:first [ rdf:type <http://www.w3.org/2003/11/swrl#ClassAtom> ;
                                                       <http://www.w3.org/2003/11/swrl#classPredicate> <http://www.stiima.cnr.it/MedDevHTA#Assessment_Element> ;
                                                       <http://www.w3.org/2003/11/swrl#argument1> <http://www.stiima.cnr.it/MedDevHTA#ae_D0015>
                                                     ] ;
                                           rdf:rest [ rdf:type <http://www.w3.org/2003/11/swrl#AtomList> ;
                                                      rdf:first [ rdf:type <http://www.w3.org/2003/11/swrl#ClassAtom> ;
                                                                  <http://www.w3.org/2003/11/swrl#classPredicate> :Medical_and_Surgical_intervention ;
                                                                  <http://www.w3.org/2003/11/swrl#argument1> <urn:swrl:var#d>
                                                                ] ;
                                                      rdf:rest rdf:nil
                                                    ]
                                         ] ;
   <http://www.w3.org/2003/11/swrl#head> [ rdf:type <http://www.w3.org/2003/11/swrl#AtomList> ;
                                           rdf:first [ rdf:type <http://www.w3.org/2003/11/swrl#IndividualPropertyAtom> ;
                                                       <http://www.w3.org/2003/11/swrl#propertyPredicate> :isCoreFor ;
                                                       <http://www.w3.org/2003/11/swrl#argument1> <http://www.stiima.cnr.it/MedDevHTA#ae_D0015> ;
                                                       <http://www.w3.org/2003/11/swrl#argument2> <urn:swrl:var#d>
                                                     ] ;
                                           rdf:rest rdf:nil
                                         ]
 ] .

[ rdf:type <http://www.w3.org/2003/11/swrl#Imp> ;
   <http://www.w3.org/2003/11/swrl#body> [ rdf:type <http://www.w3.org/2003/11/swrl#AtomList> ;
                                           rdf:first [ rdf:type <http://www.w3.org/2003/11/swrl#ClassAtom> ;
                                                       <http://www.w3.org/2003/11/swrl#classPredicate> <http://www.stiima.cnr.it/MedDevHTA#Assessment_Element> ;
                                                       <http://www.w3.org/2003/11/swrl#argument1> <http://www.stiima.cnr.it/MedDevHTA#ae_D0016>
                                                     ] ;
                                           rdf:rest [ rdf:type <http://www.w3.org/2003/11/swrl#AtomList> ;
                                                      rdf:first [ rdf:type <http://www.w3.org/2003/11/swrl#ClassAtom> ;
                                                                  <http://www.w3.org/2003/11/swrl#classPredicate> :Medical_and_Surgical_intervention ;
                                                                  <http://www.w3.org/2003/11/swrl#argument1> <urn:swrl:var#d>
                                                                ] ;
                                                      rdf:rest rdf:nil
                                                    ]
                                         ] ;
   <http://www.w3.org/2003/11/swrl#head> [ rdf:type <http://www.w3.org/2003/11/swrl#AtomList> ;
                                           rdf:first [ rdf:type <http://www.w3.org/2003/11/swrl#IndividualPropertyAtom> ;
                                                       <http://www.w3.org/2003/11/swrl#propertyPredicate> :isCoreFor ;
                                                       <http://www.w3.org/2003/11/swrl#argument1> <http://www.stiima.cnr.it/MedDevHTA#ae_D0016> ;
                                                       <http://www.w3.org/2003/11/swrl#argument2> <urn:swrl:var#d>
                                                     ] ;
                                           rdf:rest rdf:nil
                                         ]
 ] .

[ rdf:type <http://www.w3.org/2003/11/swrl#Imp> ;
   <http://www.w3.org/2003/11/swrl#body> [ rdf:type <http://www.w3.org/2003/11/swrl#AtomList> ;
                                           rdf:first [ rdf:type <http://www.w3.org/2003/11/swrl#ClassAtom> ;
                                                       <http://www.w3.org/2003/11/swrl#classPredicate> <http://www.stiima.cnr.it/MedDevHTA#Assessment_Element> ;
                                                       <http://www.w3.org/2003/11/swrl#argument1> <http://www.stiima.cnr.it/MedDevHTA#ae_F0003>
                                                     ] ;
                                           rdf:rest [ rdf:type <http://www.w3.org/2003/11/swrl#AtomList> ;
                                                      rdf:first [ rdf:type <http://www.w3.org/2003/11/swrl#ClassAtom> ;
                                                                  <http://www.w3.org/2003/11/swrl#classPredicate> :Medical_and_Surgical_intervention ;
                                                                  <http://www.w3.org/2003/11/swrl#argument1> <urn:swrl:var#d>
                                                                ] ;
                                                      rdf:rest rdf:nil
                                                    ]
                                         ] ;
   <http://www.w3.org/2003/11/swrl#head> [ rdf:type <http://www.w3.org/2003/11/swrl#AtomList> ;
                                           rdf:first [ rdf:type <http://www.w3.org/2003/11/swrl#IndividualPropertyAtom> ;
                                                       <http://www.w3.org/2003/11/swrl#propertyPredicate> :isCoreFor ;
                                                       <http://www.w3.org/2003/11/swrl#argument1> <http://www.stiima.cnr.it/MedDevHTA#ae_F0003> ;
                                                       <http://www.w3.org/2003/11/swrl#argument2> <urn:swrl:var#d>
                                                     ] ;
                                           rdf:rest rdf:nil
                                         ]
 ] .

[ rdf:type <http://www.w3.org/2003/11/swrl#Imp> ;
   <http://www.w3.org/2003/11/swrl#body> [ rdf:type <http://www.w3.org/2003/11/swrl#AtomList> ;
                                           rdf:first [ rdf:type <http://www.w3.org/2003/11/swrl#ClassAtom> ;
                                                       <http://www.w3.org/2003/11/swrl#classPredicate> <http://www.stiima.cnr.it/MedDevHTA#Assessment_Element> ;
                                                       <http://www.w3.org/2003/11/swrl#argument1> <http://www.stiima.cnr.it/MedDevHTA#ae_F0004>
                                                     ] ;
                                           rdf:rest [ rdf:type <http://www.w3.org/2003/11/swrl#AtomList> ;
                                                      rdf:first [ rdf:type <http://www.w3.org/2003/11/swrl#ClassAtom> ;
                                                                  <http://www.w3.org/2003/11/swrl#classPredicate> :Medical_and_Surgical_intervention ;
                                                                  <http://www.w3.org/2003/11/swrl#argument1> <urn:swrl:var#d>
                                                                ] ;
                                                      rdf:rest rdf:nil
                                                    ]
                                         ] ;
   <http://www.w3.org/2003/11/swrl#head> [ rdf:type <http://www.w3.org/2003/11/swrl#AtomList> ;
                                           rdf:first [ rdf:type <http://www.w3.org/2003/11/swrl#IndividualPropertyAtom> ;
                                                       <http://www.w3.org/2003/11/swrl#propertyPredicate> :isCoreFor ;
                                                       <http://www.w3.org/2003/11/swrl#argument1> <http://www.stiima.cnr.it/MedDevHTA#ae_F0004> ;
                                                       <http://www.w3.org/2003/11/swrl#argument2> <urn:swrl:var#d>
                                                     ] ;
                                           rdf:rest rdf:nil
                                         ]
 ] .

[ rdf:type <http://www.w3.org/2003/11/swrl#Imp> ;
   <http://www.w3.org/2003/11/swrl#body> [ rdf:type <http://www.w3.org/2003/11/swrl#AtomList> ;
                                           rdf:first [ rdf:type <http://www.w3.org/2003/11/swrl#ClassAtom> ;
                                                       <http://www.w3.org/2003/11/swrl#classPredicate> <http://www.stiima.cnr.it/MedDevHTA#Assessment_Element> ;
                                                       <http://www.w3.org/2003/11/swrl#argument1> <http://www.stiima.cnr.it/MedDevHTA#ae_F0008>
                                                     ] ;
                                           rdf:rest [ rdf:type <http://www.w3.org/2003/11/swrl#AtomList> ;
                                                      rdf:first [ rdf:type <http://www.w3.org/2003/11/swrl#ClassAtom> ;
                                                                  <http://www.w3.org/2003/11/swrl#classPredicate> :Medical_and_Surgical_intervention ;
                                                                  <http://www.w3.org/2003/11/swrl#argument1> <urn:swrl:var#d>
                                                                ] ;
                                                      rdf:rest rdf:nil
                                                    ]
                                         ] ;
   <http://www.w3.org/2003/11/swrl#head> [ rdf:type <http://www.w3.org/2003/11/swrl#AtomList> ;
                                           rdf:first [ rdf:type <http://www.w3.org/2003/11/swrl#IndividualPropertyAtom> ;
                                                       <http://www.w3.org/2003/11/swrl#propertyPredicate> :isCoreFor ;
                                                       <http://www.w3.org/2003/11/swrl#argument1> <http://www.stiima.cnr.it/MedDevHTA#ae_F0008> ;
                                                       <http://www.w3.org/2003/11/swrl#argument2> <urn:swrl:var#d>
                                                     ] ;
                                           rdf:rest rdf:nil
                                         ]
 ] .

[ rdf:type <http://www.w3.org/2003/11/swrl#Imp> ;
   <http://www.w3.org/2003/11/swrl#body> [ rdf:type <http://www.w3.org/2003/11/swrl#AtomList> ;
                                           rdf:first [ rdf:type <http://www.w3.org/2003/11/swrl#ClassAtom> ;
                                                       <http://www.w3.org/2003/11/swrl#classPredicate> <http://www.stiima.cnr.it/MedDevHTA#Assessment_Element> ;
                                                       <http://www.w3.org/2003/11/swrl#argument1> <http://www.stiima.cnr.it/MedDevHTA#ae_F0009>
                                                     ] ;
                                           rdf:rest [ rdf:type <http://www.w3.org/2003/11/swrl#AtomList> ;
                                                      rdf:first [ rdf:type <http://www.w3.org/2003/11/swrl#ClassAtom> ;
                                                                  <http://www.w3.org/2003/11/swrl#classPredicate> :Medical_and_Surgical_intervention ;
                                                                  <http://www.w3.org/2003/11/swrl#argument1> <urn:swrl:var#d>
                                                                ] ;
                                                      rdf:rest rdf:nil
                                                    ]
                                         ] ;
   <http://www.w3.org/2003/11/swrl#head> [ rdf:type <http://www.w3.org/2003/11/swrl#AtomList> ;
                                           rdf:first [ rdf:type <http://www.w3.org/2003/11/swrl#IndividualPropertyAtom> ;
                                                       <http://www.w3.org/2003/11/swrl#propertyPredicate> :isCoreFor ;
                                                       <http://www.w3.org/2003/11/swrl#argument1> <http://www.stiima.cnr.it/MedDevHTA#ae_F0009> ;
                                                       <http://www.w3.org/2003/11/swrl#argument2> <urn:swrl:var#d>
                                                     ] ;
                                           rdf:rest rdf:nil
                                         ]
 ] .

[ rdf:type <http://www.w3.org/2003/11/swrl#Imp> ;
   <http://www.w3.org/2003/11/swrl#body> [ rdf:type <http://www.w3.org/2003/11/swrl#AtomList> ;
                                           rdf:first [ rdf:type <http://www.w3.org/2003/11/swrl#ClassAtom> ;
                                                       <http://www.w3.org/2003/11/swrl#classPredicate> <http://www.stiima.cnr.it/MedDevHTA#Assessment_Element> ;
                                                       <http://www.w3.org/2003/11/swrl#argument1> <http://www.stiima.cnr.it/MedDevHTA#ae_F0101>
                                                     ] ;
                                           rdf:rest [ rdf:type <http://www.w3.org/2003/11/swrl#AtomList> ;
                                                      rdf:first [ rdf:type <http://www.w3.org/2003/11/swrl#ClassAtom> ;
                                                                  <http://www.w3.org/2003/11/swrl#classPredicate> :Medical_and_Surgical_intervention ;
                                                                  <http://www.w3.org/2003/11/swrl#argument1> <urn:swrl:var#d>
                                                                ] ;
                                                      rdf:rest rdf:nil
                                                    ]
                                         ] ;
   <http://www.w3.org/2003/11/swrl#head> [ rdf:type <http://www.w3.org/2003/11/swrl#AtomList> ;
                                           rdf:first [ rdf:type <http://www.w3.org/2003/11/swrl#IndividualPropertyAtom> ;
                                                       <http://www.w3.org/2003/11/swrl#propertyPredicate> :isCoreFor ;
                                                       <http://www.w3.org/2003/11/swrl#argument1> <http://www.stiima.cnr.it/MedDevHTA#ae_F0101> ;
                                                       <http://www.w3.org/2003/11/swrl#argument2> <urn:swrl:var#d>
                                                     ] ;
                                           rdf:rest rdf:nil
                                         ]
 ] .

[ rdf:type <http://www.w3.org/2003/11/swrl#Imp> ;
   <http://www.w3.org/2003/11/swrl#body> [ rdf:type <http://www.w3.org/2003/11/swrl#AtomList> ;
                                           rdf:first [ rdf:type <http://www.w3.org/2003/11/swrl#ClassAtom> ;
                                                       <http://www.w3.org/2003/11/swrl#classPredicate> <http://www.stiima.cnr.it/MedDevHTA#Assessment_Element> ;
                                                       <http://www.w3.org/2003/11/swrl#argument1> <http://www.stiima.cnr.it/MedDevHTA#ae_B0007>
                                                     ] ;
                                           rdf:rest [ rdf:type <http://www.w3.org/2003/11/swrl#AtomList> ;
                                                      rdf:first [ rdf:type <http://www.w3.org/2003/11/swrl#ClassAtom> ;
                                                                  <http://www.w3.org/2003/11/swrl#classPredicate> :Screening ;
                                                                  <http://www.w3.org/2003/11/swrl#argument1> <urn:swrl:var#d>
                                                                ] ;
                                                      rdf:rest rdf:nil
                                                    ]
                                         ] ;
   <http://www.w3.org/2003/11/swrl#head> [ rdf:type <http://www.w3.org/2003/11/swrl#AtomList> ;
                                           rdf:first [ rdf:type <http://www.w3.org/2003/11/swrl#IndividualPropertyAtom> ;
                                                       <http://www.w3.org/2003/11/swrl#propertyPredicate> :isCoreFor ;
                                                       <http://www.w3.org/2003/11/swrl#argument1> <http://www.stiima.cnr.it/MedDevHTA#ae_B0007> ;
                                                       <http://www.w3.org/2003/11/swrl#argument2> <urn:swrl:var#d>
                                                     ] ;
                                           rdf:rest rdf:nil
                                         ]
 ] .

[ rdf:type <http://www.w3.org/2003/11/swrl#Imp> ;
   <http://www.w3.org/2003/11/swrl#body> [ rdf:type <http://www.w3.org/2003/11/swrl#AtomList> ;
                                           rdf:first [ rdf:type <http://www.w3.org/2003/11/swrl#ClassAtom> ;
                                                       <http://www.w3.org/2003/11/swrl#classPredicate> <http://www.stiima.cnr.it/MedDevHTA#Assessment_Element> ;
                                                       <http://www.w3.org/2003/11/swrl#argument1> <http://www.stiima.cnr.it/MedDevHTA#ae_B0008>
                                                     ] ;
                                           rdf:rest [ rdf:type <http://www.w3.org/2003/11/swrl#AtomList> ;
                                                      rdf:first [ rdf:type <http://www.w3.org/2003/11/swrl#ClassAtom> ;
                                                                  <http://www.w3.org/2003/11/swrl#classPredicate> :Screening ;
                                                                  <http://www.w3.org/2003/11/swrl#argument1> <urn:swrl:var#d>
                                                                ] ;
                                                      rdf:rest rdf:nil
                                                    ]
                                         ] ;
   <http://www.w3.org/2003/11/swrl#head> [ rdf:type <http://www.w3.org/2003/11/swrl#AtomList> ;
                                           rdf:first [ rdf:type <http://www.w3.org/2003/11/swrl#IndividualPropertyAtom> ;
                                                       <http://www.w3.org/2003/11/swrl#propertyPredicate> :isCoreFor ;
                                                       <http://www.w3.org/2003/11/swrl#argument1> <http://www.stiima.cnr.it/MedDevHTA#ae_B0008> ;
                                                       <http://www.w3.org/2003/11/swrl#argument2> <urn:swrl:var#d>
                                                     ] ;
                                           rdf:rest rdf:nil
                                         ]
 ] .

[ rdf:type <http://www.w3.org/2003/11/swrl#Imp> ;
   <http://www.w3.org/2003/11/swrl#body> [ rdf:type <http://www.w3.org/2003/11/swrl#AtomList> ;
                                           rdf:first [ rdf:type <http://www.w3.org/2003/11/swrl#ClassAtom> ;
                                                       <http://www.w3.org/2003/11/swrl#classPredicate> <http://www.stiima.cnr.it/MedDevHTA#Assessment_Element> ;
                                                       <http://www.w3.org/2003/11/swrl#argument1> <http://www.stiima.cnr.it/MedDevHTA#ae_B0009>
                                                     ] ;
                                           rdf:rest [ rdf:type <http://www.w3.org/2003/11/swrl#AtomList> ;
                                                      rdf:first [ rdf:type <http://www.w3.org/2003/11/swrl#ClassAtom> ;
                                                                  <http://www.w3.org/2003/11/swrl#classPredicate> :Screening ;
                                                                  <http://www.w3.org/2003/11/swrl#argument1> <urn:swrl:var#d>
                                                                ] ;
                                                      rdf:rest rdf:nil
                                                    ]
                                         ] ;
   <http://www.w3.org/2003/11/swrl#head> [ rdf:type <http://www.w3.org/2003/11/swrl#AtomList> ;
                                           rdf:first [ rdf:type <http://www.w3.org/2003/11/swrl#IndividualPropertyAtom> ;
                                                       <http://www.w3.org/2003/11/swrl#propertyPredicate> :isCoreFor ;
                                                       <http://www.w3.org/2003/11/swrl#argument1> <http://www.stiima.cnr.it/MedDevHTA#ae_B0009> ;
                                                       <http://www.w3.org/2003/11/swrl#argument2> <urn:swrl:var#d>
                                                     ] ;
                                           rdf:rest rdf:nil
                                         ]
 ] .

[ rdf:type <http://www.w3.org/2003/11/swrl#Imp> ;
   <http://www.w3.org/2003/11/swrl#body> [ rdf:type <http://www.w3.org/2003/11/swrl#AtomList> ;
                                           rdf:first [ rdf:type <http://www.w3.org/2003/11/swrl#ClassAtom> ;
                                                       <http://www.w3.org/2003/11/swrl#classPredicate> <http://www.stiima.cnr.it/MedDevHTA#Assessment_Element> ;
                                                       <http://www.w3.org/2003/11/swrl#argument1> <http://www.stiima.cnr.it/MedDevHTA#ae_B0009>
                                                     ] ;
                                           rdf:rest [ rdf:type <http://www.w3.org/2003/11/swrl#AtomList> ;
                                                      rdf:first [ rdf:type <http://www.w3.org/2003/11/swrl#ClassAtom> ;
                                                                  <http://www.w3.org/2003/11/swrl#classPredicate> :Diagnostic ;
                                                                  <http://www.w3.org/2003/11/swrl#argument1> <urn:swrl:var#d>
                                                                ] ;
                                                      rdf:rest rdf:nil
                                                    ]
                                         ] ;
   <http://www.w3.org/2003/11/swrl#head> [ rdf:type <http://www.w3.org/2003/11/swrl#AtomList> ;
                                           rdf:first [ rdf:type <http://www.w3.org/2003/11/swrl#IndividualPropertyAtom> ;
                                                       <http://www.w3.org/2003/11/swrl#propertyPredicate> :isCoreFor ;
                                                       <http://www.w3.org/2003/11/swrl#argument1> <http://www.stiima.cnr.it/MedDevHTA#ae_B0009> ;
                                                       <http://www.w3.org/2003/11/swrl#argument2> <urn:swrl:var#d>
                                                     ] ;
                                           rdf:rest rdf:nil
                                         ]
 ] .

[ rdf:type <http://www.w3.org/2003/11/swrl#Imp> ;
   <http://www.w3.org/2003/11/swrl#body> [ rdf:type <http://www.w3.org/2003/11/swrl#AtomList> ;
                                           rdf:first [ rdf:type <http://www.w3.org/2003/11/swrl#ClassAtom> ;
                                                       <http://www.w3.org/2003/11/swrl#classPredicate> <http://www.stiima.cnr.it/MedDevHTA#Assessment_Element> ;
                                                       <http://www.w3.org/2003/11/swrl#argument1> <http://www.stiima.cnr.it/MedDevHTA#ae_B0010>
                                                     ] ;
                                           rdf:rest [ rdf:type <http://www.w3.org/2003/11/swrl#AtomList> ;
                                                      rdf:first [ rdf:type <http://www.w3.org/2003/11/swrl#ClassAtom> ;
                                                                  <http://www.w3.org/2003/11/swrl#classPredicate> :Screening ;
                                                                  <http://www.w3.org/2003/11/swrl#argument1> <urn:swrl:var#d>
                                                                ] ;
                                                      rdf:rest rdf:nil
                                                    ]
                                         ] ;
   <http://www.w3.org/2003/11/swrl#head> [ rdf:type <http://www.w3.org/2003/11/swrl#AtomList> ;
                                           rdf:first [ rdf:type <http://www.w3.org/2003/11/swrl#IndividualPropertyAtom> ;
                                                       <http://www.w3.org/2003/11/swrl#propertyPredicate> :isCoreFor ;
                                                       <http://www.w3.org/2003/11/swrl#argument1> <http://www.stiima.cnr.it/MedDevHTA#ae_B0010> ;
                                                       <http://www.w3.org/2003/11/swrl#argument2> <urn:swrl:var#d>
                                                     ] ;
                                           rdf:rest rdf:nil
                                         ]
 ] .

[ rdf:type <http://www.w3.org/2003/11/swrl#Imp> ;
   <http://www.w3.org/2003/11/swrl#body> [ rdf:type <http://www.w3.org/2003/11/swrl#AtomList> ;
                                           rdf:first [ rdf:type <http://www.w3.org/2003/11/swrl#ClassAtom> ;
                                                       <http://www.w3.org/2003/11/swrl#classPredicate> <http://www.stiima.cnr.it/MedDevHTA#Assessment_Element> ;
                                                       <http://www.w3.org/2003/11/swrl#argument1> <http://www.stiima.cnr.it/MedDevHTA#ae_C0002>
                                                     ] ;
                                           rdf:rest [ rdf:type <http://www.w3.org/2003/11/swrl#AtomList> ;
                                                      rdf:first [ rdf:type <http://www.w3.org/2003/11/swrl#ClassAtom> ;
                                                                  <http://www.w3.org/2003/11/swrl#classPredicate> :Screening ;
                                                                  <http://www.w3.org/2003/11/swrl#argument1> <urn:swrl:var#d>
                                                                ] ;
                                                      rdf:rest rdf:nil
                                                    ]
                                         ] ;
   <http://www.w3.org/2003/11/swrl#head> [ rdf:type <http://www.w3.org/2003/11/swrl#AtomList> ;
                                           rdf:first [ rdf:type <http://www.w3.org/2003/11/swrl#IndividualPropertyAtom> ;
                                                       <http://www.w3.org/2003/11/swrl#propertyPredicate> :isCoreFor ;
                                                       <http://www.w3.org/2003/11/swrl#argument1> <http://www.stiima.cnr.it/MedDevHTA#ae_C0002> ;
                                                       <http://www.w3.org/2003/11/swrl#argument2> <urn:swrl:var#d>
                                                     ] ;
                                           rdf:rest rdf:nil
                                         ]
 ] .

[ rdf:type <http://www.w3.org/2003/11/swrl#Imp> ;
   <http://www.w3.org/2003/11/swrl#body> [ rdf:type <http://www.w3.org/2003/11/swrl#AtomList> ;
                                           rdf:first [ rdf:type <http://www.w3.org/2003/11/swrl#ClassAtom> ;
                                                       <http://www.w3.org/2003/11/swrl#classPredicate> <http://www.stiima.cnr.it/MedDevHTA#Assessment_Element> ;
                                                       <http://www.w3.org/2003/11/swrl#argument1> <http://www.stiima.cnr.it/MedDevHTA#ae_D0001>
                                                     ] ;
                                           rdf:rest [ rdf:type <http://www.w3.org/2003/11/swrl#AtomList> ;
                                                      rdf:first [ rdf:type <http://www.w3.org/2003/11/swrl#ClassAtom> ;
                                                                  <http://www.w3.org/2003/11/swrl#classPredicate> :Screening ;
                                                                  <http://www.w3.org/2003/11/swrl#argument1> <urn:swrl:var#d>
                                                                ] ;
                                                      rdf:rest rdf:nil
                                                    ]
                                         ] ;
   <http://www.w3.org/2003/11/swrl#head> [ rdf:type <http://www.w3.org/2003/11/swrl#AtomList> ;
                                           rdf:first [ rdf:type <http://www.w3.org/2003/11/swrl#IndividualPropertyAtom> ;
                                                       <http://www.w3.org/2003/11/swrl#propertyPredicate> :isCoreFor ;
                                                       <http://www.w3.org/2003/11/swrl#argument1> <http://www.stiima.cnr.it/MedDevHTA#ae_D0001> ;
                                                       <http://www.w3.org/2003/11/swrl#argument2> <urn:swrl:var#d>
                                                     ] ;
                                           rdf:rest rdf:nil
                                         ]
 ] .

[ rdf:type <http://www.w3.org/2003/11/swrl#Imp> ;
   <http://www.w3.org/2003/11/swrl#body> [ rdf:type <http://www.w3.org/2003/11/swrl#AtomList> ;
                                           rdf:first [ rdf:type <http://www.w3.org/2003/11/swrl#ClassAtom> ;
                                                       <http://www.w3.org/2003/11/swrl#classPredicate> <http://www.stiima.cnr.it/MedDevHTA#Assessment_Element> ;
                                                       <http://www.w3.org/2003/11/swrl#argument1> <http://www.stiima.cnr.it/MedDevHTA#ae_D0005>
                                                     ] ;
                                           rdf:rest [ rdf:type <http://www.w3.org/2003/11/swrl#AtomList> ;
                                                      rdf:first [ rdf:type <http://www.w3.org/2003/11/swrl#ClassAtom> ;
                                                                  <http://www.w3.org/2003/11/swrl#classPredicate> :Screening ;
                                                                  <http://www.w3.org/2003/11/swrl#argument1> <urn:swrl:var#d>
                                                                ] ;
                                                      rdf:rest rdf:nil
                                                    ]
                                         ] ;
   <http://www.w3.org/2003/11/swrl#head> [ rdf:type <http://www.w3.org/2003/11/swrl#AtomList> ;
                                           rdf:first [ rdf:type <http://www.w3.org/2003/11/swrl#IndividualPropertyAtom> ;
                                                       <http://www.w3.org/2003/11/swrl#propertyPredicate> :isCoreFor ;
                                                       <http://www.w3.org/2003/11/swrl#argument1> <http://www.stiima.cnr.it/MedDevHTA#ae_D0005> ;
                                                       <http://www.w3.org/2003/11/swrl#argument2> <urn:swrl:var#d>
                                                     ] ;
                                           rdf:rest rdf:nil
                                         ]
 ] .

[ rdf:type <http://www.w3.org/2003/11/swrl#Imp> ;
   <http://www.w3.org/2003/11/swrl#body> [ rdf:type <http://www.w3.org/2003/11/swrl#AtomList> ;
                                           rdf:first [ rdf:type <http://www.w3.org/2003/11/swrl#ClassAtom> ;
                                                       <http://www.w3.org/2003/11/swrl#classPredicate> <http://www.stiima.cnr.it/MedDevHTA#Assessment_Element> ;
                                                       <http://www.w3.org/2003/11/swrl#argument1> <http://www.stiima.cnr.it/MedDevHTA#ae_D0006>
                                                     ] ;
                                           rdf:rest [ rdf:type <http://www.w3.org/2003/11/swrl#AtomList> ;
                                                      rdf:first [ rdf:type <http://www.w3.org/2003/11/swrl#ClassAtom> ;
                                                                  <http://www.w3.org/2003/11/swrl#classPredicate> :Screening ;
                                                                  <http://www.w3.org/2003/11/swrl#argument1> <urn:swrl:var#d>
                                                                ] ;
                                                      rdf:rest rdf:nil
                                                    ]
                                         ] ;
   <http://www.w3.org/2003/11/swrl#head> [ rdf:type <http://www.w3.org/2003/11/swrl#AtomList> ;
                                           rdf:first [ rdf:type <http://www.w3.org/2003/11/swrl#IndividualPropertyAtom> ;
                                                       <http://www.w3.org/2003/11/swrl#propertyPredicate> :isCoreFor ;
                                                       <http://www.w3.org/2003/11/swrl#argument1> <http://www.stiima.cnr.it/MedDevHTA#ae_D0006> ;
                                                       <http://www.w3.org/2003/11/swrl#argument2> <urn:swrl:var#d>
                                                     ] ;
                                           rdf:rest rdf:nil
                                         ]
 ] .

[ rdf:type <http://www.w3.org/2003/11/swrl#Imp> ;
   <http://www.w3.org/2003/11/swrl#body> [ rdf:type <http://www.w3.org/2003/11/swrl#AtomList> ;
                                           rdf:first [ rdf:type <http://www.w3.org/2003/11/swrl#ClassAtom> ;
                                                       <http://www.w3.org/2003/11/swrl#classPredicate> <http://www.stiima.cnr.it/MedDevHTA#Assessment_Element> ;
                                                       <http://www.w3.org/2003/11/swrl#argument1> <http://www.stiima.cnr.it/MedDevHTA#ae_D0010>
                                                     ] ;
                                           rdf:rest [ rdf:type <http://www.w3.org/2003/11/swrl#AtomList> ;
                                                      rdf:first [ rdf:type <http://www.w3.org/2003/11/swrl#ClassAtom> ;
                                                                  <http://www.w3.org/2003/11/swrl#classPredicate> :Screening ;
                                                                  <http://www.w3.org/2003/11/swrl#argument1> <urn:swrl:var#d>
                                                                ] ;
                                                      rdf:rest rdf:nil
                                                    ]
                                         ] ;
   <http://www.w3.org/2003/11/swrl#head> [ rdf:type <http://www.w3.org/2003/11/swrl#AtomList> ;
                                           rdf:first [ rdf:type <http://www.w3.org/2003/11/swrl#IndividualPropertyAtom> ;
                                                       <http://www.w3.org/2003/11/swrl#propertyPredicate> :isCoreFor ;
                                                       <http://www.w3.org/2003/11/swrl#argument1> <http://www.stiima.cnr.it/MedDevHTA#ae_D0010> ;
                                                       <http://www.w3.org/2003/11/swrl#argument2> <urn:swrl:var#d>
                                                     ] ;
                                           rdf:rest rdf:nil
                                         ]
 ] .

[ rdf:type <http://www.w3.org/2003/11/swrl#Imp> ;
   <http://www.w3.org/2003/11/swrl#body> [ rdf:type <http://www.w3.org/2003/11/swrl#AtomList> ;
                                           rdf:first [ rdf:type <http://www.w3.org/2003/11/swrl#ClassAtom> ;
                                                       <http://www.w3.org/2003/11/swrl#classPredicate> <http://www.stiima.cnr.it/MedDevHTA#Assessment_Element> ;
                                                       <http://www.w3.org/2003/11/swrl#argument1> <http://www.stiima.cnr.it/MedDevHTA#ae_D0011>
                                                     ] ;
                                           rdf:rest [ rdf:type <http://www.w3.org/2003/11/swrl#AtomList> ;
                                                      rdf:first [ rdf:type <http://www.w3.org/2003/11/swrl#ClassAtom> ;
                                                                  <http://www.w3.org/2003/11/swrl#classPredicate> :Screening ;
                                                                  <http://www.w3.org/2003/11/swrl#argument1> <urn:swrl:var#d>
                                                                ] ;
                                                      rdf:rest rdf:nil
                                                    ]
                                         ] ;
   <http://www.w3.org/2003/11/swrl#head> [ rdf:type <http://www.w3.org/2003/11/swrl#AtomList> ;
                                           rdf:first [ rdf:type <http://www.w3.org/2003/11/swrl#IndividualPropertyAtom> ;
                                                       <http://www.w3.org/2003/11/swrl#propertyPredicate> :isCoreFor ;
                                                       <http://www.w3.org/2003/11/swrl#argument1> <http://www.stiima.cnr.it/MedDevHTA#ae_D0011> ;
                                                       <http://www.w3.org/2003/11/swrl#argument2> <urn:swrl:var#d>
                                                     ] ;
                                           rdf:rest rdf:nil
                                         ]
 ] .

[ rdf:type <http://www.w3.org/2003/11/swrl#Imp> ;
   <http://www.w3.org/2003/11/swrl#body> [ rdf:type <http://www.w3.org/2003/11/swrl#AtomList> ;
                                           rdf:first [ rdf:type <http://www.w3.org/2003/11/swrl#ClassAtom> ;
                                                       <http://www.w3.org/2003/11/swrl#classPredicate> <http://www.stiima.cnr.it/MedDevHTA#Assessment_Element> ;
                                                       <http://www.w3.org/2003/11/swrl#argument1> <http://www.stiima.cnr.it/MedDevHTA#ae_D0012>
                                                     ] ;
                                           rdf:rest [ rdf:type <http://www.w3.org/2003/11/swrl#AtomList> ;
                                                      rdf:first [ rdf:type <http://www.w3.org/2003/11/swrl#ClassAtom> ;
                                                                  <http://www.w3.org/2003/11/swrl#classPredicate> :Screening ;
                                                                  <http://www.w3.org/2003/11/swrl#argument1> <urn:swrl:var#d>
                                                                ] ;
                                                      rdf:rest rdf:nil
                                                    ]
                                         ] ;
   <http://www.w3.org/2003/11/swrl#head> [ rdf:type <http://www.w3.org/2003/11/swrl#AtomList> ;
                                           rdf:first [ rdf:type <http://www.w3.org/2003/11/swrl#IndividualPropertyAtom> ;
                                                       <http://www.w3.org/2003/11/swrl#propertyPredicate> :isCoreFor ;
                                                       <http://www.w3.org/2003/11/swrl#argument1> <http://www.stiima.cnr.it/MedDevHTA#ae_D0012> ;
                                                       <http://www.w3.org/2003/11/swrl#argument2> <urn:swrl:var#d>
                                                     ] ;
                                           rdf:rest rdf:nil
                                         ]
 ] .

[ rdf:type <http://www.w3.org/2003/11/swrl#Imp> ;
   <http://www.w3.org/2003/11/swrl#body> [ rdf:type <http://www.w3.org/2003/11/swrl#AtomList> ;
                                           rdf:first [ rdf:type <http://www.w3.org/2003/11/swrl#ClassAtom> ;
                                                       <http://www.w3.org/2003/11/swrl#classPredicate> <http://www.stiima.cnr.it/MedDevHTA#Assessment_Element> ;
                                                       <http://www.w3.org/2003/11/swrl#argument1> <http://www.stiima.cnr.it/MedDevHTA#ae_D0013>
                                                     ] ;
                                           rdf:rest [ rdf:type <http://www.w3.org/2003/11/swrl#AtomList> ;
                                                      rdf:first [ rdf:type <http://www.w3.org/2003/11/swrl#ClassAtom> ;
                                                                  <http://www.w3.org/2003/11/swrl#classPredicate> :Screening ;
                                                                  <http://www.w3.org/2003/11/swrl#argument1> <urn:swrl:var#d>
                                                                ] ;
                                                      rdf:rest rdf:nil
                                                    ]
                                         ] ;
   <http://www.w3.org/2003/11/swrl#head> [ rdf:type <http://www.w3.org/2003/11/swrl#AtomList> ;
                                           rdf:first [ rdf:type <http://www.w3.org/2003/11/swrl#IndividualPropertyAtom> ;
                                                       <http://www.w3.org/2003/11/swrl#propertyPredicate> :isCoreFor ;
                                                       <http://www.w3.org/2003/11/swrl#argument1> <http://www.stiima.cnr.it/MedDevHTA#ae_D0013> ;
                                                       <http://www.w3.org/2003/11/swrl#argument2> <urn:swrl:var#d>
                                                     ] ;
                                           rdf:rest rdf:nil
                                         ]
 ] .

[ rdf:type <http://www.w3.org/2003/11/swrl#Imp> ;
   <http://www.w3.org/2003/11/swrl#body> [ rdf:type <http://www.w3.org/2003/11/swrl#AtomList> ;
                                           rdf:first [ rdf:type <http://www.w3.org/2003/11/swrl#ClassAtom> ;
                                                       <http://www.w3.org/2003/11/swrl#classPredicate> <http://www.stiima.cnr.it/MedDevHTA#Assessment_Element> ;
                                                       <http://www.w3.org/2003/11/swrl#argument1> <http://www.stiima.cnr.it/MedDevHTA#ae_D0014>
                                                     ] ;
                                           rdf:rest [ rdf:type <http://www.w3.org/2003/11/swrl#AtomList> ;
                                                      rdf:first [ rdf:type <http://www.w3.org/2003/11/swrl#ClassAtom> ;
                                                                  <http://www.w3.org/2003/11/swrl#classPredicate> :Screening ;
                                                                  <http://www.w3.org/2003/11/swrl#argument1> <urn:swrl:var#d>
                                                                ] ;
                                                      rdf:rest rdf:nil
                                                    ]
                                         ] ;
   <http://www.w3.org/2003/11/swrl#head> [ rdf:type <http://www.w3.org/2003/11/swrl#AtomList> ;
                                           rdf:first [ rdf:type <http://www.w3.org/2003/11/swrl#IndividualPropertyAtom> ;
                                                       <http://www.w3.org/2003/11/swrl#propertyPredicate> :isCoreFor ;
                                                       <http://www.w3.org/2003/11/swrl#argument1> <http://www.stiima.cnr.it/MedDevHTA#ae_D0014> ;
                                                       <http://www.w3.org/2003/11/swrl#argument2> <urn:swrl:var#d>
                                                     ] ;
                                           rdf:rest rdf:nil
                                         ]
 ] .

[ rdf:type <http://www.w3.org/2003/11/swrl#Imp> ;
   <http://www.w3.org/2003/11/swrl#body> [ rdf:type <http://www.w3.org/2003/11/swrl#AtomList> ;
                                           rdf:first [ rdf:type <http://www.w3.org/2003/11/swrl#ClassAtom> ;
                                                       <http://www.w3.org/2003/11/swrl#classPredicate> <http://www.stiima.cnr.it/MedDevHTA#Assessment_Element> ;
                                                       <http://www.w3.org/2003/11/swrl#argument1> <http://www.stiima.cnr.it/MedDevHTA#ae_B0010>
                                                     ] ;
                                           rdf:rest [ rdf:type <http://www.w3.org/2003/11/swrl#AtomList> ;
                                                      rdf:first [ rdf:type <http://www.w3.org/2003/11/swrl#ClassAtom> ;
                                                                  <http://www.w3.org/2003/11/swrl#classPredicate> :Diagnostic ;
                                                                  <http://www.w3.org/2003/11/swrl#argument1> <urn:swrl:var#d>
                                                                ] ;
                                                      rdf:rest rdf:nil
                                                    ]
                                         ] ;
   <http://www.w3.org/2003/11/swrl#head> [ rdf:type <http://www.w3.org/2003/11/swrl#AtomList> ;
                                           rdf:first [ rdf:type <http://www.w3.org/2003/11/swrl#IndividualPropertyAtom> ;
                                                       <http://www.w3.org/2003/11/swrl#propertyPredicate> :isCoreFor ;
                                                       <http://www.w3.org/2003/11/swrl#argument1> <http://www.stiima.cnr.it/MedDevHTA#ae_B0010> ;
                                                       <http://www.w3.org/2003/11/swrl#argument2> <urn:swrl:var#d>
                                                     ] ;
                                           rdf:rest rdf:nil
                                         ]
 ] .

[ rdf:type <http://www.w3.org/2003/11/swrl#Imp> ;
   <http://www.w3.org/2003/11/swrl#body> [ rdf:type <http://www.w3.org/2003/11/swrl#AtomList> ;
                                           rdf:first [ rdf:type <http://www.w3.org/2003/11/swrl#ClassAtom> ;
                                                       <http://www.w3.org/2003/11/swrl#classPredicate> <http://www.stiima.cnr.it/MedDevHTA#Assessment_Element> ;
                                                       <http://www.w3.org/2003/11/swrl#argument1> <http://www.stiima.cnr.it/MedDevHTA#ae_D0015>
                                                     ] ;
                                           rdf:rest [ rdf:type <http://www.w3.org/2003/11/swrl#AtomList> ;
                                                      rdf:first [ rdf:type <http://www.w3.org/2003/11/swrl#ClassAtom> ;
                                                                  <http://www.w3.org/2003/11/swrl#classPredicate> :Screening ;
                                                                  <http://www.w3.org/2003/11/swrl#argument1> <urn:swrl:var#d>
                                                                ] ;
                                                      rdf:rest rdf:nil
                                                    ]
                                         ] ;
   <http://www.w3.org/2003/11/swrl#head> [ rdf:type <http://www.w3.org/2003/11/swrl#AtomList> ;
                                           rdf:first [ rdf:type <http://www.w3.org/2003/11/swrl#IndividualPropertyAtom> ;
                                                       <http://www.w3.org/2003/11/swrl#propertyPredicate> :isCoreFor ;
                                                       <http://www.w3.org/2003/11/swrl#argument1> <http://www.stiima.cnr.it/MedDevHTA#ae_D0015> ;
                                                       <http://www.w3.org/2003/11/swrl#argument2> <urn:swrl:var#d>
                                                     ] ;
                                           rdf:rest rdf:nil
                                         ]
 ] .

[ rdf:type <http://www.w3.org/2003/11/swrl#Imp> ;
   <http://www.w3.org/2003/11/swrl#body> [ rdf:type <http://www.w3.org/2003/11/swrl#AtomList> ;
                                           rdf:first [ rdf:type <http://www.w3.org/2003/11/swrl#ClassAtom> ;
                                                       <http://www.w3.org/2003/11/swrl#classPredicate> <http://www.stiima.cnr.it/MedDevHTA#Assessment_Element> ;
                                                       <http://www.w3.org/2003/11/swrl#argument1> <http://www.stiima.cnr.it/MedDevHTA#ae_D0016>
                                                     ] ;
                                           rdf:rest [ rdf:type <http://www.w3.org/2003/11/swrl#AtomList> ;
                                                      rdf:first [ rdf:type <http://www.w3.org/2003/11/swrl#ClassAtom> ;
                                                                  <http://www.w3.org/2003/11/swrl#classPredicate> :Screening ;
                                                                  <http://www.w3.org/2003/11/swrl#argument1> <urn:swrl:var#d>
                                                                ] ;
                                                      rdf:rest rdf:nil
                                                    ]
                                         ] ;
   <http://www.w3.org/2003/11/swrl#head> [ rdf:type <http://www.w3.org/2003/11/swrl#AtomList> ;
                                           rdf:first [ rdf:type <http://www.w3.org/2003/11/swrl#IndividualPropertyAtom> ;
                                                       <http://www.w3.org/2003/11/swrl#propertyPredicate> :isCoreFor ;
                                                       <http://www.w3.org/2003/11/swrl#argument1> <http://www.stiima.cnr.it/MedDevHTA#ae_D0016> ;
                                                       <http://www.w3.org/2003/11/swrl#argument2> <urn:swrl:var#d>
                                                     ] ;
                                           rdf:rest rdf:nil
                                         ]
 ] .

[ rdf:type <http://www.w3.org/2003/11/swrl#Imp> ;
   <http://www.w3.org/2003/11/swrl#body> [ rdf:type <http://www.w3.org/2003/11/swrl#AtomList> ;
                                           rdf:first [ rdf:type <http://www.w3.org/2003/11/swrl#ClassAtom> ;
                                                       <http://www.w3.org/2003/11/swrl#classPredicate> <http://www.stiima.cnr.it/MedDevHTA#Assessment_Element> ;
                                                       <http://www.w3.org/2003/11/swrl#argument1> <http://www.stiima.cnr.it/MedDevHTA#ae_D0030>
                                                     ] ;
                                           rdf:rest [ rdf:type <http://www.w3.org/2003/11/swrl#AtomList> ;
                                                      rdf:first [ rdf:type <http://www.w3.org/2003/11/swrl#ClassAtom> ;
                                                                  <http://www.w3.org/2003/11/swrl#classPredicate> :Screening ;
                                                                  <http://www.w3.org/2003/11/swrl#argument1> <urn:swrl:var#d>
                                                                ] ;
                                                      rdf:rest rdf:nil
                                                    ]
                                         ] ;
   <http://www.w3.org/2003/11/swrl#head> [ rdf:type <http://www.w3.org/2003/11/swrl#AtomList> ;
                                           rdf:first [ rdf:type <http://www.w3.org/2003/11/swrl#IndividualPropertyAtom> ;
                                                       <http://www.w3.org/2003/11/swrl#propertyPredicate> :isCoreFor ;
                                                       <http://www.w3.org/2003/11/swrl#argument1> <http://www.stiima.cnr.it/MedDevHTA#ae_D0030> ;
                                                       <http://www.w3.org/2003/11/swrl#argument2> <urn:swrl:var#d>
                                                     ] ;
                                           rdf:rest rdf:nil
                                         ]
 ] .

[ rdf:type <http://www.w3.org/2003/11/swrl#Imp> ;
   <http://www.w3.org/2003/11/swrl#body> [ rdf:type <http://www.w3.org/2003/11/swrl#AtomList> ;
                                           rdf:first [ rdf:type <http://www.w3.org/2003/11/swrl#ClassAtom> ;
                                                       <http://www.w3.org/2003/11/swrl#classPredicate> <http://www.stiima.cnr.it/MedDevHTA#Assessment_Element> ;
                                                       <http://www.w3.org/2003/11/swrl#argument1> <http://www.stiima.cnr.it/MedDevHTA#ae_D1001>
                                                     ] ;
                                           rdf:rest [ rdf:type <http://www.w3.org/2003/11/swrl#AtomList> ;
                                                      rdf:first [ rdf:type <http://www.w3.org/2003/11/swrl#ClassAtom> ;
                                                                  <http://www.w3.org/2003/11/swrl#classPredicate> :Screening ;
                                                                  <http://www.w3.org/2003/11/swrl#argument1> <urn:swrl:var#d>
                                                                ] ;
                                                      rdf:rest rdf:nil
                                                    ]
                                         ] ;
   <http://www.w3.org/2003/11/swrl#head> [ rdf:type <http://www.w3.org/2003/11/swrl#AtomList> ;
                                           rdf:first [ rdf:type <http://www.w3.org/2003/11/swrl#IndividualPropertyAtom> ;
                                                       <http://www.w3.org/2003/11/swrl#propertyPredicate> :isCoreFor ;
                                                       <http://www.w3.org/2003/11/swrl#argument1> <http://www.stiima.cnr.it/MedDevHTA#ae_D1001> ;
                                                       <http://www.w3.org/2003/11/swrl#argument2> <urn:swrl:var#d>
                                                     ] ;
                                           rdf:rest rdf:nil
                                         ]
 ] .

[ rdf:type <http://www.w3.org/2003/11/swrl#Imp> ;
   <http://www.w3.org/2003/11/swrl#body> [ rdf:type <http://www.w3.org/2003/11/swrl#AtomList> ;
                                           rdf:first [ rdf:type <http://www.w3.org/2003/11/swrl#ClassAtom> ;
                                                       <http://www.w3.org/2003/11/swrl#classPredicate> <http://www.stiima.cnr.it/MedDevHTA#Assessment_Element> ;
                                                       <http://www.w3.org/2003/11/swrl#argument1> <http://www.stiima.cnr.it/MedDevHTA#ae_F0003>
                                                     ] ;
                                           rdf:rest [ rdf:type <http://www.w3.org/2003/11/swrl#AtomList> ;
                                                      rdf:first [ rdf:type <http://www.w3.org/2003/11/swrl#ClassAtom> ;
                                                                  <http://www.w3.org/2003/11/swrl#classPredicate> :Screening ;
                                                                  <http://www.w3.org/2003/11/swrl#argument1> <urn:swrl:var#d>
                                                                ] ;
                                                      rdf:rest rdf:nil
                                                    ]
                                         ] ;
   <http://www.w3.org/2003/11/swrl#head> [ rdf:type <http://www.w3.org/2003/11/swrl#AtomList> ;
                                           rdf:first [ rdf:type <http://www.w3.org/2003/11/swrl#IndividualPropertyAtom> ;
                                                       <http://www.w3.org/2003/11/swrl#propertyPredicate> :isCoreFor ;
                                                       <http://www.w3.org/2003/11/swrl#argument1> <http://www.stiima.cnr.it/MedDevHTA#ae_F0003> ;
                                                       <http://www.w3.org/2003/11/swrl#argument2> <urn:swrl:var#d>
                                                     ] ;
                                           rdf:rest rdf:nil
                                         ]
 ] .

[ rdf:type <http://www.w3.org/2003/11/swrl#Imp> ;
   <http://www.w3.org/2003/11/swrl#body> [ rdf:type <http://www.w3.org/2003/11/swrl#AtomList> ;
                                           rdf:first [ rdf:type <http://www.w3.org/2003/11/swrl#ClassAtom> ;
                                                       <http://www.w3.org/2003/11/swrl#classPredicate> <http://www.stiima.cnr.it/MedDevHTA#Assessment_Element> ;
                                                       <http://www.w3.org/2003/11/swrl#argument1> <http://www.stiima.cnr.it/MedDevHTA#ae_F0004>
                                                     ] ;
                                           rdf:rest [ rdf:type <http://www.w3.org/2003/11/swrl#AtomList> ;
                                                      rdf:first [ rdf:type <http://www.w3.org/2003/11/swrl#ClassAtom> ;
                                                                  <http://www.w3.org/2003/11/swrl#classPredicate> :Screening ;
                                                                  <http://www.w3.org/2003/11/swrl#argument1> <urn:swrl:var#d>
                                                                ] ;
                                                      rdf:rest rdf:nil
                                                    ]
                                         ] ;
   <http://www.w3.org/2003/11/swrl#head> [ rdf:type <http://www.w3.org/2003/11/swrl#AtomList> ;
                                           rdf:first [ rdf:type <http://www.w3.org/2003/11/swrl#IndividualPropertyAtom> ;
                                                       <http://www.w3.org/2003/11/swrl#propertyPredicate> :isCoreFor ;
                                                       <http://www.w3.org/2003/11/swrl#argument1> <http://www.stiima.cnr.it/MedDevHTA#ae_F0004> ;
                                                       <http://www.w3.org/2003/11/swrl#argument2> <urn:swrl:var#d>
                                                     ] ;
                                           rdf:rest rdf:nil
                                         ]
 ] .

[ rdf:type <http://www.w3.org/2003/11/swrl#Imp> ;
   <http://www.w3.org/2003/11/swrl#body> [ rdf:type <http://www.w3.org/2003/11/swrl#AtomList> ;
                                           rdf:first [ rdf:type <http://www.w3.org/2003/11/swrl#ClassAtom> ;
                                                       <http://www.w3.org/2003/11/swrl#classPredicate> <http://www.stiima.cnr.it/MedDevHTA#Assessment_Element> ;
                                                       <http://www.w3.org/2003/11/swrl#argument1> <http://www.stiima.cnr.it/MedDevHTA#ae_F0008>
                                                     ] ;
                                           rdf:rest [ rdf:type <http://www.w3.org/2003/11/swrl#AtomList> ;
                                                      rdf:first [ rdf:type <http://www.w3.org/2003/11/swrl#ClassAtom> ;
                                                                  <http://www.w3.org/2003/11/swrl#classPredicate> :Screening ;
                                                                  <http://www.w3.org/2003/11/swrl#argument1> <urn:swrl:var#d>
                                                                ] ;
                                                      rdf:rest rdf:nil
                                                    ]
                                         ] ;
   <http://www.w3.org/2003/11/swrl#head> [ rdf:type <http://www.w3.org/2003/11/swrl#AtomList> ;
                                           rdf:first [ rdf:type <http://www.w3.org/2003/11/swrl#IndividualPropertyAtom> ;
                                                       <http://www.w3.org/2003/11/swrl#propertyPredicate> :isCoreFor ;
                                                       <http://www.w3.org/2003/11/swrl#argument1> <http://www.stiima.cnr.it/MedDevHTA#ae_F0008> ;
                                                       <http://www.w3.org/2003/11/swrl#argument2> <urn:swrl:var#d>
                                                     ] ;
                                           rdf:rest rdf:nil
                                         ]
 ] .

[ rdf:type <http://www.w3.org/2003/11/swrl#Imp> ;
   <http://www.w3.org/2003/11/swrl#body> [ rdf:type <http://www.w3.org/2003/11/swrl#AtomList> ;
                                           rdf:first [ rdf:type <http://www.w3.org/2003/11/swrl#ClassAtom> ;
                                                       <http://www.w3.org/2003/11/swrl#classPredicate> <http://www.stiima.cnr.it/MedDevHTA#Assessment_Element> ;
                                                       <http://www.w3.org/2003/11/swrl#argument1> <http://www.stiima.cnr.it/MedDevHTA#ae_F0009>
                                                     ] ;
                                           rdf:rest [ rdf:type <http://www.w3.org/2003/11/swrl#AtomList> ;
                                                      rdf:first [ rdf:type <http://www.w3.org/2003/11/swrl#ClassAtom> ;
                                                                  <http://www.w3.org/2003/11/swrl#classPredicate> :Screening ;
                                                                  <http://www.w3.org/2003/11/swrl#argument1> <urn:swrl:var#d>
                                                                ] ;
                                                      rdf:rest rdf:nil
                                                    ]
                                         ] ;
   <http://www.w3.org/2003/11/swrl#head> [ rdf:type <http://www.w3.org/2003/11/swrl#AtomList> ;
                                           rdf:first [ rdf:type <http://www.w3.org/2003/11/swrl#IndividualPropertyAtom> ;
                                                       <http://www.w3.org/2003/11/swrl#propertyPredicate> :isCoreFor ;
                                                       <http://www.w3.org/2003/11/swrl#argument1> <http://www.stiima.cnr.it/MedDevHTA#ae_F0009> ;
                                                       <http://www.w3.org/2003/11/swrl#argument2> <urn:swrl:var#d>
                                                     ] ;
                                           rdf:rest rdf:nil
                                         ]
 ] .

[ rdf:type <http://www.w3.org/2003/11/swrl#Imp> ;
   <http://www.w3.org/2003/11/swrl#body> [ rdf:type <http://www.w3.org/2003/11/swrl#AtomList> ;
                                           rdf:first [ rdf:type <http://www.w3.org/2003/11/swrl#ClassAtom> ;
                                                       <http://www.w3.org/2003/11/swrl#classPredicate> <http://www.stiima.cnr.it/MedDevHTA#Assessment_Element> ;
                                                       <http://www.w3.org/2003/11/swrl#argument1> <http://www.stiima.cnr.it/MedDevHTA#ae_F0101>
                                                     ] ;
                                           rdf:rest [ rdf:type <http://www.w3.org/2003/11/swrl#AtomList> ;
                                                      rdf:first [ rdf:type <http://www.w3.org/2003/11/swrl#ClassAtom> ;
                                                                  <http://www.w3.org/2003/11/swrl#classPredicate> :Screening ;
                                                                  <http://www.w3.org/2003/11/swrl#argument1> <urn:swrl:var#d>
                                                                ] ;
                                                      rdf:rest rdf:nil
                                                    ]
                                         ] ;
   <http://www.w3.org/2003/11/swrl#head> [ rdf:type <http://www.w3.org/2003/11/swrl#AtomList> ;
                                           rdf:first [ rdf:type <http://www.w3.org/2003/11/swrl#IndividualPropertyAtom> ;
                                                       <http://www.w3.org/2003/11/swrl#propertyPredicate> :isCoreFor ;
                                                       <http://www.w3.org/2003/11/swrl#argument1> <http://www.stiima.cnr.it/MedDevHTA#ae_F0101> ;
                                                       <http://www.w3.org/2003/11/swrl#argument2> <urn:swrl:var#d>
                                                     ] ;
                                           rdf:rest rdf:nil
                                         ]
 ] .

[ rdf:type <http://www.w3.org/2003/11/swrl#Imp> ;
   <http://www.w3.org/2003/11/swrl#body> [ rdf:type <http://www.w3.org/2003/11/swrl#AtomList> ;
                                           rdf:first [ rdf:type <http://www.w3.org/2003/11/swrl#ClassAtom> ;
                                                       <http://www.w3.org/2003/11/swrl#classPredicate> <http://www.stiima.cnr.it/MedDevHTA#Assessment_Element> ;
                                                       <http://www.w3.org/2003/11/swrl#argument1> <http://www.stiima.cnr.it/MedDevHTA#ae_B0013>
                                                     ] ;
                                           rdf:rest [ rdf:type <http://www.w3.org/2003/11/swrl#AtomList> ;
                                                      rdf:first [ rdf:type <http://www.w3.org/2003/11/swrl#ClassAtom> ;
                                                                  <http://www.w3.org/2003/11/swrl#classPredicate> :Diagnostic ;
                                                                  <http://www.w3.org/2003/11/swrl#argument1> <urn:swrl:var#d>
                                                                ] ;
                                                      rdf:rest rdf:nil
                                                    ]
                                         ] ;
   <http://www.w3.org/2003/11/swrl#head> [ rdf:type <http://www.w3.org/2003/11/swrl#AtomList> ;
                                           rdf:first [ rdf:type <http://www.w3.org/2003/11/swrl#IndividualPropertyAtom> ;
                                                       <http://www.w3.org/2003/11/swrl#propertyPredicate> :isCoreFor ;
                                                       <http://www.w3.org/2003/11/swrl#argument1> <http://www.stiima.cnr.it/MedDevHTA#ae_B0013> ;
                                                       <http://www.w3.org/2003/11/swrl#argument2> <urn:swrl:var#d>
                                                     ] ;
                                           rdf:rest rdf:nil
                                         ]
 ] .

[ rdf:type <http://www.w3.org/2003/11/swrl#Imp> ;
   <http://www.w3.org/2003/11/swrl#body> [ rdf:type <http://www.w3.org/2003/11/swrl#AtomList> ;
                                           rdf:first [ rdf:type <http://www.w3.org/2003/11/swrl#ClassAtom> ;
                                                       <http://www.w3.org/2003/11/swrl#classPredicate> <http://www.stiima.cnr.it/MedDevHTA#Assessment_Element> ;
                                                       <http://www.w3.org/2003/11/swrl#argument1> <http://www.stiima.cnr.it/MedDevHTA#ae_C0002>
                                                     ] ;
                                           rdf:rest [ rdf:type <http://www.w3.org/2003/11/swrl#AtomList> ;
                                                      rdf:first [ rdf:type <http://www.w3.org/2003/11/swrl#ClassAtom> ;
                                                                  <http://www.w3.org/2003/11/swrl#classPredicate> :Diagnostic ;
                                                                  <http://www.w3.org/2003/11/swrl#argument1> <urn:swrl:var#d>
                                                                ] ;
                                                      rdf:rest rdf:nil
                                                    ]
                                         ] ;
   <http://www.w3.org/2003/11/swrl#head> [ rdf:type <http://www.w3.org/2003/11/swrl#AtomList> ;
                                           rdf:first [ rdf:type <http://www.w3.org/2003/11/swrl#IndividualPropertyAtom> ;
                                                       <http://www.w3.org/2003/11/swrl#propertyPredicate> :isCoreFor ;
                                                       <http://www.w3.org/2003/11/swrl#argument1> <http://www.stiima.cnr.it/MedDevHTA#ae_C0002> ;
                                                       <http://www.w3.org/2003/11/swrl#argument2> <urn:swrl:var#d>
                                                     ] ;
                                           rdf:rest rdf:nil
                                         ]
 ] .

[ rdf:type <http://www.w3.org/2003/11/swrl#Imp> ;
   <http://www.w3.org/2003/11/swrl#body> [ rdf:type <http://www.w3.org/2003/11/swrl#AtomList> ;
                                           rdf:first [ rdf:type <http://www.w3.org/2003/11/swrl#ClassAtom> ;
                                                       <http://www.w3.org/2003/11/swrl#classPredicate> <http://www.stiima.cnr.it/MedDevHTA#Assessment_Element> ;
                                                       <http://www.w3.org/2003/11/swrl#argument1> <http://www.stiima.cnr.it/MedDevHTA#ae_D0001>
                                                     ] ;
                                           rdf:rest [ rdf:type <http://www.w3.org/2003/11/swrl#AtomList> ;
                                                      rdf:first [ rdf:type <http://www.w3.org/2003/11/swrl#ClassAtom> ;
                                                                  <http://www.w3.org/2003/11/swrl#classPredicate> :Diagnostic ;
                                                                  <http://www.w3.org/2003/11/swrl#argument1> <urn:swrl:var#d>
                                                                ] ;
                                                      rdf:rest rdf:nil
                                                    ]
                                         ] ;
   <http://www.w3.org/2003/11/swrl#head> [ rdf:type <http://www.w3.org/2003/11/swrl#AtomList> ;
                                           rdf:first [ rdf:type <http://www.w3.org/2003/11/swrl#IndividualPropertyAtom> ;
                                                       <http://www.w3.org/2003/11/swrl#propertyPredicate> :isCoreFor ;
                                                       <http://www.w3.org/2003/11/swrl#argument1> <http://www.stiima.cnr.it/MedDevHTA#ae_D0001> ;
                                                       <http://www.w3.org/2003/11/swrl#argument2> <urn:swrl:var#d>
                                                     ] ;
                                           rdf:rest rdf:nil
                                         ]
 ] .

[ rdf:type <http://www.w3.org/2003/11/swrl#Imp> ;
   <http://www.w3.org/2003/11/swrl#body> [ rdf:type <http://www.w3.org/2003/11/swrl#AtomList> ;
                                           rdf:first [ rdf:type <http://www.w3.org/2003/11/swrl#ClassAtom> ;
                                                       <http://www.w3.org/2003/11/swrl#classPredicate> <http://www.stiima.cnr.it/MedDevHTA#Assessment_Element> ;
                                                       <http://www.w3.org/2003/11/swrl#argument1> <http://www.stiima.cnr.it/MedDevHTA#ae_D0010>
                                                     ] ;
                                           rdf:rest [ rdf:type <http://www.w3.org/2003/11/swrl#AtomList> ;
                                                      rdf:first [ rdf:type <http://www.w3.org/2003/11/swrl#ClassAtom> ;
                                                                  <http://www.w3.org/2003/11/swrl#classPredicate> :Diagnostic ;
                                                                  <http://www.w3.org/2003/11/swrl#argument1> <urn:swrl:var#d>
                                                                ] ;
                                                      rdf:rest rdf:nil
                                                    ]
                                         ] ;
   <http://www.w3.org/2003/11/swrl#head> [ rdf:type <http://www.w3.org/2003/11/swrl#AtomList> ;
                                           rdf:first [ rdf:type <http://www.w3.org/2003/11/swrl#IndividualPropertyAtom> ;
                                                       <http://www.w3.org/2003/11/swrl#propertyPredicate> :isCoreFor ;
                                                       <http://www.w3.org/2003/11/swrl#argument1> <http://www.stiima.cnr.it/MedDevHTA#ae_D0010> ;
                                                       <http://www.w3.org/2003/11/swrl#argument2> <urn:swrl:var#d>
                                                     ] ;
                                           rdf:rest rdf:nil
                                         ]
 ] .

[ rdf:type <http://www.w3.org/2003/11/swrl#Imp> ;
   <http://www.w3.org/2003/11/swrl#body> [ rdf:type <http://www.w3.org/2003/11/swrl#AtomList> ;
                                           rdf:first [ rdf:type <http://www.w3.org/2003/11/swrl#ClassAtom> ;
                                                       <http://www.w3.org/2003/11/swrl#classPredicate> <http://www.stiima.cnr.it/MedDevHTA#Assessment_Element> ;
                                                       <http://www.w3.org/2003/11/swrl#argument1> <http://www.stiima.cnr.it/MedDevHTA#ae_D0011>
                                                     ] ;
                                           rdf:rest [ rdf:type <http://www.w3.org/2003/11/swrl#AtomList> ;
                                                      rdf:first [ rdf:type <http://www.w3.org/2003/11/swrl#ClassAtom> ;
                                                                  <http://www.w3.org/2003/11/swrl#classPredicate> :Diagnostic ;
                                                                  <http://www.w3.org/2003/11/swrl#argument1> <urn:swrl:var#d>
                                                                ] ;
                                                      rdf:rest rdf:nil
                                                    ]
                                         ] ;
   <http://www.w3.org/2003/11/swrl#head> [ rdf:type <http://www.w3.org/2003/11/swrl#AtomList> ;
                                           rdf:first [ rdf:type <http://www.w3.org/2003/11/swrl#IndividualPropertyAtom> ;
                                                       <http://www.w3.org/2003/11/swrl#propertyPredicate> :isCoreFor ;
                                                       <http://www.w3.org/2003/11/swrl#argument1> <http://www.stiima.cnr.it/MedDevHTA#ae_D0011> ;
                                                       <http://www.w3.org/2003/11/swrl#argument2> <urn:swrl:var#d>
                                                     ] ;
                                           rdf:rest rdf:nil
                                         ]
 ] .

[ rdf:type <http://www.w3.org/2003/11/swrl#Imp> ;
   <http://www.w3.org/2003/11/swrl#body> [ rdf:type <http://www.w3.org/2003/11/swrl#AtomList> ;
                                           rdf:first [ rdf:type <http://www.w3.org/2003/11/swrl#ClassAtom> ;
                                                       <http://www.w3.org/2003/11/swrl#classPredicate> <http://www.stiima.cnr.it/MedDevHTA#Assessment_Element> ;
                                                       <http://www.w3.org/2003/11/swrl#argument1> <http://www.stiima.cnr.it/MedDevHTA#ae_D0012>
                                                     ] ;
                                           rdf:rest [ rdf:type <http://www.w3.org/2003/11/swrl#AtomList> ;
                                                      rdf:first [ rdf:type <http://www.w3.org/2003/11/swrl#ClassAtom> ;
                                                                  <http://www.w3.org/2003/11/swrl#classPredicate> :Diagnostic ;
                                                                  <http://www.w3.org/2003/11/swrl#argument1> <urn:swrl:var#d>
                                                                ] ;
                                                      rdf:rest rdf:nil
                                                    ]
                                         ] ;
   <http://www.w3.org/2003/11/swrl#head> [ rdf:type <http://www.w3.org/2003/11/swrl#AtomList> ;
                                           rdf:first [ rdf:type <http://www.w3.org/2003/11/swrl#IndividualPropertyAtom> ;
                                                       <http://www.w3.org/2003/11/swrl#propertyPredicate> :isCoreFor ;
                                                       <http://www.w3.org/2003/11/swrl#argument1> <http://www.stiima.cnr.it/MedDevHTA#ae_D0012> ;
                                                       <http://www.w3.org/2003/11/swrl#argument2> <urn:swrl:var#d>
                                                     ] ;
                                           rdf:rest rdf:nil
                                         ]
 ] .

[ rdf:type <http://www.w3.org/2003/11/swrl#Imp> ;
   <http://www.w3.org/2003/11/swrl#body> [ rdf:type <http://www.w3.org/2003/11/swrl#AtomList> ;
                                           rdf:first [ rdf:type <http://www.w3.org/2003/11/swrl#ClassAtom> ;
                                                       <http://www.w3.org/2003/11/swrl#classPredicate> <http://www.stiima.cnr.it/MedDevHTA#Assessment_Element> ;
                                                       <http://www.w3.org/2003/11/swrl#argument1> <http://www.stiima.cnr.it/MedDevHTA#ae_D0013>
                                                     ] ;
                                           rdf:rest [ rdf:type <http://www.w3.org/2003/11/swrl#AtomList> ;
                                                      rdf:first [ rdf:type <http://www.w3.org/2003/11/swrl#ClassAtom> ;
                                                                  <http://www.w3.org/2003/11/swrl#classPredicate> :Diagnostic ;
                                                                  <http://www.w3.org/2003/11/swrl#argument1> <urn:swrl:var#d>
                                                                ] ;
                                                      rdf:rest rdf:nil
                                                    ]
                                         ] ;
   <http://www.w3.org/2003/11/swrl#head> [ rdf:type <http://www.w3.org/2003/11/swrl#AtomList> ;
                                           rdf:first [ rdf:type <http://www.w3.org/2003/11/swrl#IndividualPropertyAtom> ;
                                                       <http://www.w3.org/2003/11/swrl#propertyPredicate> :isCoreFor ;
                                                       <http://www.w3.org/2003/11/swrl#argument1> <http://www.stiima.cnr.it/MedDevHTA#ae_D0013> ;
                                                       <http://www.w3.org/2003/11/swrl#argument2> <urn:swrl:var#d>
                                                     ] ;
                                           rdf:rest rdf:nil
                                         ]
 ] .

[ rdf:type <http://www.w3.org/2003/11/swrl#Imp> ;
   <http://www.w3.org/2003/11/swrl#body> [ rdf:type <http://www.w3.org/2003/11/swrl#AtomList> ;
                                           rdf:first [ rdf:type <http://www.w3.org/2003/11/swrl#ClassAtom> ;
                                                       <http://www.w3.org/2003/11/swrl#classPredicate> <http://www.stiima.cnr.it/MedDevHTA#Assessment_Element> ;
                                                       <http://www.w3.org/2003/11/swrl#argument1> <http://www.stiima.cnr.it/MedDevHTA#ae_D0014>
                                                     ] ;
                                           rdf:rest [ rdf:type <http://www.w3.org/2003/11/swrl#AtomList> ;
                                                      rdf:first [ rdf:type <http://www.w3.org/2003/11/swrl#ClassAtom> ;
                                                                  <http://www.w3.org/2003/11/swrl#classPredicate> :Diagnostic ;
                                                                  <http://www.w3.org/2003/11/swrl#argument1> <urn:swrl:var#d>
                                                                ] ;
                                                      rdf:rest rdf:nil
                                                    ]
                                         ] ;
   <http://www.w3.org/2003/11/swrl#head> [ rdf:type <http://www.w3.org/2003/11/swrl#AtomList> ;
                                           rdf:first [ rdf:type <http://www.w3.org/2003/11/swrl#IndividualPropertyAtom> ;
                                                       <http://www.w3.org/2003/11/swrl#propertyPredicate> :isCoreFor ;
                                                       <http://www.w3.org/2003/11/swrl#argument1> <http://www.stiima.cnr.it/MedDevHTA#ae_D0014> ;
                                                       <http://www.w3.org/2003/11/swrl#argument2> <urn:swrl:var#d>
                                                     ] ;
                                           rdf:rest rdf:nil
                                         ]
 ] .

###  Generated by the OWL API (version 4.5.29.2024-05-13T12:11:03Z) https://github.com/owlcs/owlapi
