# Supplementary material for: An Ontology for the Adoption of Medical Devices in Health Care Organizations: Design and Development Study
Source: J Med Internet Res. 2026 Jul 10;28:e88366. doi: 10.2196/88366 (PMC13353408; doi:10.2196/88366)
Supplement: Multimedia Appendix 1 [file jmir-v28-e88366-s001.zip › JMIR_Ontology_revised/Ont_jan_26/MedDevHR.owl]

@base <http://www.stiima.cnr.it/MedDevHumanResources#> .
@prefix : <http://www.stiima.cnr.it/MedDevHumanResources#> .
@prefix owl: <http://www.w3.org/2002/07/owl#> .
@prefix rdf: <http://www.w3.org/1999/02/22-rdf-syntax-ns#> .
@prefix xml: <http://www.w3.org/XML/1998/namespace> .
@prefix xsd: <http://www.w3.org/2001/XMLSchema#> .
@prefix rdfs: <http://www.w3.org/2000/01/rdf-schema#> .
# 
# 
# #################################################################
# #
# #    Object Properties
# #
# #################################################################
# 
# 
# http://www.stiima.cnr.it/MedDevHumanResources#isCharacterizedByCode
# 
# http://www.stiima.cnr.it/MedDevHumanResources#isLocatedInSetting
# 
# 
# 
# #################################################################
# #
# #    Classes
# #
# #################################################################
# 
# 
# http://www.stiima.cnr.it/MedDevHumanResources#Audiometrist_Technician
# 
# http://www.stiima.cnr.it/MedDevHumanResources#Auxiliary_arts_and_Operators_of_healthcare_interest
# 
# http://www.stiima.cnr.it/MedDevHumanResources#Biologist
# 
# http://www.stiima.cnr.it/MedDevHumanResources#Biomedical_Laboratory_Healthcare_Technician
# 
# http://www.stiima.cnr.it/MedDevHumanResources#Careworker
# 
# http://www.stiima.cnr.it/MedDevHumanResources#Chemist
# 
# http://www.stiima.cnr.it/MedDevHumanResources#Childcare_Nurse
# 
# http://www.stiima.cnr.it/MedDevHumanResources#Dental_Hygienist
# 
# http://www.stiima.cnr.it/MedDevHumanResources#Dental_Practice_Assistant
# 
# http://www.stiima.cnr.it/MedDevHumanResources#Dental_Technician
# 
# http://www.stiima.cnr.it/MedDevHumanResources#Dentist
# 
# http://www.stiima.cnr.it/MedDevHumanResources#Developmental_Neuro_and_Psychomotor_Therapist
# 
# http://www.stiima.cnr.it/MedDevHumanResources#Dietitian
# 
# http://www.stiima.cnr.it/MedDevHumanResources#Environmental_and_workplace_prevention_Technician
# 
# http://www.stiima.cnr.it/MedDevHumanResources#Head_Lifeguard_Masseur_at_hydrotherapy_establishments
# 
# http://www.stiima.cnr.it/MedDevHumanResources#Health_care_Assistant
# 
# http://www.stiima.cnr.it/MedDevHumanResources#Healthcare_Professions
# 
# http://www.stiima.cnr.it/MedDevHumanResources#Hearing_Aid_Technician
# 
# http://www.stiima.cnr.it/MedDevHumanResources#Human_Resources
# 
# http://www.stiima.cnr.it/MedDevHumanResources#Informal_Caregiver
# 
# http://www.stiima.cnr.it/MedDevHumanResources#Massage_Physiotherapist
# 
# http://www.stiima.cnr.it/MedDevHumanResources#Medical_Radiology_Healthcare_Technician
# 
# http://www.stiima.cnr.it/MedDevHumanResources#Medical_Staff
# 
# http://www.stiima.cnr.it/MedDevHumanResources#Neurophysiopathology_Technician
# 
# http://www.stiima.cnr.it/MedDevHumanResources#Nurse
# 
# http://www.stiima.cnr.it/MedDevHumanResources#Nursing_Health_Professions
# 
# http://www.stiima.cnr.it/MedDevHumanResources#Obstetrician
# 
# http://www.stiima.cnr.it/MedDevHumanResources#Obstetrician_Professions
# 
# http://www.stiima.cnr.it/MedDevHumanResources#Occupational_Therapist
# 
# http://www.stiima.cnr.it/MedDevHumanResources#Optician
# 
# http://www.stiima.cnr.it/MedDevHumanResources#Orthopedic_Technician
# 
# http://www.stiima.cnr.it/MedDevHumanResources#Orthoptist_-_Ophthalmology_Assistant
# 
# http://www.stiima.cnr.it/MedDevHumanResources#Pediatric_Nurse
# 
# http://www.stiima.cnr.it/MedDevHumanResources#Pharmacist
# 
# http://www.stiima.cnr.it/MedDevHumanResources#Physicist
# 
# http://www.stiima.cnr.it/MedDevHumanResources#Physiotherapist
# 
# http://www.stiima.cnr.it/MedDevHumanResources#Podiatrist
# 
# http://www.stiima.cnr.it/MedDevHumanResources#Prevention_Health_Professions
# 
# http://www.stiima.cnr.it/MedDevHumanResources#Professional_Educator
# 
# http://www.stiima.cnr.it/MedDevHumanResources#Psychiatric_Rehabilitation_Technician
# 
# http://www.stiima.cnr.it/MedDevHumanResources#Psychologist
# 
# http://www.stiima.cnr.it/MedDevHumanResources#Rehabilitation_Health_Professions
# 
# http://www.stiima.cnr.it/MedDevHumanResources#Speech_Therapist
# 
# http://www.stiima.cnr.it/MedDevHumanResources#Surgeon
# 
# http://www.stiima.cnr.it/MedDevHumanResources#Target_Patient
# 
# http://www.stiima.cnr.it/MedDevHumanResources#Technical_Health_Professions
# 
# http://www.stiima.cnr.it/MedDevHumanResources#Technician_of_Cardiocirculatory_Pathophysiology_and_Cardiovascular_Perfusion
# 
# http://www.stiima.cnr.it/MedDevHumanResources#Veterinarian
# 
# 
# 
# #################################################################
# #
# #    Individuals
# #
# #################################################################
# 
# 
# http://www.stiima.cnr.it/MedDevHumanResources#prof_Surgeon
# 
# Generated by the OWL API (version 4.5.26.2023-07-17T20:34:13Z) https://github.com/owlcs/owlapi

<MedDevHumanResources> a owl:Ontology .

:isCharacterizedByCode a owl:ObjectProperty;
  rdfs:domain :Target_Patient;
  rdfs:comment "--- RANGE: codice/i ICF e ICD del MedDevHealth" .

:isLocatedInSetting a owl:ObjectProperty;
  rdfs:comment "--- RANGE: Setting in MedDev" .

:Audiometrist_Technician a owl:Class;
  rdfs:subClassOf :Technical_Health_Professions .

:Auxiliary_arts_and_Operators_of_healthcare_interest a owl:Class;
  rdfs:subClassOf :Medical_Staff;
  rdfs:seeAlso "https://www.salute.gov.it/portale/professioniSanitarie/dettaglioContenutiProfessioniSanitarie.jsp?lingua=italiano&id=808&area=professioni-sanitarie&menu=vuoto&tab=2"^^xsd:anyURI .

:Biologist a owl:Class;
  rdfs:subClassOf :Healthcare_Professions .

:Biomedical_Laboratory_Healthcare_Technician a owl:Class;
  rdfs:subClassOf :Technical_Health_Professions .

:Careworker a owl:Class;
  rdfs:subClassOf :Auxiliary_arts_and_Operators_of_healthcare_interest .

:Chemist a owl:Class;
  rdfs:subClassOf :Healthcare_Professions .

:Childcare_Nurse a owl:Class;
  rdfs:subClassOf :Auxiliary_arts_and_Operators_of_healthcare_interest .

:Dental_Hygienist a owl:Class;
  rdfs:subClassOf :Technical_Health_Professions .

:Dental_Practice_Assistant a owl:Class;
  rdfs:subClassOf :Auxiliary_arts_and_Operators_of_healthcare_interest .

:Dental_Technician a owl:Class;
  rdfs:subClassOf :Auxiliary_arts_and_Operators_of_healthcare_interest .

:Dentist a owl:Class;
  rdfs:subClassOf :Healthcare_Professions .

:Developmental_Neuro_and_Psychomotor_Therapist a owl:Class;
  rdfs:subClassOf :Rehabilitation_Health_Professions .

:Dietitian a owl:Class;
  rdfs:subClassOf :Technical_Health_Professions .

:Environmental_and_workplace_prevention_Technician a owl:Class;
  rdfs:subClassOf :Prevention_Health_Professions .

:Head_Lifeguard_Masseur_at_hydrotherapy_establishments a owl:Class;
  rdfs:subClassOf :Auxiliary_arts_and_Operators_of_healthcare_interest .

:Health_care_Assistant a owl:Class;
  rdfs:subClassOf :Prevention_Health_Professions .

:Healthcare_Professions a owl:Class;
  rdfs:subClassOf :Medical_Staff;
  rdfs:seeAlso "https://www.salute.gov.it/portale/professioniSanitarie/dettaglioContenutiProfessioniSanitarie.jsp?lingua=italiano&id=808&area=professioni-sanitarie&menu=vuoto&tab=1"^^xsd:anyURI .

:Hearing_Aid_Technician a owl:Class;
  rdfs:subClassOf :Technical_Health_Professions .

:Human_Resources a owl:Class .

:Informal_Caregiver a owl:Class;
  rdfs:subClassOf :Human_Resources .

:Massage_Physiotherapist a owl:Class;
  rdfs:subClassOf :Auxiliary_arts_and_Operators_of_healthcare_interest .

:Medical_Radiology_Healthcare_Technician a owl:Class;
  rdfs:subClassOf :Technical_Health_Professions .

:Medical_Staff a owl:Class;
  rdfs:subClassOf :Human_Resources;
  rdfs:comment "https://www.salute.gov.it/portale/professioniSanitarie/dettaglioContenutiProfessioniSanitarie.jsp?lingua=italiano&id=808&area=professioni-sanitarie&menu=vuoto&tab=1" .

:Neurophysiopathology_Technician a owl:Class;
  rdfs:subClassOf :Technical_Health_Professions .

:Nurse a owl:Class;
  rdfs:subClassOf :Nursing_Health_Professions .

:Nursing_Health_Professions a owl:Class;
  rdfs:subClassOf :Healthcare_Professions .

:Obstetrician a owl:Class;
  rdfs:subClassOf :Obstetrician_Professions .

:Obstetrician_Professions a owl:Class;
  rdfs:subClassOf :Healthcare_Professions .

:Occupational_Therapist a owl:Class;
  rdfs:subClassOf :Rehabilitation_Health_Professions .

:Optician a owl:Class;
  rdfs:subClassOf :Auxiliary_arts_and_Operators_of_healthcare_interest .

:Orthopedic_Technician a owl:Class;
  rdfs:subClassOf :Technical_Health_Professions .

:Orthoptist_-_Ophthalmology_Assistant a owl:Class;
  rdfs:subClassOf :Rehabilitation_Health_Professions .

:Pediatric_Nurse a owl:Class;
  rdfs:subClassOf :Nursing_Health_Professions .

:Pharmacist a owl:Class;
  rdfs:subClassOf :Healthcare_Professions .

:Physicist a owl:Class;
  rdfs:subClassOf :Healthcare_Professions .

:Physiotherapist a owl:Class;
  rdfs:subClassOf :Rehabilitation_Health_Professions .

:Podiatrist a owl:Class;
  rdfs:subClassOf :Rehabilitation_Health_Professions .

:Prevention_Health_Professions a owl:Class;
  rdfs:subClassOf :Healthcare_Professions .

:Professional_Educator a owl:Class;
  rdfs:subClassOf :Rehabilitation_Health_Professions .

:Psychiatric_Rehabilitation_Technician a owl:Class;
  rdfs:subClassOf :Rehabilitation_Health_Professions .

:Psychologist a owl:Class;
  rdfs:subClassOf :Healthcare_Professions .

:Rehabilitation_Health_Professions a owl:Class;
  rdfs:subClassOf :Healthcare_Professions .

:Speech_Therapist a owl:Class;
  rdfs:subClassOf :Rehabilitation_Health_Professions .

:Surgeon a owl:Class;
  rdfs:subClassOf :Healthcare_Professions .

:Target_Patient a owl:Class;
  rdfs:subClassOf :Human_Resources .

:Technical_Health_Professions a owl:Class;
  rdfs:subClassOf :Healthcare_Professions .

:Technician_of_Cardiocirculatory_Pathophysiology_and_Cardiovascular_Perfusion a owl:Class;
  rdfs:subClassOf :Technical_Health_Professions .

:Veterinarian a owl:Class;
  rdfs:subClassOf :Healthcare_Professions .

:prof_Surgeon a owl:NamedIndividual, :Surgeon .
