# Supplementary material for: An Ontology for the Adoption of Medical Devices in Health Care Organizations: Design and Development Study
Source: J Med Internet Res. 2026 Jul 10;28:e88366. doi: 10.2196/88366 (PMC13353408; doi:10.2196/88366)
Supplement: Multimedia Appendix 1 [file jmir-v28-e88366-s001.zip › JMIR_Ontology_revised/Ont_jan_26/MedDevHTA.owl]

@prefix : <http://www.stiima.cnr.it/MedDevHTA#> .
@prefix owl: <http://www.w3.org/2002/07/owl#> .
@prefix rdf: <http://www.w3.org/1999/02/22-rdf-syntax-ns#> .
@prefix xml: <http://www.w3.org/XML/1998/namespace> .
@prefix xsd: <http://www.w3.org/2001/XMLSchema#> .
@prefix rdfs: <http://www.w3.org/2000/01/rdf-schema#> .
@base <http://www.stiima.cnr.it/MedDevHTA#> .

<http://www.stiima.cnr.it/MedDevHTA> rdf:type owl:Ontology .

#################################################################
#    Object Properties
#################################################################

###  http://www.stiima.cnr.it/MedDevHTA#hasDomain
:hasDomain rdf:type owl:ObjectProperty ,
                    owl:FunctionalProperty ;
           rdfs:domain :Assessment_Element ;
           rdfs:range :Assessment_Element_Domain .


###  http://www.stiima.cnr.it/MedDevHTA#hasTopic
:hasTopic rdf:type owl:ObjectProperty ,
                   owl:FunctionalProperty ;
          rdfs:domain :Assessment_Element ;
          rdfs:range :Assessment_Element_Topic .


###  http://www.stiima.cnr.it/MedDevHTA#includesAssEl
:includesAssEl rdf:type owl:ObjectProperty ;
               rdfs:domain :HTA_Report ;
               rdfs:range :Assessment_Element .


###  http://www.stiima.cnr.it/MedDevHTA#isAssessedInCaseOf
:isAssessedInCaseOf rdf:type owl:ObjectProperty ;
                    rdfs:domain :Assessment_Element .


###  http://www.stiima.cnr.it/MedDevHTA#isAssessedVia
:isAssessedVia rdf:type owl:ObjectProperty ;
               rdfs:domain :Assessment_Element .


###  http://www.stiima.cnr.it/MedDevHTA#pertainsToDomain
:pertainsToDomain rdf:type owl:ObjectProperty ;
                  rdfs:domain :Assessment_Element_Topic ;
                  rdfs:range :Assessment_Element_Domain .


#################################################################
#    Data properties
#################################################################

###  http://www.stiima.cnr.it/MedDevHTA#assElID
:assElID rdf:type owl:DatatypeProperty ,
                  owl:FunctionalProperty ;
         rdfs:domain :Assessment_Element ;
         rdfs:range xsd:string .


###  http://www.stiima.cnr.it/MedDevHTA#assElIssue
:assElIssue rdf:type owl:DatatypeProperty ;
            rdfs:subPropertyOf owl:topDataProperty ;
            rdfs:domain :Assessment_Element ;
            rdfs:range xsd:string .


###  http://www.stiima.cnr.it/MedDevHTA#assessElemResults
:assessElemResults rdf:type owl:DatatypeProperty ;
                   rdfs:domain <http://www.stiima.cnr.it/MedDev#HTA_Report_Results> ;
                   rdfs:range xsd:string .


###  http://www.stiima.cnr.it/MedDevHTA#methodDescr
:methodDescr rdf:type owl:DatatypeProperty ,
                      owl:FunctionalProperty ;
             rdfs:domain :Assessment_Element ;
             rdfs:range xsd:string .


###  http://www.stiima.cnr.it/MedDevHTA#publicationDate
:publicationDate rdf:type owl:DatatypeProperty ,
                          owl:FunctionalProperty ;
                 rdfs:domain :HTA_Report ;
                 rdfs:range xsd:dateTime .


###  http://www.stiima.cnr.it/MedDevHTA#reportAuthors
:reportAuthors rdf:type owl:DatatypeProperty ;
               rdfs:domain :HTA_Report ;
               rdfs:range xsd:string .


###  http://www.stiima.cnr.it/MedDevHTA#reportID
:reportID rdf:type owl:DatatypeProperty ,
                   owl:FunctionalProperty ;
          rdfs:domain <http://www.stiima.cnr.it/MedDevProcess#Health_Service> ;
          rdfs:range xsd:string .


###  http://www.stiima.cnr.it/MedDevHTA#reportLink
:reportLink rdf:type owl:DatatypeProperty ,
                     owl:FunctionalProperty ;
            rdfs:domain :HTA_Report ;
            rdfs:range xsd:string .


#################################################################
#    Classes
#################################################################

###  http://www.stiima.cnr.it/MedDev#HTA_Report_Results
<http://www.stiima.cnr.it/MedDev#HTA_Report_Results> rdf:type owl:Class .


###  http://www.stiima.cnr.it/MedDevHTA#Assessment_Element
:Assessment_Element rdf:type owl:Class .


###  http://www.stiima.cnr.it/MedDevHTA#Assessment_Element_Domain
:Assessment_Element_Domain rdf:type owl:Class .


###  http://www.stiima.cnr.it/MedDevHTA#Assessment_Element_Topic
:Assessment_Element_Topic rdf:type owl:Class .


###  http://www.stiima.cnr.it/MedDevHTA#CUR
:CUR rdf:type owl:Class ;
     rdfs:subClassOf :Assessment_Element_Domain ;
     rdfs:label "Health problem and Current use of Technology" .


###  http://www.stiima.cnr.it/MedDevHTA#ECO
:ECO rdf:type owl:Class ;
     rdfs:subClassOf :Assessment_Element_Domain ;
     rdfs:label "Costs and Economic Evaluation" .


###  http://www.stiima.cnr.it/MedDevHTA#EFF
:EFF rdf:type owl:Class ;
     rdfs:subClassOf :Assessment_Element_Domain ;
     rdfs:label "Clinical Effectiveness" .


###  http://www.stiima.cnr.it/MedDevHTA#ETH
:ETH rdf:type owl:Class ;
     rdfs:subClassOf :Assessment_Element_Domain ;
     rdfs:label "Ethical Analysis" .


###  http://www.stiima.cnr.it/MedDevHTA#HTA_Report
:HTA_Report rdf:type owl:Class .


###  http://www.stiima.cnr.it/MedDevHTA#LEG
:LEG rdf:type owl:Class ;
     rdfs:subClassOf :Assessment_Element_Domain ;
     rdfs:label "Legal Aspects" .


###  http://www.stiima.cnr.it/MedDevHTA#ORG
:ORG rdf:type owl:Class ;
     rdfs:subClassOf :Assessment_Element_Domain ;
     rdfs:label "Organisational Aspects" .


###  http://www.stiima.cnr.it/MedDevHTA#SAF
:SAF rdf:type owl:Class ;
     rdfs:subClassOf :Assessment_Element_Domain ;
     rdfs:label "Safety" .


###  http://www.stiima.cnr.it/MedDevHTA#SOC
:SOC rdf:type owl:Class ;
     rdfs:subClassOf :Assessment_Element_Domain ;
     rdfs:label "Patients and Social Aspects" .


###  http://www.stiima.cnr.it/MedDevHTA#TEC
:TEC rdf:type owl:Class ;
     rdfs:subClassOf :Assessment_Element_Domain ;
     rdfs:label "Description and Technical characteristics of Technology" .


###  http://www.stiima.cnr.it/MedDevProcess#Health_Service
<http://www.stiima.cnr.it/MedDevProcess#Health_Service> rdf:type owl:Class .


#################################################################
#    Individuals
#################################################################

###  http://www.stiima.cnr.it/MedDevHTA#ae_B0007
:ae_B0007 rdf:type owl:NamedIndividual ;
          :hasDomain :dom_TEC ;
          :hasTopic :top_Investments_and_tools_required_to_use_the_technology ;
          :assElIssue "What material investments are needed to use the technology?" ;
          :methodDescr "Manufacturers´ sites, published literature including reviews, textbooks, handbooks, introduction sections of research articles, interviews with specialists, clinical experts, user information. National or local judgement, as well as grey literature, hand-searches and conference proceedings." .


###  http://www.stiima.cnr.it/MedDevHTA#ae_B0008
:ae_B0008 rdf:type owl:NamedIndividual ,
                   :Assessment_Element ;
          :hasDomain :dom_TEC ;
          :hasTopic :top_Investments_and_tools_required_to_use_the_technology ;
          :assElIssue "What kind of special premises are needed to use the technology and the comparator(s)?" ;
          :methodDescr """User information from manufacturer and market approval authority. HTAs, applicability studies, interviews with clinical experts and hospital managers.

National or local judgement can be also used.""" .


###  http://www.stiima.cnr.it/MedDevHTA#ae_B0009
:ae_B0009 rdf:type owl:NamedIndividual ,
                   :Assessment_Element ;
          :hasDomain :dom_TEC ;
          :hasTopic :top_Investments_and_tools_required_to_use_the_technology ;
          :assElIssue "What equipment and supplies are needed to use the technology and the comparator?" ;
          :methodDescr """Information from manufacturer, HTAs, applicability studies, interviews with clinical professionals and hospital manager, user information.

National or local judgement can be also used.""" .


###  http://www.stiima.cnr.it/MedDevHTA#ae_B0010
:ae_B0010 rdf:type owl:NamedIndividual ,
                   :Assessment_Element ;
          :hasDomain :dom_TEC ;
          :hasTopic :top_Investments_and_tools_required_to_use_the_technology ;
          :assElIssue "What kind of data/records and/or registry is needed to monitor the use of the technology and the comparator?" ;
          :methodDescr "Sources: Local authorities and legislation, administrative staff, clinical professionals, HTAs, National or local judgement." .


###  http://www.stiima.cnr.it/MedDevHTA#ae_B0013
:ae_B0013 rdf:type owl:NamedIndividual ,
                   :Assessment_Element ;
          :hasDomain :dom_TEC ;
          :hasTopic :top_Training_and_information_needed_to_use_the_technology ;
          :assElIssue "What kinds of skills and training characteristics and information are needed for the personnel/caregivers using this technology?" ;
          :methodDescr "Manufacturer, effectiveness studies, observational studies, applicability studies, clinical experts, user information, HTA- reports. National or local judgement." .


###  http://www.stiima.cnr.it/MedDevHTA#ae_C0002
:ae_C0002 rdf:type owl:NamedIndividual ;
          :hasDomain :dom_SAF ;
          :hasTopic :top_Patient_safety ;
          :assElIssue "Are there harms related to dosage or frequency of applying the technology?" ;
          :methodDescr "Phase 1 studies for pharmaceuticals, other research articles, HTAs, manufacturers' product data sheets, safety monitoring databases. Method: Systematic review." .


###  http://www.stiima.cnr.it/MedDevHTA#ae_D0001
:ae_D0001 rdf:type owl:NamedIndividual ,
                   :Assessment_Element ;
          :hasDomain :dom_EFF ;
          :hasTopic :top_Mortality ;
          :assElIssue "What is the expected beneficial effect of the technology on mortality?" ;
          :methodDescr """Several methods are used to adjust mortality rates and survival curves - e.g., relative survival (observed versus expected survival), which can be quite misleading; and hazard ratio (derived from a statistical method comparing the median survivals in the two groups). Note that progression-free survival is not a mortality endpoint; it describes the time from the beginning of an intervention until a patient shows signs of disease progression.

Absolute mortality (compared to placebo or waiting list) and mortality relative to the comparator should be considered separately.

See

also Methodologicalguideline for REA ofpharmaceuticals:Clinical

endpoints available at http://www.eunethta.eu

/eunethta-guidelines Systematic reviews of trials, trials, both placebo-controlled and with active control. In the absence of head- to-head trials, studies with indirect comparisons

(see Methodological guideline for REA of pharmaceuticals: Direct and indirect comparison, avaliable at http://www.eunethta. eu/eunethta- guidelines. If these are not available, non- controlled studies and respective systematic reviews. Health care register data.

Modelling studies.""" .


###  http://www.stiima.cnr.it/MedDevHTA#ae_D0005
:ae_D0005 rdf:type owl:NamedIndividual ,
                   :Assessment_Element ;
          :hasDomain :dom_EFF ;
          :hasTopic :top_Morbidity ;
          :assElIssue "How does the technology affect symptoms and findings (severity, frequency) of the disease or health condition?" ;
          :methodDescr "Trials, observational studies" .


###  http://www.stiima.cnr.it/MedDevHTA#ae_D0006
:ae_D0006 rdf:type owl:NamedIndividual ,
                   :Assessment_Element ;
          :hasDomain :dom_EFF ;
          :hasTopic :top_Morbidity ;
          :assElIssue "How does the technology affect progression (or recurrence) of the disease or health condition?" ;
          :methodDescr "Trials, prognostic studies" .


###  http://www.stiima.cnr.it/MedDevHTA#ae_D0010
:ae_D0010 rdf:type owl:NamedIndividual ;
          :hasDomain :dom_EFF ;
          :hasTopic :top_Change-in_management ;
          :assElIssue "How does the technology modify the need for hospitalisation?" ;
          :methodDescr "Trials, observational studies" .


###  http://www.stiima.cnr.it/MedDevHTA#ae_D0011
:ae_D0011 rdf:type owl:NamedIndividual ;
          :hasDomain :dom_EFF ;
          :hasTopic :top_Function ;
          :assElIssue "What is the effect of the technology on patients’ body functions?" ;
          :methodDescr "Trials and observational studies with functioning as an outcome. The instruments for outcome reporting should be validated" .


###  http://www.stiima.cnr.it/MedDevHTA#ae_D0012
:ae_D0012 rdf:type owl:NamedIndividual ,
                   :Assessment_Element ;
          :hasDomain :dom_EFF ;
          :hasTopic :top_Health-related_Quality_of_life ;
          :assElIssue "What is the effect of the technology on generic health-related quality of life?" ;
          :methodDescr "Trials, observational and qualitative studies" .


###  http://www.stiima.cnr.it/MedDevHTA#ae_D0013
:ae_D0013 rdf:type owl:NamedIndividual ;
          :hasDomain :dom_EFF ;
          :hasTopic :top_Health-related_Quality_of_life ;
          :assElIssue "What is the effect of the technology on disease- specific quality of life?" ;
          :methodDescr "Trials, observational and qualitative studies" .


###  http://www.stiima.cnr.it/MedDevHTA#ae_D0014
:ae_D0014 rdf:type owl:NamedIndividual ,
                   :Assessment_Element ;
          :hasDomain :dom_EFF ;
          :hasTopic :top_Function ;
          :assElIssue "What is the effect of the technology on work ability?" ;
          :methodDescr "Trials and other studies with return-to-work or work ability outcomes reported." .


###  http://www.stiima.cnr.it/MedDevHTA#ae_D0015
:ae_D0015 rdf:type owl:NamedIndividual ,
                   :Assessment_Element ;
          :hasDomain :dom_EFF ;
          :hasTopic :top_Function ;
          :assElIssue "What is the effect of the technology on return to previous living conditions?" ;
          :methodDescr """Trials and observational studies using one of the several evaluation tools, such as the Katz ADL scale, the Lawton IADL scale or the Bristol Activities of Daily Living Scale.

Health care service providers may use ADL evaluations in their practice, using models such as the Roper- Logan-Tierney model of nursing, and the resident-centred models, such as the Programme of All- Inclusive Care for the Elderly (PACE).""" .


###  http://www.stiima.cnr.it/MedDevHTA#ae_D0016
:ae_D0016 rdf:type owl:NamedIndividual ,
                   :Assessment_Element ;
          :hasDomain :dom_EFF ;
          :hasTopic :top_Function ;
          :assElIssue "How does the use of the technology affect activities of daily living?" ;
          :methodDescr "Trials and observational studies reporting ADL outcomes" .


###  http://www.stiima.cnr.it/MedDevHTA#ae_D0030
:ae_D0030 rdf:type owl:NamedIndividual ;
          :hasDomain :dom_EFF ;
          :hasTopic :top_Quality_of_life ;
          :assElIssue "Does the knowledge of the test result affect the patient's non- health-related quality of life?" ;
          :methodDescr "Qualitative research, observational studies, trials" .


###  http://www.stiima.cnr.it/MedDevHTA#ae_D1001
:ae_D1001 rdf:type owl:NamedIndividual ,
                   :Assessment_Element ;
          :hasDomain :dom_EFF ;
          :hasTopic :top_Test_accuracy ;
          :assElIssue "What is the accuracy of the test against reference standard?" ;
          :methodDescr "Accuracy studies" .


###  http://www.stiima.cnr.it/MedDevHTA#ae_F0003
:ae_F0003 rdf:type owl:NamedIndividual ,
                   :Assessment_Element ;
          :hasDomain :dom_ETH ;
          :hasTopic :top_Benefit-harm_balance ;
          :assElIssue "Are there any other hidden or unintended consequences of the technology and its applications for patients, relatives, other patients, organisations, commercial entities, society etc.?" ;
          :methodDescr "Literature search; expert opinion; stakeholder hearing." .


###  http://www.stiima.cnr.it/MedDevHTA#ae_F0004
:ae_F0004 rdf:type owl:NamedIndividual ,
                   :Assessment_Element ;
          :hasDomain :dom_ETH ;
          :hasTopic :top_Autonomy ;
          :assElIssue "Does the implementation or use of the technology affect the patient´s capability and possibility to exercise autonomy?" ;
          :methodDescr """Literature search. Expert opinion.

Stakeholder hearing""" .


###  http://www.stiima.cnr.it/MedDevHTA#ae_F0008
:ae_F0008 rdf:type owl:NamedIndividual ,
                   :Assessment_Element ;
          :hasDomain :dom_ETH ;
          :hasTopic :top_Autonomy ;
          :assElIssue "Does the implementation or use of the technology affect human dignity?" ;
          :methodDescr """Literature search. Expert opinion.

Stakeholder hearing""" .


###  http://www.stiima.cnr.it/MedDevHTA#ae_F0009
:ae_F0009 rdf:type owl:NamedIndividual ,
                   :Assessment_Element ;
          :hasDomain :dom_ETH ;
          :hasTopic :top_Respect_for_persons ;
          :assElIssue "Does the implementation or use of the technology affect the patient’s moral, religious or cultural integrity?" ;
          :methodDescr """Literature search. Expert opinion.

Stakeholder hearing""" .


###  http://www.stiima.cnr.it/MedDevHTA#ae_F0101
:ae_F0101 rdf:type owl:NamedIndividual ;
          :hasDomain :dom_ETH ;
          :hasTopic :top_Respect_for_persons ;
          :assElIssue "Does the technology invade the sphere of privacy of the patient/user?" ;
          :methodDescr "Literature search. Expert opinion. Stakeholder hearing" .


###  http://www.stiima.cnr.it/MedDevHTA#dom_EFF
:dom_EFF rdf:type owl:NamedIndividual ,
                  :EFF .


###  http://www.stiima.cnr.it/MedDevHTA#dom_ETH
:dom_ETH rdf:type owl:NamedIndividual ,
                  :ETH .


###  http://www.stiima.cnr.it/MedDevHTA#dom_SAF
:dom_SAF rdf:type owl:NamedIndividual ,
                  :SAF .


###  http://www.stiima.cnr.it/MedDevHTA#dom_TEC
:dom_TEC rdf:type owl:NamedIndividual ,
                  :TEC .


###  http://www.stiima.cnr.it/MedDevHTA#top_Autonomy
:top_Autonomy rdf:type owl:NamedIndividual ,
                       :Assessment_Element_Topic .


###  http://www.stiima.cnr.it/MedDevHTA#top_Benefit-harm_balance
:top_Benefit-harm_balance rdf:type owl:NamedIndividual ,
                                   :Assessment_Element_Topic ;
                          :pertainsToDomain :dom_EFF ,
                                            :dom_ETH .


###  http://www.stiima.cnr.it/MedDevHTA#top_Change-in_management
:top_Change-in_management rdf:type owl:NamedIndividual ,
                                   :Assessment_Element_Topic .


###  http://www.stiima.cnr.it/MedDevHTA#top_Function
:top_Function rdf:type owl:NamedIndividual ,
                       :Assessment_Element_Topic .


###  http://www.stiima.cnr.it/MedDevHTA#top_Health-related_Quality_of_life
:top_Health-related_Quality_of_life rdf:type owl:NamedIndividual ,
                                             :Assessment_Element_Topic .


###  http://www.stiima.cnr.it/MedDevHTA#top_Investments_and_tools_required_to_use_the_technology
:top_Investments_and_tools_required_to_use_the_technology rdf:type owl:NamedIndividual ,
                                                                   :Assessment_Element_Topic .


###  http://www.stiima.cnr.it/MedDevHTA#top_Morbidity
:top_Morbidity rdf:type owl:NamedIndividual ,
                        :Assessment_Element_Topic .


###  http://www.stiima.cnr.it/MedDevHTA#top_Mortality
:top_Mortality rdf:type owl:NamedIndividual ,
                        :Assessment_Element_Topic .


###  http://www.stiima.cnr.it/MedDevHTA#top_Patient_safety
:top_Patient_safety rdf:type owl:NamedIndividual ,
                             :Assessment_Element_Topic .


###  http://www.stiima.cnr.it/MedDevHTA#top_Quality_of_life
:top_Quality_of_life rdf:type owl:NamedIndividual ,
                              :Assessment_Element_Topic .


###  http://www.stiima.cnr.it/MedDevHTA#top_Respect_for_persons
:top_Respect_for_persons rdf:type owl:NamedIndividual ,
                                  :Assessment_Element_Topic .


###  http://www.stiima.cnr.it/MedDevHTA#top_Test_accuracy
:top_Test_accuracy rdf:type owl:NamedIndividual ,
                            :Assessment_Element_Topic .


###  http://www.stiima.cnr.it/MedDevHTA#top_Training_and_information_needed_to_use_the_technology
:top_Training_and_information_needed_to_use_the_technology rdf:type owl:NamedIndividual ,
                                                                    :Assessment_Element_Topic .


###  Generated by the OWL API (version 4.5.29.2024-05-13T12:11:03Z) https://github.com/owlcs/owlapi
