# Supplementary material for: An Ontology for the Adoption of Medical Devices in Health Care Organizations: Design and Development Study
Source: J Med Internet Res. 2026 Jul 10;28:e88366. doi: 10.2196/88366 (PMC13353408; doi:10.2196/88366)
Supplement: Multimedia Appendix 1 [file jmir-v28-e88366-s001.zip › JMIR_Ontology_revised/Ont_jan_26/MedDevMedicalCondition.owl]

@prefix : <http://www.stiima.cnr.it/MedDevMedicalCondition#> .
@prefix owl: <http://www.w3.org/2002/07/owl#> .
@prefix rdf: <http://www.w3.org/1999/02/22-rdf-syntax-ns#> .
@prefix xml: <http://www.w3.org/XML/1998/namespace> .
@prefix xsd: <http://www.w3.org/2001/XMLSchema#> .
@prefix rdfs: <http://www.w3.org/2000/01/rdf-schema#> .
@base <http://www.stiima.cnr.it/MedDevMedicalCondition#> .

<http://www.stiima.cnr.it/MedDevMedicalCondition> rdf:type owl:Ontology .

#################################################################
#    Annotation properties
#################################################################

###  http://www.stiima.cnr.it/MedDevMedicalCondition#codeDescription
:codeDescription rdf:type owl:AnnotationProperty .


#################################################################
#    Object Properties
#################################################################

###  http://www.stiima.cnr.it/MedDevHealth#isDescribedWith
<http://www.stiima.cnr.it/MedDevHealth#isDescribedWith> rdf:type owl:ObjectProperty ;
                                                        rdfs:range [ rdf:type owl:Class ;
                                                                     owl:unionOf ( <http://who.int/icf#ICFCategory>
                                                                                   <http://www.stiima.cnr.it/MedDevHealth#ICD>
                                                                                 )
                                                                   ] .


#################################################################
#    Classes
#################################################################

###  http://who.int/icf#ICFCategory
<http://who.int/icf#ICFCategory> rdf:type owl:Class ;
                                 rdfs:subClassOf owl:Thing .


###  http://who.int/icf#ICFQualifier
<http://who.int/icf#ICFQualifier> rdf:type owl:Class .


###  http://who.int/icf#Q_Anatomical_Localization
<http://who.int/icf#Q_Anatomical_Localization> rdf:type owl:Class ;
                                               rdfs:subClassOf <http://who.int/icf#ICFQualifier> ;
                                               owl:disjointWith <http://who.int/icf#Q_Capacity> ,
                                                                <http://who.int/icf#Q_Capacity.0> ,
                                                                <http://who.int/icf#Q_Capacity.1> ,
                                                                <http://who.int/icf#Q_Capacity.2> ,
                                                                <http://who.int/icf#Q_Capacity.3> ,
                                                                <http://who.int/icf#Q_Capacity.4> ,
                                                                <http://who.int/icf#Q_Capacity.8> ,
                                                                <http://who.int/icf#Q_Capacity.9> ,
                                                                <http://who.int/icf#Q_Extent_of_Impairment> ,
                                                                <http://who.int/icf#Q_Extent_of_Impairment.0> ,
                                                                <http://who.int/icf#Q_Extent_of_Impairment.1> ,
                                                                <http://who.int/icf#Q_Extent_of_Impairment.2> ,
                                                                <http://who.int/icf#Q_Extent_of_Impairment.3> ,
                                                                <http://who.int/icf#Q_Extent_of_Impairment.4> ,
                                                                <http://who.int/icf#Q_Extent_of_Impairment.8> ,
                                                                <http://who.int/icf#Q_Extent_of_Impairment.9> ,
                                                                <http://who.int/icf#Q_Nature_of_Change_in_Body_Structure> ,
                                                                <http://who.int/icf#Q_Nature_of_Change_in_Body_Structure.0> ,
                                                                <http://who.int/icf#Q_Nature_of_Change_in_Body_Structure.1> ,
                                                                <http://who.int/icf#Q_Nature_of_Change_in_Body_Structure.2> ,
                                                                <http://who.int/icf#Q_Nature_of_Change_in_Body_Structure.3> ,
                                                                <http://who.int/icf#Q_Nature_of_Change_in_Body_Structure.4> ,
                                                                <http://who.int/icf#Q_Nature_of_Change_in_Body_Structure.5> ,
                                                                <http://who.int/icf#Q_Nature_of_Change_in_Body_Structure.6> ,
                                                                <http://who.int/icf#Q_Nature_of_Change_in_Body_Structure.7> ,
                                                                <http://who.int/icf#Q_Nature_of_Change_in_Body_Structure.8> ,
                                                                <http://who.int/icf#Q_Nature_of_Change_in_Body_Structure.9> ,
                                                                <http://who.int/icf#Q_Performance> ,
                                                                <http://who.int/icf#Q_Performance.0> ,
                                                                <http://who.int/icf#Q_Performance.1> ,
                                                                <http://who.int/icf#Q_Performance.2> ,
                                                                <http://who.int/icf#Q_Performance.3> ,
                                                                <http://who.int/icf#Q_Performance.4> ,
                                                                <http://who.int/icf#Q_Performance.8> ,
                                                                <http://who.int/icf#Q_Performance.9> .


###  http://who.int/icf#Q_Anatomical_Localization.0
<http://who.int/icf#Q_Anatomical_Localization.0> rdf:type owl:Class ;
                                                 rdfs:subClassOf <http://who.int/icf#Q_Anatomical_Localization> ;
                                                 owl:disjointWith <http://who.int/icf#Q_Anatomical_Localization.1> ,
                                                                  <http://who.int/icf#Q_Anatomical_Localization.2> ,
                                                                  <http://who.int/icf#Q_Anatomical_Localization.3> ,
                                                                  <http://who.int/icf#Q_Anatomical_Localization.4> ,
                                                                  <http://who.int/icf#Q_Anatomical_Localization.5> ,
                                                                  <http://who.int/icf#Q_Anatomical_Localization.6> ,
                                                                  <http://who.int/icf#Q_Anatomical_Localization.7> ,
                                                                  <http://who.int/icf#Q_Anatomical_Localization.8> ,
                                                                  <http://who.int/icf#Q_Anatomical_Localization.9> ,
                                                                  <http://who.int/icf#Q_Capacity> ,
                                                                  <http://who.int/icf#Q_Capacity.0> ,
                                                                  <http://who.int/icf#Q_Capacity.1> ,
                                                                  <http://who.int/icf#Q_Capacity.2> ,
                                                                  <http://who.int/icf#Q_Capacity.3> ,
                                                                  <http://who.int/icf#Q_Capacity.4> ,
                                                                  <http://who.int/icf#Q_Capacity.8> ,
                                                                  <http://who.int/icf#Q_Capacity.9> ,
                                                                  <http://who.int/icf#Q_Extent_of_Impairment> ,
                                                                  <http://who.int/icf#Q_Extent_of_Impairment.0> ,
                                                                  <http://who.int/icf#Q_Extent_of_Impairment.1> ,
                                                                  <http://who.int/icf#Q_Extent_of_Impairment.2> ,
                                                                  <http://who.int/icf#Q_Extent_of_Impairment.3> ,
                                                                  <http://who.int/icf#Q_Extent_of_Impairment.4> ,
                                                                  <http://who.int/icf#Q_Extent_of_Impairment.8> ,
                                                                  <http://who.int/icf#Q_Extent_of_Impairment.9> ,
                                                                  <http://who.int/icf#Q_Nature_of_Change_in_Body_Structure> ,
                                                                  <http://who.int/icf#Q_Nature_of_Change_in_Body_Structure.0> ,
                                                                  <http://who.int/icf#Q_Nature_of_Change_in_Body_Structure.1> ,
                                                                  <http://who.int/icf#Q_Nature_of_Change_in_Body_Structure.2> ,
                                                                  <http://who.int/icf#Q_Nature_of_Change_in_Body_Structure.3> ,
                                                                  <http://who.int/icf#Q_Nature_of_Change_in_Body_Structure.4> ,
                                                                  <http://who.int/icf#Q_Nature_of_Change_in_Body_Structure.5> ,
                                                                  <http://who.int/icf#Q_Nature_of_Change_in_Body_Structure.6> ,
                                                                  <http://who.int/icf#Q_Nature_of_Change_in_Body_Structure.7> ,
                                                                  <http://who.int/icf#Q_Nature_of_Change_in_Body_Structure.8> ,
                                                                  <http://who.int/icf#Q_Nature_of_Change_in_Body_Structure.9> ,
                                                                  <http://who.int/icf#Q_Performance> ,
                                                                  <http://who.int/icf#Q_Performance.0> ,
                                                                  <http://who.int/icf#Q_Performance.1> ,
                                                                  <http://who.int/icf#Q_Performance.2> ,
                                                                  <http://who.int/icf#Q_Performance.3> ,
                                                                  <http://who.int/icf#Q_Performance.4> ,
                                                                  <http://who.int/icf#Q_Performance.8> ,
                                                                  <http://who.int/icf#Q_Performance.9> .


###  http://who.int/icf#Q_Anatomical_Localization.1
<http://who.int/icf#Q_Anatomical_Localization.1> rdf:type owl:Class ;
                                                 rdfs:subClassOf <http://who.int/icf#Q_Anatomical_Localization> ;
                                                 owl:disjointWith <http://who.int/icf#Q_Anatomical_Localization.2> ,
                                                                  <http://who.int/icf#Q_Anatomical_Localization.3> ,
                                                                  <http://who.int/icf#Q_Anatomical_Localization.4> ,
                                                                  <http://who.int/icf#Q_Anatomical_Localization.5> ,
                                                                  <http://who.int/icf#Q_Anatomical_Localization.6> ,
                                                                  <http://who.int/icf#Q_Anatomical_Localization.7> ,
                                                                  <http://who.int/icf#Q_Anatomical_Localization.8> ,
                                                                  <http://who.int/icf#Q_Anatomical_Localization.9> ,
                                                                  <http://who.int/icf#Q_Capacity> ,
                                                                  <http://who.int/icf#Q_Capacity.0> ,
                                                                  <http://who.int/icf#Q_Capacity.1> ,
                                                                  <http://who.int/icf#Q_Capacity.2> ,
                                                                  <http://who.int/icf#Q_Capacity.3> ,
                                                                  <http://who.int/icf#Q_Capacity.4> ,
                                                                  <http://who.int/icf#Q_Capacity.8> ,
                                                                  <http://who.int/icf#Q_Capacity.9> ,
                                                                  <http://who.int/icf#Q_Extent_of_Impairment> ,
                                                                  <http://who.int/icf#Q_Extent_of_Impairment.0> ,
                                                                  <http://who.int/icf#Q_Extent_of_Impairment.1> ,
                                                                  <http://who.int/icf#Q_Extent_of_Impairment.2> ,
                                                                  <http://who.int/icf#Q_Extent_of_Impairment.3> ,
                                                                  <http://who.int/icf#Q_Extent_of_Impairment.4> ,
                                                                  <http://who.int/icf#Q_Extent_of_Impairment.8> ,
                                                                  <http://who.int/icf#Q_Extent_of_Impairment.9> ,
                                                                  <http://who.int/icf#Q_Nature_of_Change_in_Body_Structure> ,
                                                                  <http://who.int/icf#Q_Nature_of_Change_in_Body_Structure.0> ,
                                                                  <http://who.int/icf#Q_Nature_of_Change_in_Body_Structure.1> ,
                                                                  <http://who.int/icf#Q_Nature_of_Change_in_Body_Structure.2> ,
                                                                  <http://who.int/icf#Q_Nature_of_Change_in_Body_Structure.3> ,
                                                                  <http://who.int/icf#Q_Nature_of_Change_in_Body_Structure.4> ,
                                                                  <http://who.int/icf#Q_Nature_of_Change_in_Body_Structure.5> ,
                                                                  <http://who.int/icf#Q_Nature_of_Change_in_Body_Structure.6> ,
                                                                  <http://who.int/icf#Q_Nature_of_Change_in_Body_Structure.7> ,
                                                                  <http://who.int/icf#Q_Nature_of_Change_in_Body_Structure.8> ,
                                                                  <http://who.int/icf#Q_Nature_of_Change_in_Body_Structure.9> ,
                                                                  <http://who.int/icf#Q_Performance> ,
                                                                  <http://who.int/icf#Q_Performance.0> ,
                                                                  <http://who.int/icf#Q_Performance.1> ,
                                                                  <http://who.int/icf#Q_Performance.2> ,
                                                                  <http://who.int/icf#Q_Performance.3> ,
                                                                  <http://who.int/icf#Q_Performance.4> ,
                                                                  <http://who.int/icf#Q_Performance.8> ,
                                                                  <http://who.int/icf#Q_Performance.9> .


###  http://who.int/icf#Q_Anatomical_Localization.2
<http://who.int/icf#Q_Anatomical_Localization.2> rdf:type owl:Class ;
                                                 rdfs:subClassOf <http://who.int/icf#Q_Anatomical_Localization> ;
                                                 owl:disjointWith <http://who.int/icf#Q_Anatomical_Localization.3> ,
                                                                  <http://who.int/icf#Q_Anatomical_Localization.4> ,
                                                                  <http://who.int/icf#Q_Anatomical_Localization.5> ,
                                                                  <http://who.int/icf#Q_Anatomical_Localization.6> ,
                                                                  <http://who.int/icf#Q_Anatomical_Localization.7> ,
                                                                  <http://who.int/icf#Q_Anatomical_Localization.8> ,
                                                                  <http://who.int/icf#Q_Anatomical_Localization.9> ,
                                                                  <http://who.int/icf#Q_Capacity> ,
                                                                  <http://who.int/icf#Q_Capacity.0> ,
                                                                  <http://who.int/icf#Q_Capacity.1> ,
                                                                  <http://who.int/icf#Q_Capacity.2> ,
                                                                  <http://who.int/icf#Q_Capacity.3> ,
                                                                  <http://who.int/icf#Q_Capacity.4> ,
                                                                  <http://who.int/icf#Q_Capacity.8> ,
                                                                  <http://who.int/icf#Q_Capacity.9> ,
                                                                  <http://who.int/icf#Q_Extent_of_Impairment> ,
                                                                  <http://who.int/icf#Q_Extent_of_Impairment.0> ,
                                                                  <http://who.int/icf#Q_Extent_of_Impairment.1> ,
                                                                  <http://who.int/icf#Q_Extent_of_Impairment.2> ,
                                                                  <http://who.int/icf#Q_Extent_of_Impairment.3> ,
                                                                  <http://who.int/icf#Q_Extent_of_Impairment.4> ,
                                                                  <http://who.int/icf#Q_Extent_of_Impairment.8> ,
                                                                  <http://who.int/icf#Q_Extent_of_Impairment.9> ,
                                                                  <http://who.int/icf#Q_Nature_of_Change_in_Body_Structure> ,
                                                                  <http://who.int/icf#Q_Nature_of_Change_in_Body_Structure.0> ,
                                                                  <http://who.int/icf#Q_Nature_of_Change_in_Body_Structure.1> ,
                                                                  <http://who.int/icf#Q_Nature_of_Change_in_Body_Structure.2> ,
                                                                  <http://who.int/icf#Q_Nature_of_Change_in_Body_Structure.3> ,
                                                                  <http://who.int/icf#Q_Nature_of_Change_in_Body_Structure.4> ,
                                                                  <http://who.int/icf#Q_Nature_of_Change_in_Body_Structure.5> ,
                                                                  <http://who.int/icf#Q_Nature_of_Change_in_Body_Structure.6> ,
                                                                  <http://who.int/icf#Q_Nature_of_Change_in_Body_Structure.7> ,
                                                                  <http://who.int/icf#Q_Nature_of_Change_in_Body_Structure.8> ,
                                                                  <http://who.int/icf#Q_Nature_of_Change_in_Body_Structure.9> ,
                                                                  <http://who.int/icf#Q_Performance> ,
                                                                  <http://who.int/icf#Q_Performance.0> ,
                                                                  <http://who.int/icf#Q_Performance.1> ,
                                                                  <http://who.int/icf#Q_Performance.2> ,
                                                                  <http://who.int/icf#Q_Performance.3> ,
                                                                  <http://who.int/icf#Q_Performance.4> ,
                                                                  <http://who.int/icf#Q_Performance.8> ,
                                                                  <http://who.int/icf#Q_Performance.9> .


###  http://who.int/icf#Q_Anatomical_Localization.3
<http://who.int/icf#Q_Anatomical_Localization.3> rdf:type owl:Class ;
                                                 rdfs:subClassOf <http://who.int/icf#Q_Anatomical_Localization> ;
                                                 owl:disjointWith <http://who.int/icf#Q_Anatomical_Localization.4> ,
                                                                  <http://who.int/icf#Q_Anatomical_Localization.5> ,
                                                                  <http://who.int/icf#Q_Anatomical_Localization.6> ,
                                                                  <http://who.int/icf#Q_Anatomical_Localization.7> ,
                                                                  <http://who.int/icf#Q_Anatomical_Localization.8> ,
                                                                  <http://who.int/icf#Q_Anatomical_Localization.9> ,
                                                                  <http://who.int/icf#Q_Capacity> ,
                                                                  <http://who.int/icf#Q_Capacity.0> ,
                                                                  <http://who.int/icf#Q_Capacity.1> ,
                                                                  <http://who.int/icf#Q_Capacity.2> ,
                                                                  <http://who.int/icf#Q_Capacity.3> ,
                                                                  <http://who.int/icf#Q_Capacity.4> ,
                                                                  <http://who.int/icf#Q_Capacity.8> ,
                                                                  <http://who.int/icf#Q_Capacity.9> ,
                                                                  <http://who.int/icf#Q_Extent_of_Impairment> ,
                                                                  <http://who.int/icf#Q_Extent_of_Impairment.0> ,
                                                                  <http://who.int/icf#Q_Extent_of_Impairment.1> ,
                                                                  <http://who.int/icf#Q_Extent_of_Impairment.2> ,
                                                                  <http://who.int/icf#Q_Extent_of_Impairment.3> ,
                                                                  <http://who.int/icf#Q_Extent_of_Impairment.4> ,
                                                                  <http://who.int/icf#Q_Extent_of_Impairment.8> ,
                                                                  <http://who.int/icf#Q_Extent_of_Impairment.9> ,
                                                                  <http://who.int/icf#Q_Nature_of_Change_in_Body_Structure> ,
                                                                  <http://who.int/icf#Q_Nature_of_Change_in_Body_Structure.0> ,
                                                                  <http://who.int/icf#Q_Nature_of_Change_in_Body_Structure.1> ,
                                                                  <http://who.int/icf#Q_Nature_of_Change_in_Body_Structure.2> ,
                                                                  <http://who.int/icf#Q_Nature_of_Change_in_Body_Structure.3> ,
                                                                  <http://who.int/icf#Q_Nature_of_Change_in_Body_Structure.4> ,
                                                                  <http://who.int/icf#Q_Nature_of_Change_in_Body_Structure.5> ,
                                                                  <http://who.int/icf#Q_Nature_of_Change_in_Body_Structure.6> ,
                                                                  <http://who.int/icf#Q_Nature_of_Change_in_Body_Structure.7> ,
                                                                  <http://who.int/icf#Q_Nature_of_Change_in_Body_Structure.8> ,
                                                                  <http://who.int/icf#Q_Nature_of_Change_in_Body_Structure.9> ,
                                                                  <http://who.int/icf#Q_Performance> ,
                                                                  <http://who.int/icf#Q_Performance.0> ,
                                                                  <http://who.int/icf#Q_Performance.1> ,
                                                                  <http://who.int/icf#Q_Performance.2> ,
                                                                  <http://who.int/icf#Q_Performance.3> ,
                                                                  <http://who.int/icf#Q_Performance.4> ,
                                                                  <http://who.int/icf#Q_Performance.8> ,
                                                                  <http://who.int/icf#Q_Performance.9> .


###  http://who.int/icf#Q_Anatomical_Localization.4
<http://who.int/icf#Q_Anatomical_Localization.4> rdf:type owl:Class ;
                                                 rdfs:subClassOf <http://who.int/icf#Q_Anatomical_Localization> ;
                                                 owl:disjointWith <http://who.int/icf#Q_Anatomical_Localization.5> ,
                                                                  <http://who.int/icf#Q_Anatomical_Localization.6> ,
                                                                  <http://who.int/icf#Q_Anatomical_Localization.7> ,
                                                                  <http://who.int/icf#Q_Anatomical_Localization.8> ,
                                                                  <http://who.int/icf#Q_Anatomical_Localization.9> ,
                                                                  <http://who.int/icf#Q_Capacity> ,
                                                                  <http://who.int/icf#Q_Capacity.0> ,
                                                                  <http://who.int/icf#Q_Capacity.1> ,
                                                                  <http://who.int/icf#Q_Capacity.2> ,
                                                                  <http://who.int/icf#Q_Capacity.3> ,
                                                                  <http://who.int/icf#Q_Capacity.4> ,
                                                                  <http://who.int/icf#Q_Capacity.8> ,
                                                                  <http://who.int/icf#Q_Capacity.9> ,
                                                                  <http://who.int/icf#Q_Extent_of_Impairment> ,
                                                                  <http://who.int/icf#Q_Extent_of_Impairment.0> ,
                                                                  <http://who.int/icf#Q_Extent_of_Impairment.1> ,
                                                                  <http://who.int/icf#Q_Extent_of_Impairment.2> ,
                                                                  <http://who.int/icf#Q_Extent_of_Impairment.3> ,
                                                                  <http://who.int/icf#Q_Extent_of_Impairment.4> ,
                                                                  <http://who.int/icf#Q_Extent_of_Impairment.8> ,
                                                                  <http://who.int/icf#Q_Extent_of_Impairment.9> ,
                                                                  <http://who.int/icf#Q_Nature_of_Change_in_Body_Structure> ,
                                                                  <http://who.int/icf#Q_Nature_of_Change_in_Body_Structure.0> ,
                                                                  <http://who.int/icf#Q_Nature_of_Change_in_Body_Structure.1> ,
                                                                  <http://who.int/icf#Q_Nature_of_Change_in_Body_Structure.2> ,
                                                                  <http://who.int/icf#Q_Nature_of_Change_in_Body_Structure.3> ,
                                                                  <http://who.int/icf#Q_Nature_of_Change_in_Body_Structure.4> ,
                                                                  <http://who.int/icf#Q_Nature_of_Change_in_Body_Structure.5> ,
                                                                  <http://who.int/icf#Q_Nature_of_Change_in_Body_Structure.6> ,
                                                                  <http://who.int/icf#Q_Nature_of_Change_in_Body_Structure.7> ,
                                                                  <http://who.int/icf#Q_Nature_of_Change_in_Body_Structure.8> ,
                                                                  <http://who.int/icf#Q_Nature_of_Change_in_Body_Structure.9> ,
                                                                  <http://who.int/icf#Q_Performance> ,
                                                                  <http://who.int/icf#Q_Performance.0> ,
                                                                  <http://who.int/icf#Q_Performance.1> ,
                                                                  <http://who.int/icf#Q_Performance.2> ,
                                                                  <http://who.int/icf#Q_Performance.3> ,
                                                                  <http://who.int/icf#Q_Performance.4> ,
                                                                  <http://who.int/icf#Q_Performance.8> ,
                                                                  <http://who.int/icf#Q_Performance.9> .


###  http://who.int/icf#Q_Anatomical_Localization.5
<http://who.int/icf#Q_Anatomical_Localization.5> rdf:type owl:Class ;
                                                 rdfs:subClassOf <http://who.int/icf#Q_Anatomical_Localization> ;
                                                 owl:disjointWith <http://who.int/icf#Q_Anatomical_Localization.6> ,
                                                                  <http://who.int/icf#Q_Anatomical_Localization.7> ,
                                                                  <http://who.int/icf#Q_Anatomical_Localization.8> ,
                                                                  <http://who.int/icf#Q_Anatomical_Localization.9> ,
                                                                  <http://who.int/icf#Q_Capacity> ,
                                                                  <http://who.int/icf#Q_Capacity.0> ,
                                                                  <http://who.int/icf#Q_Capacity.1> ,
                                                                  <http://who.int/icf#Q_Capacity.2> ,
                                                                  <http://who.int/icf#Q_Capacity.3> ,
                                                                  <http://who.int/icf#Q_Capacity.4> ,
                                                                  <http://who.int/icf#Q_Capacity.8> ,
                                                                  <http://who.int/icf#Q_Capacity.9> ,
                                                                  <http://who.int/icf#Q_Extent_of_Impairment> ,
                                                                  <http://who.int/icf#Q_Extent_of_Impairment.0> ,
                                                                  <http://who.int/icf#Q_Extent_of_Impairment.1> ,
                                                                  <http://who.int/icf#Q_Extent_of_Impairment.2> ,
                                                                  <http://who.int/icf#Q_Extent_of_Impairment.3> ,
                                                                  <http://who.int/icf#Q_Extent_of_Impairment.4> ,
                                                                  <http://who.int/icf#Q_Extent_of_Impairment.8> ,
                                                                  <http://who.int/icf#Q_Extent_of_Impairment.9> ,
                                                                  <http://who.int/icf#Q_Nature_of_Change_in_Body_Structure> ,
                                                                  <http://who.int/icf#Q_Nature_of_Change_in_Body_Structure.0> ,
                                                                  <http://who.int/icf#Q_Nature_of_Change_in_Body_Structure.1> ,
                                                                  <http://who.int/icf#Q_Nature_of_Change_in_Body_Structure.2> ,
                                                                  <http://who.int/icf#Q_Nature_of_Change_in_Body_Structure.3> ,
                                                                  <http://who.int/icf#Q_Nature_of_Change_in_Body_Structure.4> ,
                                                                  <http://who.int/icf#Q_Nature_of_Change_in_Body_Structure.5> ,
                                                                  <http://who.int/icf#Q_Nature_of_Change_in_Body_Structure.6> ,
                                                                  <http://who.int/icf#Q_Nature_of_Change_in_Body_Structure.7> ,
                                                                  <http://who.int/icf#Q_Nature_of_Change_in_Body_Structure.8> ,
                                                                  <http://who.int/icf#Q_Nature_of_Change_in_Body_Structure.9> ,
                                                                  <http://who.int/icf#Q_Performance> ,
                                                                  <http://who.int/icf#Q_Performance.0> ,
                                                                  <http://who.int/icf#Q_Performance.1> ,
                                                                  <http://who.int/icf#Q_Performance.2> ,
                                                                  <http://who.int/icf#Q_Performance.3> ,
                                                                  <http://who.int/icf#Q_Performance.4> ,
                                                                  <http://who.int/icf#Q_Performance.8> ,
                                                                  <http://who.int/icf#Q_Performance.9> .


###  http://who.int/icf#Q_Anatomical_Localization.6
<http://who.int/icf#Q_Anatomical_Localization.6> rdf:type owl:Class ;
                                                 rdfs:subClassOf <http://who.int/icf#Q_Anatomical_Localization> ;
                                                 owl:disjointWith <http://who.int/icf#Q_Anatomical_Localization.7> ,
                                                                  <http://who.int/icf#Q_Anatomical_Localization.8> ,
                                                                  <http://who.int/icf#Q_Anatomical_Localization.9> ,
                                                                  <http://who.int/icf#Q_Capacity> ,
                                                                  <http://who.int/icf#Q_Capacity.0> ,
                                                                  <http://who.int/icf#Q_Capacity.1> ,
                                                                  <http://who.int/icf#Q_Capacity.2> ,
                                                                  <http://who.int/icf#Q_Capacity.3> ,
                                                                  <http://who.int/icf#Q_Capacity.4> ,
                                                                  <http://who.int/icf#Q_Capacity.8> ,
                                                                  <http://who.int/icf#Q_Capacity.9> ,
                                                                  <http://who.int/icf#Q_Extent_of_Impairment> ,
                                                                  <http://who.int/icf#Q_Extent_of_Impairment.0> ,
                                                                  <http://who.int/icf#Q_Extent_of_Impairment.1> ,
                                                                  <http://who.int/icf#Q_Extent_of_Impairment.2> ,
                                                                  <http://who.int/icf#Q_Extent_of_Impairment.3> ,
                                                                  <http://who.int/icf#Q_Extent_of_Impairment.4> ,
                                                                  <http://who.int/icf#Q_Extent_of_Impairment.8> ,
                                                                  <http://who.int/icf#Q_Extent_of_Impairment.9> ,
                                                                  <http://who.int/icf#Q_Nature_of_Change_in_Body_Structure> ,
                                                                  <http://who.int/icf#Q_Nature_of_Change_in_Body_Structure.0> ,
                                                                  <http://who.int/icf#Q_Nature_of_Change_in_Body_Structure.1> ,
                                                                  <http://who.int/icf#Q_Nature_of_Change_in_Body_Structure.2> ,
                                                                  <http://who.int/icf#Q_Nature_of_Change_in_Body_Structure.3> ,
                                                                  <http://who.int/icf#Q_Nature_of_Change_in_Body_Structure.4> ,
                                                                  <http://who.int/icf#Q_Nature_of_Change_in_Body_Structure.5> ,
                                                                  <http://who.int/icf#Q_Nature_of_Change_in_Body_Structure.6> ,
                                                                  <http://who.int/icf#Q_Nature_of_Change_in_Body_Structure.7> ,
                                                                  <http://who.int/icf#Q_Nature_of_Change_in_Body_Structure.8> ,
                                                                  <http://who.int/icf#Q_Nature_of_Change_in_Body_Structure.9> ,
                                                                  <http://who.int/icf#Q_Performance> ,
                                                                  <http://who.int/icf#Q_Performance.0> ,
                                                                  <http://who.int/icf#Q_Performance.1> ,
                                                                  <http://who.int/icf#Q_Performance.2> ,
                                                                  <http://who.int/icf#Q_Performance.3> ,
                                                                  <http://who.int/icf#Q_Performance.4> ,
                                                                  <http://who.int/icf#Q_Performance.8> ,
                                                                  <http://who.int/icf#Q_Performance.9> .


###  http://who.int/icf#Q_Anatomical_Localization.7
<http://who.int/icf#Q_Anatomical_Localization.7> rdf:type owl:Class ;
                                                 rdfs:subClassOf <http://who.int/icf#Q_Anatomical_Localization> ;
                                                 owl:disjointWith <http://who.int/icf#Q_Anatomical_Localization.8> ,
                                                                  <http://who.int/icf#Q_Anatomical_Localization.9> ,
                                                                  <http://who.int/icf#Q_Capacity> ,
                                                                  <http://who.int/icf#Q_Capacity.0> ,
                                                                  <http://who.int/icf#Q_Capacity.1> ,
                                                                  <http://who.int/icf#Q_Capacity.2> ,
                                                                  <http://who.int/icf#Q_Capacity.3> ,
                                                                  <http://who.int/icf#Q_Capacity.4> ,
                                                                  <http://who.int/icf#Q_Capacity.8> ,
                                                                  <http://who.int/icf#Q_Capacity.9> ,
                                                                  <http://who.int/icf#Q_Extent_of_Impairment> ,
                                                                  <http://who.int/icf#Q_Extent_of_Impairment.0> ,
                                                                  <http://who.int/icf#Q_Extent_of_Impairment.1> ,
                                                                  <http://who.int/icf#Q_Extent_of_Impairment.2> ,
                                                                  <http://who.int/icf#Q_Extent_of_Impairment.3> ,
                                                                  <http://who.int/icf#Q_Extent_of_Impairment.4> ,
                                                                  <http://who.int/icf#Q_Extent_of_Impairment.8> ,
                                                                  <http://who.int/icf#Q_Extent_of_Impairment.9> ,
                                                                  <http://who.int/icf#Q_Nature_of_Change_in_Body_Structure> ,
                                                                  <http://who.int/icf#Q_Nature_of_Change_in_Body_Structure.0> ,
                                                                  <http://who.int/icf#Q_Nature_of_Change_in_Body_Structure.1> ,
                                                                  <http://who.int/icf#Q_Nature_of_Change_in_Body_Structure.2> ,
                                                                  <http://who.int/icf#Q_Nature_of_Change_in_Body_Structure.3> ,
                                                                  <http://who.int/icf#Q_Nature_of_Change_in_Body_Structure.4> ,
                                                                  <http://who.int/icf#Q_Nature_of_Change_in_Body_Structure.5> ,
                                                                  <http://who.int/icf#Q_Nature_of_Change_in_Body_Structure.6> ,
                                                                  <http://who.int/icf#Q_Nature_of_Change_in_Body_Structure.7> ,
                                                                  <http://who.int/icf#Q_Nature_of_Change_in_Body_Structure.8> ,
                                                                  <http://who.int/icf#Q_Nature_of_Change_in_Body_Structure.9> ,
                                                                  <http://who.int/icf#Q_Performance> ,
                                                                  <http://who.int/icf#Q_Performance.0> ,
                                                                  <http://who.int/icf#Q_Performance.1> ,
                                                                  <http://who.int/icf#Q_Performance.2> ,
                                                                  <http://who.int/icf#Q_Performance.3> ,
                                                                  <http://who.int/icf#Q_Performance.4> ,
                                                                  <http://who.int/icf#Q_Performance.8> ,
                                                                  <http://who.int/icf#Q_Performance.9> .


###  http://who.int/icf#Q_Anatomical_Localization.8
<http://who.int/icf#Q_Anatomical_Localization.8> rdf:type owl:Class ;
                                                 rdfs:subClassOf <http://who.int/icf#Q_Anatomical_Localization> ;
                                                 owl:disjointWith <http://who.int/icf#Q_Anatomical_Localization.9> ,
                                                                  <http://who.int/icf#Q_Capacity> ,
                                                                  <http://who.int/icf#Q_Capacity.0> ,
                                                                  <http://who.int/icf#Q_Capacity.1> ,
                                                                  <http://who.int/icf#Q_Capacity.2> ,
                                                                  <http://who.int/icf#Q_Capacity.3> ,
                                                                  <http://who.int/icf#Q_Capacity.4> ,
                                                                  <http://who.int/icf#Q_Capacity.8> ,
                                                                  <http://who.int/icf#Q_Capacity.9> ,
                                                                  <http://who.int/icf#Q_Extent_of_Impairment> ,
                                                                  <http://who.int/icf#Q_Extent_of_Impairment.0> ,
                                                                  <http://who.int/icf#Q_Extent_of_Impairment.1> ,
                                                                  <http://who.int/icf#Q_Extent_of_Impairment.2> ,
                                                                  <http://who.int/icf#Q_Extent_of_Impairment.3> ,
                                                                  <http://who.int/icf#Q_Extent_of_Impairment.4> ,
                                                                  <http://who.int/icf#Q_Extent_of_Impairment.8> ,
                                                                  <http://who.int/icf#Q_Extent_of_Impairment.9> ,
                                                                  <http://who.int/icf#Q_Nature_of_Change_in_Body_Structure> ,
                                                                  <http://who.int/icf#Q_Nature_of_Change_in_Body_Structure.0> ,
                                                                  <http://who.int/icf#Q_Nature_of_Change_in_Body_Structure.1> ,
                                                                  <http://who.int/icf#Q_Nature_of_Change_in_Body_Structure.2> ,
                                                                  <http://who.int/icf#Q_Nature_of_Change_in_Body_Structure.3> ,
                                                                  <http://who.int/icf#Q_Nature_of_Change_in_Body_Structure.4> ,
                                                                  <http://who.int/icf#Q_Nature_of_Change_in_Body_Structure.5> ,
                                                                  <http://who.int/icf#Q_Nature_of_Change_in_Body_Structure.6> ,
                                                                  <http://who.int/icf#Q_Nature_of_Change_in_Body_Structure.7> ,
                                                                  <http://who.int/icf#Q_Nature_of_Change_in_Body_Structure.8> ,
                                                                  <http://who.int/icf#Q_Nature_of_Change_in_Body_Structure.9> ,
                                                                  <http://who.int/icf#Q_Performance> ,
                                                                  <http://who.int/icf#Q_Performance.0> ,
                                                                  <http://who.int/icf#Q_Performance.1> ,
                                                                  <http://who.int/icf#Q_Performance.2> ,
                                                                  <http://who.int/icf#Q_Performance.3> ,
                                                                  <http://who.int/icf#Q_Performance.4> ,
                                                                  <http://who.int/icf#Q_Performance.8> ,
                                                                  <http://who.int/icf#Q_Performance.9> .


###  http://who.int/icf#Q_Anatomical_Localization.9
<http://who.int/icf#Q_Anatomical_Localization.9> rdf:type owl:Class ;
                                                 rdfs:subClassOf <http://who.int/icf#Q_Anatomical_Localization> ;
                                                 owl:disjointWith <http://who.int/icf#Q_Capacity> ,
                                                                  <http://who.int/icf#Q_Capacity.0> ,
                                                                  <http://who.int/icf#Q_Capacity.1> ,
                                                                  <http://who.int/icf#Q_Capacity.2> ,
                                                                  <http://who.int/icf#Q_Capacity.3> ,
                                                                  <http://who.int/icf#Q_Capacity.4> ,
                                                                  <http://who.int/icf#Q_Capacity.8> ,
                                                                  <http://who.int/icf#Q_Capacity.9> ,
                                                                  <http://who.int/icf#Q_Extent_of_Impairment> ,
                                                                  <http://who.int/icf#Q_Extent_of_Impairment.0> ,
                                                                  <http://who.int/icf#Q_Extent_of_Impairment.1> ,
                                                                  <http://who.int/icf#Q_Extent_of_Impairment.2> ,
                                                                  <http://who.int/icf#Q_Extent_of_Impairment.3> ,
                                                                  <http://who.int/icf#Q_Extent_of_Impairment.4> ,
                                                                  <http://who.int/icf#Q_Extent_of_Impairment.8> ,
                                                                  <http://who.int/icf#Q_Extent_of_Impairment.9> ,
                                                                  <http://who.int/icf#Q_Nature_of_Change_in_Body_Structure> ,
                                                                  <http://who.int/icf#Q_Nature_of_Change_in_Body_Structure.0> ,
                                                                  <http://who.int/icf#Q_Nature_of_Change_in_Body_Structure.1> ,
                                                                  <http://who.int/icf#Q_Nature_of_Change_in_Body_Structure.2> ,
                                                                  <http://who.int/icf#Q_Nature_of_Change_in_Body_Structure.3> ,
                                                                  <http://who.int/icf#Q_Nature_of_Change_in_Body_Structure.4> ,
                                                                  <http://who.int/icf#Q_Nature_of_Change_in_Body_Structure.5> ,
                                                                  <http://who.int/icf#Q_Nature_of_Change_in_Body_Structure.6> ,
                                                                  <http://who.int/icf#Q_Nature_of_Change_in_Body_Structure.7> ,
                                                                  <http://who.int/icf#Q_Nature_of_Change_in_Body_Structure.8> ,
                                                                  <http://who.int/icf#Q_Nature_of_Change_in_Body_Structure.9> ,
                                                                  <http://who.int/icf#Q_Performance> ,
                                                                  <http://who.int/icf#Q_Performance.0> ,
                                                                  <http://who.int/icf#Q_Performance.1> ,
                                                                  <http://who.int/icf#Q_Performance.2> ,
                                                                  <http://who.int/icf#Q_Performance.3> ,
                                                                  <http://who.int/icf#Q_Performance.4> ,
                                                                  <http://who.int/icf#Q_Performance.8> ,
                                                                  <http://who.int/icf#Q_Performance.9> .


###  http://who.int/icf#Q_Capacity
<http://who.int/icf#Q_Capacity> rdf:type owl:Class ;
                                rdfs:subClassOf <http://who.int/icf#ICFQualifier> ;
                                owl:disjointWith <http://who.int/icf#Q_Extent_of_Impairment> ,
                                                 <http://who.int/icf#Q_Extent_of_Impairment.0> ,
                                                 <http://who.int/icf#Q_Extent_of_Impairment.1> ,
                                                 <http://who.int/icf#Q_Extent_of_Impairment.2> ,
                                                 <http://who.int/icf#Q_Extent_of_Impairment.3> ,
                                                 <http://who.int/icf#Q_Extent_of_Impairment.4> ,
                                                 <http://who.int/icf#Q_Extent_of_Impairment.8> ,
                                                 <http://who.int/icf#Q_Extent_of_Impairment.9> ,
                                                 <http://who.int/icf#Q_Nature_of_Change_in_Body_Structure> ,
                                                 <http://who.int/icf#Q_Nature_of_Change_in_Body_Structure.0> ,
                                                 <http://who.int/icf#Q_Nature_of_Change_in_Body_Structure.1> ,
                                                 <http://who.int/icf#Q_Nature_of_Change_in_Body_Structure.2> ,
                                                 <http://who.int/icf#Q_Nature_of_Change_in_Body_Structure.3> ,
                                                 <http://who.int/icf#Q_Nature_of_Change_in_Body_Structure.4> ,
                                                 <http://who.int/icf#Q_Nature_of_Change_in_Body_Structure.5> ,
                                                 <http://who.int/icf#Q_Nature_of_Change_in_Body_Structure.6> ,
                                                 <http://who.int/icf#Q_Nature_of_Change_in_Body_Structure.7> ,
                                                 <http://who.int/icf#Q_Nature_of_Change_in_Body_Structure.8> ,
                                                 <http://who.int/icf#Q_Nature_of_Change_in_Body_Structure.9> ,
                                                 <http://who.int/icf#Q_Performance> ,
                                                 <http://who.int/icf#Q_Performance.0> ,
                                                 <http://who.int/icf#Q_Performance.1> ,
                                                 <http://who.int/icf#Q_Performance.2> ,
                                                 <http://who.int/icf#Q_Performance.3> ,
                                                 <http://who.int/icf#Q_Performance.4> ,
                                                 <http://who.int/icf#Q_Performance.8> ,
                                                 <http://who.int/icf#Q_Performance.9> .


###  http://who.int/icf#Q_Capacity.0
<http://who.int/icf#Q_Capacity.0> rdf:type owl:Class ;
                                  rdfs:subClassOf <http://who.int/icf#Q_Capacity> ;
                                  owl:disjointWith <http://who.int/icf#Q_Capacity.1> ,
                                                   <http://who.int/icf#Q_Capacity.2> ,
                                                   <http://who.int/icf#Q_Capacity.3> ,
                                                   <http://who.int/icf#Q_Capacity.4> ,
                                                   <http://who.int/icf#Q_Capacity.8> ,
                                                   <http://who.int/icf#Q_Capacity.9> ,
                                                   <http://who.int/icf#Q_Extent_of_Impairment> ,
                                                   <http://who.int/icf#Q_Extent_of_Impairment.0> ,
                                                   <http://who.int/icf#Q_Extent_of_Impairment.1> ,
                                                   <http://who.int/icf#Q_Extent_of_Impairment.2> ,
                                                   <http://who.int/icf#Q_Extent_of_Impairment.3> ,
                                                   <http://who.int/icf#Q_Extent_of_Impairment.4> ,
                                                   <http://who.int/icf#Q_Extent_of_Impairment.8> ,
                                                   <http://who.int/icf#Q_Extent_of_Impairment.9> ,
                                                   <http://who.int/icf#Q_Nature_of_Change_in_Body_Structure> ,
                                                   <http://who.int/icf#Q_Nature_of_Change_in_Body_Structure.0> ,
                                                   <http://who.int/icf#Q_Nature_of_Change_in_Body_Structure.1> ,
                                                   <http://who.int/icf#Q_Nature_of_Change_in_Body_Structure.2> ,
                                                   <http://who.int/icf#Q_Nature_of_Change_in_Body_Structure.3> ,
                                                   <http://who.int/icf#Q_Nature_of_Change_in_Body_Structure.4> ,
                                                   <http://who.int/icf#Q_Nature_of_Change_in_Body_Structure.5> ,
                                                   <http://who.int/icf#Q_Nature_of_Change_in_Body_Structure.6> ,
                                                   <http://who.int/icf#Q_Nature_of_Change_in_Body_Structure.7> ,
                                                   <http://who.int/icf#Q_Nature_of_Change_in_Body_Structure.8> ,
                                                   <http://who.int/icf#Q_Nature_of_Change_in_Body_Structure.9> ,
                                                   <http://who.int/icf#Q_Performance> ,
                                                   <http://who.int/icf#Q_Performance.0> ,
                                                   <http://who.int/icf#Q_Performance.1> ,
                                                   <http://who.int/icf#Q_Performance.2> ,
                                                   <http://who.int/icf#Q_Performance.3> ,
                                                   <http://who.int/icf#Q_Performance.4> ,
                                                   <http://who.int/icf#Q_Performance.8> ,
                                                   <http://who.int/icf#Q_Performance.9> .


###  http://who.int/icf#Q_Capacity.1
<http://who.int/icf#Q_Capacity.1> rdf:type owl:Class ;
                                  rdfs:subClassOf <http://who.int/icf#Q_Capacity> ;
                                  owl:disjointWith <http://who.int/icf#Q_Capacity.2> ,
                                                   <http://who.int/icf#Q_Capacity.3> ,
                                                   <http://who.int/icf#Q_Capacity.4> ,
                                                   <http://who.int/icf#Q_Capacity.8> ,
                                                   <http://who.int/icf#Q_Capacity.9> ,
                                                   <http://who.int/icf#Q_Extent_of_Impairment> ,
                                                   <http://who.int/icf#Q_Extent_of_Impairment.0> ,
                                                   <http://who.int/icf#Q_Extent_of_Impairment.1> ,
                                                   <http://who.int/icf#Q_Extent_of_Impairment.2> ,
                                                   <http://who.int/icf#Q_Extent_of_Impairment.3> ,
                                                   <http://who.int/icf#Q_Extent_of_Impairment.4> ,
                                                   <http://who.int/icf#Q_Extent_of_Impairment.8> ,
                                                   <http://who.int/icf#Q_Extent_of_Impairment.9> ,
                                                   <http://who.int/icf#Q_Nature_of_Change_in_Body_Structure> ,
                                                   <http://who.int/icf#Q_Nature_of_Change_in_Body_Structure.0> ,
                                                   <http://who.int/icf#Q_Nature_of_Change_in_Body_Structure.1> ,
                                                   <http://who.int/icf#Q_Nature_of_Change_in_Body_Structure.2> ,
                                                   <http://who.int/icf#Q_Nature_of_Change_in_Body_Structure.3> ,
                                                   <http://who.int/icf#Q_Nature_of_Change_in_Body_Structure.4> ,
                                                   <http://who.int/icf#Q_Nature_of_Change_in_Body_Structure.5> ,
                                                   <http://who.int/icf#Q_Nature_of_Change_in_Body_Structure.6> ,
                                                   <http://who.int/icf#Q_Nature_of_Change_in_Body_Structure.7> ,
                                                   <http://who.int/icf#Q_Nature_of_Change_in_Body_Structure.8> ,
                                                   <http://who.int/icf#Q_Nature_of_Change_in_Body_Structure.9> ,
                                                   <http://who.int/icf#Q_Performance> ,
                                                   <http://who.int/icf#Q_Performance.0> ,
                                                   <http://who.int/icf#Q_Performance.1> ,
                                                   <http://who.int/icf#Q_Performance.2> ,
                                                   <http://who.int/icf#Q_Performance.3> ,
                                                   <http://who.int/icf#Q_Performance.4> ,
                                                   <http://who.int/icf#Q_Performance.8> ,
                                                   <http://who.int/icf#Q_Performance.9> .


###  http://who.int/icf#Q_Capacity.2
<http://who.int/icf#Q_Capacity.2> rdf:type owl:Class ;
                                  rdfs:subClassOf <http://who.int/icf#Q_Capacity> ;
                                  owl:disjointWith <http://who.int/icf#Q_Capacity.3> ,
                                                   <http://who.int/icf#Q_Capacity.4> ,
                                                   <http://who.int/icf#Q_Capacity.8> ,
                                                   <http://who.int/icf#Q_Capacity.9> ,
                                                   <http://who.int/icf#Q_Extent_of_Impairment> ,
                                                   <http://who.int/icf#Q_Extent_of_Impairment.0> ,
                                                   <http://who.int/icf#Q_Extent_of_Impairment.1> ,
                                                   <http://who.int/icf#Q_Extent_of_Impairment.2> ,
                                                   <http://who.int/icf#Q_Extent_of_Impairment.3> ,
                                                   <http://who.int/icf#Q_Extent_of_Impairment.4> ,
                                                   <http://who.int/icf#Q_Extent_of_Impairment.8> ,
                                                   <http://who.int/icf#Q_Extent_of_Impairment.9> ,
                                                   <http://who.int/icf#Q_Nature_of_Change_in_Body_Structure> ,
                                                   <http://who.int/icf#Q_Nature_of_Change_in_Body_Structure.0> ,
                                                   <http://who.int/icf#Q_Nature_of_Change_in_Body_Structure.1> ,
                                                   <http://who.int/icf#Q_Nature_of_Change_in_Body_Structure.2> ,
                                                   <http://who.int/icf#Q_Nature_of_Change_in_Body_Structure.3> ,
                                                   <http://who.int/icf#Q_Nature_of_Change_in_Body_Structure.4> ,
                                                   <http://who.int/icf#Q_Nature_of_Change_in_Body_Structure.5> ,
                                                   <http://who.int/icf#Q_Nature_of_Change_in_Body_Structure.6> ,
                                                   <http://who.int/icf#Q_Nature_of_Change_in_Body_Structure.7> ,
                                                   <http://who.int/icf#Q_Nature_of_Change_in_Body_Structure.8> ,
                                                   <http://who.int/icf#Q_Nature_of_Change_in_Body_Structure.9> ,
                                                   <http://who.int/icf#Q_Performance> ,
                                                   <http://who.int/icf#Q_Performance.0> ,
                                                   <http://who.int/icf#Q_Performance.1> ,
                                                   <http://who.int/icf#Q_Performance.2> ,
                                                   <http://who.int/icf#Q_Performance.3> ,
                                                   <http://who.int/icf#Q_Performance.4> ,
                                                   <http://who.int/icf#Q_Performance.8> ,
                                                   <http://who.int/icf#Q_Performance.9> .


###  http://who.int/icf#Q_Capacity.3
<http://who.int/icf#Q_Capacity.3> rdf:type owl:Class ;
                                  rdfs:subClassOf <http://who.int/icf#Q_Capacity> ;
                                  owl:disjointWith <http://who.int/icf#Q_Capacity.4> ,
                                                   <http://who.int/icf#Q_Capacity.8> ,
                                                   <http://who.int/icf#Q_Capacity.9> ,
                                                   <http://who.int/icf#Q_Extent_of_Impairment> ,
                                                   <http://who.int/icf#Q_Extent_of_Impairment.0> ,
                                                   <http://who.int/icf#Q_Extent_of_Impairment.1> ,
                                                   <http://who.int/icf#Q_Extent_of_Impairment.2> ,
                                                   <http://who.int/icf#Q_Extent_of_Impairment.3> ,
                                                   <http://who.int/icf#Q_Extent_of_Impairment.4> ,
                                                   <http://who.int/icf#Q_Extent_of_Impairment.8> ,
                                                   <http://who.int/icf#Q_Extent_of_Impairment.9> ,
                                                   <http://who.int/icf#Q_Nature_of_Change_in_Body_Structure> ,
                                                   <http://who.int/icf#Q_Nature_of_Change_in_Body_Structure.0> ,
                                                   <http://who.int/icf#Q_Nature_of_Change_in_Body_Structure.1> ,
                                                   <http://who.int/icf#Q_Nature_of_Change_in_Body_Structure.2> ,
                                                   <http://who.int/icf#Q_Nature_of_Change_in_Body_Structure.3> ,
                                                   <http://who.int/icf#Q_Nature_of_Change_in_Body_Structure.4> ,
                                                   <http://who.int/icf#Q_Nature_of_Change_in_Body_Structure.5> ,
                                                   <http://who.int/icf#Q_Nature_of_Change_in_Body_Structure.6> ,
                                                   <http://who.int/icf#Q_Nature_of_Change_in_Body_Structure.7> ,
                                                   <http://who.int/icf#Q_Nature_of_Change_in_Body_Structure.8> ,
                                                   <http://who.int/icf#Q_Nature_of_Change_in_Body_Structure.9> ,
                                                   <http://who.int/icf#Q_Performance> ,
                                                   <http://who.int/icf#Q_Performance.0> ,
                                                   <http://who.int/icf#Q_Performance.1> ,
                                                   <http://who.int/icf#Q_Performance.2> ,
                                                   <http://who.int/icf#Q_Performance.3> ,
                                                   <http://who.int/icf#Q_Performance.4> ,
                                                   <http://who.int/icf#Q_Performance.8> ,
                                                   <http://who.int/icf#Q_Performance.9> .


###  http://who.int/icf#Q_Capacity.4
<http://who.int/icf#Q_Capacity.4> rdf:type owl:Class ;
                                  rdfs:subClassOf <http://who.int/icf#Q_Capacity> ;
                                  owl:disjointWith <http://who.int/icf#Q_Capacity.8> ,
                                                   <http://who.int/icf#Q_Capacity.9> ,
                                                   <http://who.int/icf#Q_Extent_of_Impairment> ,
                                                   <http://who.int/icf#Q_Extent_of_Impairment.0> ,
                                                   <http://who.int/icf#Q_Extent_of_Impairment.1> ,
                                                   <http://who.int/icf#Q_Extent_of_Impairment.2> ,
                                                   <http://who.int/icf#Q_Extent_of_Impairment.3> ,
                                                   <http://who.int/icf#Q_Extent_of_Impairment.4> ,
                                                   <http://who.int/icf#Q_Extent_of_Impairment.8> ,
                                                   <http://who.int/icf#Q_Extent_of_Impairment.9> ,
                                                   <http://who.int/icf#Q_Nature_of_Change_in_Body_Structure> ,
                                                   <http://who.int/icf#Q_Nature_of_Change_in_Body_Structure.0> ,
                                                   <http://who.int/icf#Q_Nature_of_Change_in_Body_Structure.1> ,
                                                   <http://who.int/icf#Q_Nature_of_Change_in_Body_Structure.2> ,
                                                   <http://who.int/icf#Q_Nature_of_Change_in_Body_Structure.3> ,
                                                   <http://who.int/icf#Q_Nature_of_Change_in_Body_Structure.4> ,
                                                   <http://who.int/icf#Q_Nature_of_Change_in_Body_Structure.5> ,
                                                   <http://who.int/icf#Q_Nature_of_Change_in_Body_Structure.6> ,
                                                   <http://who.int/icf#Q_Nature_of_Change_in_Body_Structure.7> ,
                                                   <http://who.int/icf#Q_Nature_of_Change_in_Body_Structure.8> ,
                                                   <http://who.int/icf#Q_Nature_of_Change_in_Body_Structure.9> ,
                                                   <http://who.int/icf#Q_Performance> ,
                                                   <http://who.int/icf#Q_Performance.0> ,
                                                   <http://who.int/icf#Q_Performance.1> ,
                                                   <http://who.int/icf#Q_Performance.2> ,
                                                   <http://who.int/icf#Q_Performance.3> ,
                                                   <http://who.int/icf#Q_Performance.4> ,
                                                   <http://who.int/icf#Q_Performance.8> ,
                                                   <http://who.int/icf#Q_Performance.9> .


###  http://who.int/icf#Q_Capacity.8
<http://who.int/icf#Q_Capacity.8> rdf:type owl:Class ;
                                  rdfs:subClassOf <http://who.int/icf#Q_Capacity> ;
                                  owl:disjointWith <http://who.int/icf#Q_Capacity.9> ,
                                                   <http://who.int/icf#Q_Extent_of_Impairment> ,
                                                   <http://who.int/icf#Q_Extent_of_Impairment.0> ,
                                                   <http://who.int/icf#Q_Extent_of_Impairment.1> ,
                                                   <http://who.int/icf#Q_Extent_of_Impairment.2> ,
                                                   <http://who.int/icf#Q_Extent_of_Impairment.3> ,
                                                   <http://who.int/icf#Q_Extent_of_Impairment.4> ,
                                                   <http://who.int/icf#Q_Extent_of_Impairment.8> ,
                                                   <http://who.int/icf#Q_Extent_of_Impairment.9> ,
                                                   <http://who.int/icf#Q_Nature_of_Change_in_Body_Structure> ,
                                                   <http://who.int/icf#Q_Nature_of_Change_in_Body_Structure.0> ,
                                                   <http://who.int/icf#Q_Nature_of_Change_in_Body_Structure.1> ,
                                                   <http://who.int/icf#Q_Nature_of_Change_in_Body_Structure.2> ,
                                                   <http://who.int/icf#Q_Nature_of_Change_in_Body_Structure.3> ,
                                                   <http://who.int/icf#Q_Nature_of_Change_in_Body_Structure.4> ,
                                                   <http://who.int/icf#Q_Nature_of_Change_in_Body_Structure.5> ,
                                                   <http://who.int/icf#Q_Nature_of_Change_in_Body_Structure.6> ,
                                                   <http://who.int/icf#Q_Nature_of_Change_in_Body_Structure.7> ,
                                                   <http://who.int/icf#Q_Nature_of_Change_in_Body_Structure.8> ,
                                                   <http://who.int/icf#Q_Nature_of_Change_in_Body_Structure.9> ,
                                                   <http://who.int/icf#Q_Performance> ,
                                                   <http://who.int/icf#Q_Performance.0> ,
                                                   <http://who.int/icf#Q_Performance.1> ,
                                                   <http://who.int/icf#Q_Performance.2> ,
                                                   <http://who.int/icf#Q_Performance.3> ,
                                                   <http://who.int/icf#Q_Performance.4> ,
                                                   <http://who.int/icf#Q_Performance.8> ,
                                                   <http://who.int/icf#Q_Performance.9> .


###  http://who.int/icf#Q_Capacity.9
<http://who.int/icf#Q_Capacity.9> rdf:type owl:Class ;
                                  rdfs:subClassOf <http://who.int/icf#Q_Capacity> ;
                                  owl:disjointWith <http://who.int/icf#Q_Extent_of_Impairment> ,
                                                   <http://who.int/icf#Q_Extent_of_Impairment.0> ,
                                                   <http://who.int/icf#Q_Extent_of_Impairment.1> ,
                                                   <http://who.int/icf#Q_Extent_of_Impairment.2> ,
                                                   <http://who.int/icf#Q_Extent_of_Impairment.3> ,
                                                   <http://who.int/icf#Q_Extent_of_Impairment.4> ,
                                                   <http://who.int/icf#Q_Extent_of_Impairment.8> ,
                                                   <http://who.int/icf#Q_Extent_of_Impairment.9> ,
                                                   <http://who.int/icf#Q_Nature_of_Change_in_Body_Structure> ,
                                                   <http://who.int/icf#Q_Nature_of_Change_in_Body_Structure.0> ,
                                                   <http://who.int/icf#Q_Nature_of_Change_in_Body_Structure.1> ,
                                                   <http://who.int/icf#Q_Nature_of_Change_in_Body_Structure.2> ,
                                                   <http://who.int/icf#Q_Nature_of_Change_in_Body_Structure.3> ,
                                                   <http://who.int/icf#Q_Nature_of_Change_in_Body_Structure.4> ,
                                                   <http://who.int/icf#Q_Nature_of_Change_in_Body_Structure.5> ,
                                                   <http://who.int/icf#Q_Nature_of_Change_in_Body_Structure.6> ,
                                                   <http://who.int/icf#Q_Nature_of_Change_in_Body_Structure.7> ,
                                                   <http://who.int/icf#Q_Nature_of_Change_in_Body_Structure.8> ,
                                                   <http://who.int/icf#Q_Nature_of_Change_in_Body_Structure.9> ,
                                                   <http://who.int/icf#Q_Performance> ,
                                                   <http://who.int/icf#Q_Performance.0> ,
                                                   <http://who.int/icf#Q_Performance.1> ,
                                                   <http://who.int/icf#Q_Performance.2> ,
                                                   <http://who.int/icf#Q_Performance.3> ,
                                                   <http://who.int/icf#Q_Performance.4> ,
                                                   <http://who.int/icf#Q_Performance.8> ,
                                                   <http://who.int/icf#Q_Performance.9> .


###  http://who.int/icf#Q_Extent_of_Impairment
<http://who.int/icf#Q_Extent_of_Impairment> rdf:type owl:Class ;
                                            rdfs:subClassOf <http://who.int/icf#ICFQualifier> ;
                                            owl:disjointWith <http://who.int/icf#Q_Nature_of_Change_in_Body_Structure> ,
                                                             <http://who.int/icf#Q_Nature_of_Change_in_Body_Structure.0> ,
                                                             <http://who.int/icf#Q_Nature_of_Change_in_Body_Structure.1> ,
                                                             <http://who.int/icf#Q_Nature_of_Change_in_Body_Structure.2> ,
                                                             <http://who.int/icf#Q_Nature_of_Change_in_Body_Structure.3> ,
                                                             <http://who.int/icf#Q_Nature_of_Change_in_Body_Structure.4> ,
                                                             <http://who.int/icf#Q_Nature_of_Change_in_Body_Structure.5> ,
                                                             <http://who.int/icf#Q_Nature_of_Change_in_Body_Structure.6> ,
                                                             <http://who.int/icf#Q_Nature_of_Change_in_Body_Structure.7> ,
                                                             <http://who.int/icf#Q_Nature_of_Change_in_Body_Structure.8> ,
                                                             <http://who.int/icf#Q_Nature_of_Change_in_Body_Structure.9> ,
                                                             <http://who.int/icf#Q_Performance> ,
                                                             <http://who.int/icf#Q_Performance.0> ,
                                                             <http://who.int/icf#Q_Performance.1> ,
                                                             <http://who.int/icf#Q_Performance.2> ,
                                                             <http://who.int/icf#Q_Performance.3> ,
                                                             <http://who.int/icf#Q_Performance.4> ,
                                                             <http://who.int/icf#Q_Performance.8> ,
                                                             <http://who.int/icf#Q_Performance.9> .


###  http://who.int/icf#Q_Extent_of_Impairment.0
<http://who.int/icf#Q_Extent_of_Impairment.0> rdf:type owl:Class ;
                                              rdfs:subClassOf <http://who.int/icf#Q_Extent_of_Impairment> ;
                                              owl:disjointWith <http://who.int/icf#Q_Extent_of_Impairment.1> ,
                                                               <http://who.int/icf#Q_Extent_of_Impairment.2> ,
                                                               <http://who.int/icf#Q_Extent_of_Impairment.3> ,
                                                               <http://who.int/icf#Q_Extent_of_Impairment.4> ,
                                                               <http://who.int/icf#Q_Extent_of_Impairment.8> ,
                                                               <http://who.int/icf#Q_Extent_of_Impairment.9> ,
                                                               <http://who.int/icf#Q_Nature_of_Change_in_Body_Structure> ,
                                                               <http://who.int/icf#Q_Nature_of_Change_in_Body_Structure.0> ,
                                                               <http://who.int/icf#Q_Nature_of_Change_in_Body_Structure.1> ,
                                                               <http://who.int/icf#Q_Nature_of_Change_in_Body_Structure.2> ,
                                                               <http://who.int/icf#Q_Nature_of_Change_in_Body_Structure.3> ,
                                                               <http://who.int/icf#Q_Nature_of_Change_in_Body_Structure.4> ,
                                                               <http://who.int/icf#Q_Nature_of_Change_in_Body_Structure.5> ,
                                                               <http://who.int/icf#Q_Nature_of_Change_in_Body_Structure.6> ,
                                                               <http://who.int/icf#Q_Nature_of_Change_in_Body_Structure.7> ,
                                                               <http://who.int/icf#Q_Nature_of_Change_in_Body_Structure.8> ,
                                                               <http://who.int/icf#Q_Nature_of_Change_in_Body_Structure.9> ,
                                                               <http://who.int/icf#Q_Performance> ,
                                                               <http://who.int/icf#Q_Performance.0> ,
                                                               <http://who.int/icf#Q_Performance.1> ,
                                                               <http://who.int/icf#Q_Performance.2> ,
                                                               <http://who.int/icf#Q_Performance.3> ,
                                                               <http://who.int/icf#Q_Performance.4> ,
                                                               <http://who.int/icf#Q_Performance.8> ,
                                                               <http://who.int/icf#Q_Performance.9> .


###  http://who.int/icf#Q_Extent_of_Impairment.1
<http://who.int/icf#Q_Extent_of_Impairment.1> rdf:type owl:Class ;
                                              rdfs:subClassOf <http://who.int/icf#Q_Extent_of_Impairment> ;
                                              owl:disjointWith <http://who.int/icf#Q_Extent_of_Impairment.2> ,
                                                               <http://who.int/icf#Q_Extent_of_Impairment.3> ,
                                                               <http://who.int/icf#Q_Extent_of_Impairment.4> ,
                                                               <http://who.int/icf#Q_Extent_of_Impairment.8> ,
                                                               <http://who.int/icf#Q_Extent_of_Impairment.9> ,
                                                               <http://who.int/icf#Q_Nature_of_Change_in_Body_Structure> ,
                                                               <http://who.int/icf#Q_Nature_of_Change_in_Body_Structure.0> ,
                                                               <http://who.int/icf#Q_Nature_of_Change_in_Body_Structure.1> ,
                                                               <http://who.int/icf#Q_Nature_of_Change_in_Body_Structure.2> ,
                                                               <http://who.int/icf#Q_Nature_of_Change_in_Body_Structure.3> ,
                                                               <http://who.int/icf#Q_Nature_of_Change_in_Body_Structure.4> ,
                                                               <http://who.int/icf#Q_Nature_of_Change_in_Body_Structure.5> ,
                                                               <http://who.int/icf#Q_Nature_of_Change_in_Body_Structure.6> ,
                                                               <http://who.int/icf#Q_Nature_of_Change_in_Body_Structure.7> ,
                                                               <http://who.int/icf#Q_Nature_of_Change_in_Body_Structure.8> ,
                                                               <http://who.int/icf#Q_Nature_of_Change_in_Body_Structure.9> ,
                                                               <http://who.int/icf#Q_Performance> ,
                                                               <http://who.int/icf#Q_Performance.0> ,
                                                               <http://who.int/icf#Q_Performance.1> ,
                                                               <http://who.int/icf#Q_Performance.2> ,
                                                               <http://who.int/icf#Q_Performance.3> ,
                                                               <http://who.int/icf#Q_Performance.4> ,
                                                               <http://who.int/icf#Q_Performance.8> ,
                                                               <http://who.int/icf#Q_Performance.9> .


###  http://who.int/icf#Q_Extent_of_Impairment.2
<http://who.int/icf#Q_Extent_of_Impairment.2> rdf:type owl:Class ;
                                              rdfs:subClassOf <http://who.int/icf#Q_Extent_of_Impairment> ;
                                              owl:disjointWith <http://who.int/icf#Q_Extent_of_Impairment.3> ,
                                                               <http://who.int/icf#Q_Extent_of_Impairment.4> ,
                                                               <http://who.int/icf#Q_Extent_of_Impairment.8> ,
                                                               <http://who.int/icf#Q_Extent_of_Impairment.9> ,
                                                               <http://who.int/icf#Q_Nature_of_Change_in_Body_Structure> ,
                                                               <http://who.int/icf#Q_Nature_of_Change_in_Body_Structure.0> ,
                                                               <http://who.int/icf#Q_Nature_of_Change_in_Body_Structure.1> ,
                                                               <http://who.int/icf#Q_Nature_of_Change_in_Body_Structure.2> ,
                                                               <http://who.int/icf#Q_Nature_of_Change_in_Body_Structure.3> ,
                                                               <http://who.int/icf#Q_Nature_of_Change_in_Body_Structure.4> ,
                                                               <http://who.int/icf#Q_Nature_of_Change_in_Body_Structure.5> ,
                                                               <http://who.int/icf#Q_Nature_of_Change_in_Body_Structure.6> ,
                                                               <http://who.int/icf#Q_Nature_of_Change_in_Body_Structure.7> ,
                                                               <http://who.int/icf#Q_Nature_of_Change_in_Body_Structure.8> ,
                                                               <http://who.int/icf#Q_Nature_of_Change_in_Body_Structure.9> ,
                                                               <http://who.int/icf#Q_Performance> ,
                                                               <http://who.int/icf#Q_Performance.0> ,
                                                               <http://who.int/icf#Q_Performance.1> ,
                                                               <http://who.int/icf#Q_Performance.2> ,
                                                               <http://who.int/icf#Q_Performance.3> ,
                                                               <http://who.int/icf#Q_Performance.4> ,
                                                               <http://who.int/icf#Q_Performance.8> ,
                                                               <http://who.int/icf#Q_Performance.9> .


###  http://who.int/icf#Q_Extent_of_Impairment.3
<http://who.int/icf#Q_Extent_of_Impairment.3> rdf:type owl:Class ;
                                              rdfs:subClassOf <http://who.int/icf#Q_Extent_of_Impairment> ;
                                              owl:disjointWith <http://who.int/icf#Q_Extent_of_Impairment.4> ,
                                                               <http://who.int/icf#Q_Extent_of_Impairment.8> ,
                                                               <http://who.int/icf#Q_Extent_of_Impairment.9> ,
                                                               <http://who.int/icf#Q_Nature_of_Change_in_Body_Structure> ,
                                                               <http://who.int/icf#Q_Nature_of_Change_in_Body_Structure.0> ,
                                                               <http://who.int/icf#Q_Nature_of_Change_in_Body_Structure.1> ,
                                                               <http://who.int/icf#Q_Nature_of_Change_in_Body_Structure.2> ,
                                                               <http://who.int/icf#Q_Nature_of_Change_in_Body_Structure.3> ,
                                                               <http://who.int/icf#Q_Nature_of_Change_in_Body_Structure.4> ,
                                                               <http://who.int/icf#Q_Nature_of_Change_in_Body_Structure.5> ,
                                                               <http://who.int/icf#Q_Nature_of_Change_in_Body_Structure.6> ,
                                                               <http://who.int/icf#Q_Nature_of_Change_in_Body_Structure.7> ,
                                                               <http://who.int/icf#Q_Nature_of_Change_in_Body_Structure.8> ,
                                                               <http://who.int/icf#Q_Nature_of_Change_in_Body_Structure.9> ,
                                                               <http://who.int/icf#Q_Performance> ,
                                                               <http://who.int/icf#Q_Performance.0> ,
                                                               <http://who.int/icf#Q_Performance.1> ,
                                                               <http://who.int/icf#Q_Performance.2> ,
                                                               <http://who.int/icf#Q_Performance.3> ,
                                                               <http://who.int/icf#Q_Performance.4> ,
                                                               <http://who.int/icf#Q_Performance.8> ,
                                                               <http://who.int/icf#Q_Performance.9> .


###  http://who.int/icf#Q_Extent_of_Impairment.4
<http://who.int/icf#Q_Extent_of_Impairment.4> rdf:type owl:Class ;
                                              rdfs:subClassOf <http://who.int/icf#Q_Extent_of_Impairment> ;
                                              owl:disjointWith <http://who.int/icf#Q_Extent_of_Impairment.8> ,
                                                               <http://who.int/icf#Q_Extent_of_Impairment.9> ,
                                                               <http://who.int/icf#Q_Nature_of_Change_in_Body_Structure> ,
                                                               <http://who.int/icf#Q_Nature_of_Change_in_Body_Structure.0> ,
                                                               <http://who.int/icf#Q_Nature_of_Change_in_Body_Structure.1> ,
                                                               <http://who.int/icf#Q_Nature_of_Change_in_Body_Structure.2> ,
                                                               <http://who.int/icf#Q_Nature_of_Change_in_Body_Structure.3> ,
                                                               <http://who.int/icf#Q_Nature_of_Change_in_Body_Structure.4> ,
                                                               <http://who.int/icf#Q_Nature_of_Change_in_Body_Structure.5> ,
                                                               <http://who.int/icf#Q_Nature_of_Change_in_Body_Structure.6> ,
                                                               <http://who.int/icf#Q_Nature_of_Change_in_Body_Structure.7> ,
                                                               <http://who.int/icf#Q_Nature_of_Change_in_Body_Structure.8> ,
                                                               <http://who.int/icf#Q_Nature_of_Change_in_Body_Structure.9> ,
                                                               <http://who.int/icf#Q_Performance> ,
                                                               <http://who.int/icf#Q_Performance.0> ,
                                                               <http://who.int/icf#Q_Performance.1> ,
                                                               <http://who.int/icf#Q_Performance.2> ,
                                                               <http://who.int/icf#Q_Performance.3> ,
                                                               <http://who.int/icf#Q_Performance.4> ,
                                                               <http://who.int/icf#Q_Performance.8> ,
                                                               <http://who.int/icf#Q_Performance.9> .


###  http://who.int/icf#Q_Extent_of_Impairment.8
<http://who.int/icf#Q_Extent_of_Impairment.8> rdf:type owl:Class ;
                                              rdfs:subClassOf <http://who.int/icf#Q_Extent_of_Impairment> ;
                                              owl:disjointWith <http://who.int/icf#Q_Extent_of_Impairment.9> ,
                                                               <http://who.int/icf#Q_Nature_of_Change_in_Body_Structure> ,
                                                               <http://who.int/icf#Q_Nature_of_Change_in_Body_Structure.0> ,
                                                               <http://who.int/icf#Q_Nature_of_Change_in_Body_Structure.1> ,
                                                               <http://who.int/icf#Q_Nature_of_Change_in_Body_Structure.2> ,
                                                               <http://who.int/icf#Q_Nature_of_Change_in_Body_Structure.3> ,
                                                               <http://who.int/icf#Q_Nature_of_Change_in_Body_Structure.4> ,
                                                               <http://who.int/icf#Q_Nature_of_Change_in_Body_Structure.5> ,
                                                               <http://who.int/icf#Q_Nature_of_Change_in_Body_Structure.6> ,
                                                               <http://who.int/icf#Q_Nature_of_Change_in_Body_Structure.7> ,
                                                               <http://who.int/icf#Q_Nature_of_Change_in_Body_Structure.8> ,
                                                               <http://who.int/icf#Q_Nature_of_Change_in_Body_Structure.9> ,
                                                               <http://who.int/icf#Q_Performance> ,
                                                               <http://who.int/icf#Q_Performance.0> ,
                                                               <http://who.int/icf#Q_Performance.1> ,
                                                               <http://who.int/icf#Q_Performance.2> ,
                                                               <http://who.int/icf#Q_Performance.3> ,
                                                               <http://who.int/icf#Q_Performance.4> ,
                                                               <http://who.int/icf#Q_Performance.8> ,
                                                               <http://who.int/icf#Q_Performance.9> .


###  http://who.int/icf#Q_Extent_of_Impairment.9
<http://who.int/icf#Q_Extent_of_Impairment.9> rdf:type owl:Class ;
                                              rdfs:subClassOf <http://who.int/icf#Q_Extent_of_Impairment> ;
                                              owl:disjointWith <http://who.int/icf#Q_Nature_of_Change_in_Body_Structure> ,
                                                               <http://who.int/icf#Q_Nature_of_Change_in_Body_Structure.0> ,
                                                               <http://who.int/icf#Q_Nature_of_Change_in_Body_Structure.1> ,
                                                               <http://who.int/icf#Q_Nature_of_Change_in_Body_Structure.2> ,
                                                               <http://who.int/icf#Q_Nature_of_Change_in_Body_Structure.3> ,
                                                               <http://who.int/icf#Q_Nature_of_Change_in_Body_Structure.4> ,
                                                               <http://who.int/icf#Q_Nature_of_Change_in_Body_Structure.5> ,
                                                               <http://who.int/icf#Q_Nature_of_Change_in_Body_Structure.6> ,
                                                               <http://who.int/icf#Q_Nature_of_Change_in_Body_Structure.7> ,
                                                               <http://who.int/icf#Q_Nature_of_Change_in_Body_Structure.8> ,
                                                               <http://who.int/icf#Q_Nature_of_Change_in_Body_Structure.9> ,
                                                               <http://who.int/icf#Q_Performance> ,
                                                               <http://who.int/icf#Q_Performance.0> ,
                                                               <http://who.int/icf#Q_Performance.1> ,
                                                               <http://who.int/icf#Q_Performance.2> ,
                                                               <http://who.int/icf#Q_Performance.3> ,
                                                               <http://who.int/icf#Q_Performance.4> ,
                                                               <http://who.int/icf#Q_Performance.8> ,
                                                               <http://who.int/icf#Q_Performance.9> .


###  http://who.int/icf#Q_Nature_of_Change_in_Body_Structure
<http://who.int/icf#Q_Nature_of_Change_in_Body_Structure> rdf:type owl:Class ;
                                                          rdfs:subClassOf <http://who.int/icf#ICFQualifier> ;
                                                          owl:disjointWith <http://who.int/icf#Q_Performance> ,
                                                                           <http://who.int/icf#Q_Performance.0> ,
                                                                           <http://who.int/icf#Q_Performance.1> ,
                                                                           <http://who.int/icf#Q_Performance.2> ,
                                                                           <http://who.int/icf#Q_Performance.3> ,
                                                                           <http://who.int/icf#Q_Performance.4> ,
                                                                           <http://who.int/icf#Q_Performance.8> ,
                                                                           <http://who.int/icf#Q_Performance.9> .


###  http://who.int/icf#Q_Nature_of_Change_in_Body_Structure.0
<http://who.int/icf#Q_Nature_of_Change_in_Body_Structure.0> rdf:type owl:Class ;
                                                            rdfs:subClassOf <http://who.int/icf#Q_Nature_of_Change_in_Body_Structure> ;
                                                            owl:disjointWith <http://who.int/icf#Q_Nature_of_Change_in_Body_Structure.1> ,
                                                                             <http://who.int/icf#Q_Nature_of_Change_in_Body_Structure.2> ,
                                                                             <http://who.int/icf#Q_Nature_of_Change_in_Body_Structure.3> ,
                                                                             <http://who.int/icf#Q_Nature_of_Change_in_Body_Structure.4> ,
                                                                             <http://who.int/icf#Q_Nature_of_Change_in_Body_Structure.5> ,
                                                                             <http://who.int/icf#Q_Nature_of_Change_in_Body_Structure.6> ,
                                                                             <http://who.int/icf#Q_Nature_of_Change_in_Body_Structure.7> ,
                                                                             <http://who.int/icf#Q_Nature_of_Change_in_Body_Structure.8> ,
                                                                             <http://who.int/icf#Q_Nature_of_Change_in_Body_Structure.9> ,
                                                                             <http://who.int/icf#Q_Performance> ,
                                                                             <http://who.int/icf#Q_Performance.0> ,
                                                                             <http://who.int/icf#Q_Performance.1> ,
                                                                             <http://who.int/icf#Q_Performance.2> ,
                                                                             <http://who.int/icf#Q_Performance.3> ,
                                                                             <http://who.int/icf#Q_Performance.4> ,
                                                                             <http://who.int/icf#Q_Performance.8> ,
                                                                             <http://who.int/icf#Q_Performance.9> .


###  http://who.int/icf#Q_Nature_of_Change_in_Body_Structure.1
<http://who.int/icf#Q_Nature_of_Change_in_Body_Structure.1> rdf:type owl:Class ;
                                                            rdfs:subClassOf <http://who.int/icf#Q_Nature_of_Change_in_Body_Structure> ;
                                                            owl:disjointWith <http://who.int/icf#Q_Nature_of_Change_in_Body_Structure.2> ,
                                                                             <http://who.int/icf#Q_Nature_of_Change_in_Body_Structure.3> ,
                                                                             <http://who.int/icf#Q_Nature_of_Change_in_Body_Structure.4> ,
                                                                             <http://who.int/icf#Q_Nature_of_Change_in_Body_Structure.5> ,
                                                                             <http://who.int/icf#Q_Nature_of_Change_in_Body_Structure.6> ,
                                                                             <http://who.int/icf#Q_Nature_of_Change_in_Body_Structure.7> ,
                                                                             <http://who.int/icf#Q_Nature_of_Change_in_Body_Structure.8> ,
                                                                             <http://who.int/icf#Q_Nature_of_Change_in_Body_Structure.9> ,
                                                                             <http://who.int/icf#Q_Performance> ,
                                                                             <http://who.int/icf#Q_Performance.0> ,
                                                                             <http://who.int/icf#Q_Performance.1> ,
                                                                             <http://who.int/icf#Q_Performance.2> ,
                                                                             <http://who.int/icf#Q_Performance.3> ,
                                                                             <http://who.int/icf#Q_Performance.4> ,
                                                                             <http://who.int/icf#Q_Performance.8> ,
                                                                             <http://who.int/icf#Q_Performance.9> .


###  http://who.int/icf#Q_Nature_of_Change_in_Body_Structure.2
<http://who.int/icf#Q_Nature_of_Change_in_Body_Structure.2> rdf:type owl:Class ;
                                                            rdfs:subClassOf <http://who.int/icf#Q_Nature_of_Change_in_Body_Structure> ;
                                                            owl:disjointWith <http://who.int/icf#Q_Nature_of_Change_in_Body_Structure.3> ,
                                                                             <http://who.int/icf#Q_Nature_of_Change_in_Body_Structure.4> ,
                                                                             <http://who.int/icf#Q_Nature_of_Change_in_Body_Structure.5> ,
                                                                             <http://who.int/icf#Q_Nature_of_Change_in_Body_Structure.6> ,
                                                                             <http://who.int/icf#Q_Nature_of_Change_in_Body_Structure.7> ,
                                                                             <http://who.int/icf#Q_Nature_of_Change_in_Body_Structure.8> ,
                                                                             <http://who.int/icf#Q_Nature_of_Change_in_Body_Structure.9> ,
                                                                             <http://who.int/icf#Q_Performance> ,
                                                                             <http://who.int/icf#Q_Performance.0> ,
                                                                             <http://who.int/icf#Q_Performance.1> ,
                                                                             <http://who.int/icf#Q_Performance.2> ,
                                                                             <http://who.int/icf#Q_Performance.3> ,
                                                                             <http://who.int/icf#Q_Performance.4> ,
                                                                             <http://who.int/icf#Q_Performance.8> ,
                                                                             <http://who.int/icf#Q_Performance.9> .


###  http://who.int/icf#Q_Nature_of_Change_in_Body_Structure.3
<http://who.int/icf#Q_Nature_of_Change_in_Body_Structure.3> rdf:type owl:Class ;
                                                            rdfs:subClassOf <http://who.int/icf#Q_Nature_of_Change_in_Body_Structure> ;
                                                            owl:disjointWith <http://who.int/icf#Q_Nature_of_Change_in_Body_Structure.4> ,
                                                                             <http://who.int/icf#Q_Nature_of_Change_in_Body_Structure.5> ,
                                                                             <http://who.int/icf#Q_Nature_of_Change_in_Body_Structure.6> ,
                                                                             <http://who.int/icf#Q_Nature_of_Change_in_Body_Structure.7> ,
                                                                             <http://who.int/icf#Q_Nature_of_Change_in_Body_Structure.8> ,
                                                                             <http://who.int/icf#Q_Nature_of_Change_in_Body_Structure.9> ,
                                                                             <http://who.int/icf#Q_Performance> ,
                                                                             <http://who.int/icf#Q_Performance.0> ,
                                                                             <http://who.int/icf#Q_Performance.1> ,
                                                                             <http://who.int/icf#Q_Performance.2> ,
                                                                             <http://who.int/icf#Q_Performance.3> ,
                                                                             <http://who.int/icf#Q_Performance.4> ,
                                                                             <http://who.int/icf#Q_Performance.8> ,
                                                                             <http://who.int/icf#Q_Performance.9> .


###  http://who.int/icf#Q_Nature_of_Change_in_Body_Structure.4
<http://who.int/icf#Q_Nature_of_Change_in_Body_Structure.4> rdf:type owl:Class ;
                                                            rdfs:subClassOf <http://who.int/icf#Q_Nature_of_Change_in_Body_Structure> ;
                                                            owl:disjointWith <http://who.int/icf#Q_Nature_of_Change_in_Body_Structure.5> ,
                                                                             <http://who.int/icf#Q_Nature_of_Change_in_Body_Structure.6> ,
                                                                             <http://who.int/icf#Q_Nature_of_Change_in_Body_Structure.7> ,
                                                                             <http://who.int/icf#Q_Nature_of_Change_in_Body_Structure.8> ,
                                                                             <http://who.int/icf#Q_Nature_of_Change_in_Body_Structure.9> ,
                                                                             <http://who.int/icf#Q_Performance> ,
                                                                             <http://who.int/icf#Q_Performance.0> ,
                                                                             <http://who.int/icf#Q_Performance.1> ,
                                                                             <http://who.int/icf#Q_Performance.2> ,
                                                                             <http://who.int/icf#Q_Performance.3> ,
                                                                             <http://who.int/icf#Q_Performance.4> ,
                                                                             <http://who.int/icf#Q_Performance.8> ,
                                                                             <http://who.int/icf#Q_Performance.9> .


###  http://who.int/icf#Q_Nature_of_Change_in_Body_Structure.5
<http://who.int/icf#Q_Nature_of_Change_in_Body_Structure.5> rdf:type owl:Class ;
                                                            rdfs:subClassOf <http://who.int/icf#Q_Nature_of_Change_in_Body_Structure> ;
                                                            owl:disjointWith <http://who.int/icf#Q_Nature_of_Change_in_Body_Structure.6> ,
                                                                             <http://who.int/icf#Q_Nature_of_Change_in_Body_Structure.7> ,
                                                                             <http://who.int/icf#Q_Nature_of_Change_in_Body_Structure.8> ,
                                                                             <http://who.int/icf#Q_Nature_of_Change_in_Body_Structure.9> ,
                                                                             <http://who.int/icf#Q_Performance> ,
                                                                             <http://who.int/icf#Q_Performance.0> ,
                                                                             <http://who.int/icf#Q_Performance.1> ,
                                                                             <http://who.int/icf#Q_Performance.2> ,
                                                                             <http://who.int/icf#Q_Performance.3> ,
                                                                             <http://who.int/icf#Q_Performance.4> ,
                                                                             <http://who.int/icf#Q_Performance.8> ,
                                                                             <http://who.int/icf#Q_Performance.9> .


###  http://who.int/icf#Q_Nature_of_Change_in_Body_Structure.6
<http://who.int/icf#Q_Nature_of_Change_in_Body_Structure.6> rdf:type owl:Class ;
                                                            rdfs:subClassOf <http://who.int/icf#Q_Nature_of_Change_in_Body_Structure> ;
                                                            owl:disjointWith <http://who.int/icf#Q_Nature_of_Change_in_Body_Structure.7> ,
                                                                             <http://who.int/icf#Q_Nature_of_Change_in_Body_Structure.8> ,
                                                                             <http://who.int/icf#Q_Nature_of_Change_in_Body_Structure.9> ,
                                                                             <http://who.int/icf#Q_Performance> ,
                                                                             <http://who.int/icf#Q_Performance.0> ,
                                                                             <http://who.int/icf#Q_Performance.1> ,
                                                                             <http://who.int/icf#Q_Performance.2> ,
                                                                             <http://who.int/icf#Q_Performance.3> ,
                                                                             <http://who.int/icf#Q_Performance.4> ,
                                                                             <http://who.int/icf#Q_Performance.8> ,
                                                                             <http://who.int/icf#Q_Performance.9> .


###  http://who.int/icf#Q_Nature_of_Change_in_Body_Structure.7
<http://who.int/icf#Q_Nature_of_Change_in_Body_Structure.7> rdf:type owl:Class ;
                                                            rdfs:subClassOf <http://who.int/icf#Q_Nature_of_Change_in_Body_Structure> ;
                                                            owl:disjointWith <http://who.int/icf#Q_Nature_of_Change_in_Body_Structure.8> ,
                                                                             <http://who.int/icf#Q_Nature_of_Change_in_Body_Structure.9> ,
                                                                             <http://who.int/icf#Q_Performance> ,
                                                                             <http://who.int/icf#Q_Performance.0> ,
                                                                             <http://who.int/icf#Q_Performance.1> ,
                                                                             <http://who.int/icf#Q_Performance.2> ,
                                                                             <http://who.int/icf#Q_Performance.3> ,
                                                                             <http://who.int/icf#Q_Performance.4> ,
                                                                             <http://who.int/icf#Q_Performance.8> ,
                                                                             <http://who.int/icf#Q_Performance.9> .


###  http://who.int/icf#Q_Nature_of_Change_in_Body_Structure.8
<http://who.int/icf#Q_Nature_of_Change_in_Body_Structure.8> rdf:type owl:Class ;
                                                            rdfs:subClassOf <http://who.int/icf#Q_Nature_of_Change_in_Body_Structure> ;
                                                            owl:disjointWith <http://who.int/icf#Q_Nature_of_Change_in_Body_Structure.9> ,
                                                                             <http://who.int/icf#Q_Performance> ,
                                                                             <http://who.int/icf#Q_Performance.0> ,
                                                                             <http://who.int/icf#Q_Performance.1> ,
                                                                             <http://who.int/icf#Q_Performance.2> ,
                                                                             <http://who.int/icf#Q_Performance.3> ,
                                                                             <http://who.int/icf#Q_Performance.4> ,
                                                                             <http://who.int/icf#Q_Performance.8> ,
                                                                             <http://who.int/icf#Q_Performance.9> .


###  http://who.int/icf#Q_Nature_of_Change_in_Body_Structure.9
<http://who.int/icf#Q_Nature_of_Change_in_Body_Structure.9> rdf:type owl:Class ;
                                                            rdfs:subClassOf <http://who.int/icf#Q_Nature_of_Change_in_Body_Structure> ;
                                                            owl:disjointWith <http://who.int/icf#Q_Performance> ,
                                                                             <http://who.int/icf#Q_Performance.0> ,
                                                                             <http://who.int/icf#Q_Performance.1> ,
                                                                             <http://who.int/icf#Q_Performance.2> ,
                                                                             <http://who.int/icf#Q_Performance.3> ,
                                                                             <http://who.int/icf#Q_Performance.4> ,
                                                                             <http://who.int/icf#Q_Performance.8> ,
                                                                             <http://who.int/icf#Q_Performance.9> .


###  http://who.int/icf#Q_Performance
<http://who.int/icf#Q_Performance> rdf:type owl:Class ;
                                   rdfs:subClassOf <http://who.int/icf#ICFQualifier> .


###  http://who.int/icf#Q_Performance.0
<http://who.int/icf#Q_Performance.0> rdf:type owl:Class ;
                                     rdfs:subClassOf <http://who.int/icf#Q_Performance> ;
                                     owl:disjointWith <http://who.int/icf#Q_Performance.1> ,
                                                      <http://who.int/icf#Q_Performance.2> ,
                                                      <http://who.int/icf#Q_Performance.3> ,
                                                      <http://who.int/icf#Q_Performance.4> ,
                                                      <http://who.int/icf#Q_Performance.8> ,
                                                      <http://who.int/icf#Q_Performance.9> .


###  http://who.int/icf#Q_Performance.1
<http://who.int/icf#Q_Performance.1> rdf:type owl:Class ;
                                     rdfs:subClassOf <http://who.int/icf#Q_Performance> ;
                                     owl:disjointWith <http://who.int/icf#Q_Performance.2> ,
                                                      <http://who.int/icf#Q_Performance.3> ,
                                                      <http://who.int/icf#Q_Performance.4> ,
                                                      <http://who.int/icf#Q_Performance.8> ,
                                                      <http://who.int/icf#Q_Performance.9> .


###  http://who.int/icf#Q_Performance.2
<http://who.int/icf#Q_Performance.2> rdf:type owl:Class ;
                                     rdfs:subClassOf <http://who.int/icf#Q_Performance> ;
                                     owl:disjointWith <http://who.int/icf#Q_Performance.3> ,
                                                      <http://who.int/icf#Q_Performance.4> ,
                                                      <http://who.int/icf#Q_Performance.8> ,
                                                      <http://who.int/icf#Q_Performance.9> .


###  http://who.int/icf#Q_Performance.3
<http://who.int/icf#Q_Performance.3> rdf:type owl:Class ;
                                     rdfs:subClassOf <http://who.int/icf#Q_Performance> ;
                                     owl:disjointWith <http://who.int/icf#Q_Performance.4> ,
                                                      <http://who.int/icf#Q_Performance.8> ,
                                                      <http://who.int/icf#Q_Performance.9> .


###  http://who.int/icf#Q_Performance.4
<http://who.int/icf#Q_Performance.4> rdf:type owl:Class ;
                                     rdfs:subClassOf <http://who.int/icf#Q_Performance> ;
                                     owl:disjointWith <http://who.int/icf#Q_Performance.8> ,
                                                      <http://who.int/icf#Q_Performance.9> .


###  http://who.int/icf#Q_Performance.8
<http://who.int/icf#Q_Performance.8> rdf:type owl:Class ;
                                     rdfs:subClassOf <http://who.int/icf#Q_Performance> ;
                                     owl:disjointWith <http://who.int/icf#Q_Performance.9> .


###  http://who.int/icf#Q_Performance.9
<http://who.int/icf#Q_Performance.9> rdf:type owl:Class ;
                                     rdfs:subClassOf <http://who.int/icf#Q_Performance> .


###  http://who.int/icf#b
<http://who.int/icf#b> rdf:type owl:Class ;
                       rdfs:subClassOf <http://who.int/icf#ICFCategory> .


###  http://who.int/icf#b1
<http://who.int/icf#b1> rdf:type owl:Class ;
                        rdfs:subClassOf <http://who.int/icf#b> .


###  http://who.int/icf#b110
<http://who.int/icf#b110> rdf:type owl:Class ;
                          rdfs:subClassOf <http://who.int/icf#b110-b139> .


###  http://who.int/icf#b110-b139
<http://who.int/icf#b110-b139> rdf:type owl:Class ;
                               rdfs:subClassOf <http://who.int/icf#b1> .


###  http://who.int/icf#b1100
<http://who.int/icf#b1100> rdf:type owl:Class ;
                           rdfs:subClassOf <http://who.int/icf#b110> .


###  http://who.int/icf#b1101
<http://who.int/icf#b1101> rdf:type owl:Class ;
                           rdfs:subClassOf <http://who.int/icf#b110> .


###  http://who.int/icf#b1102
<http://who.int/icf#b1102> rdf:type owl:Class ;
                           rdfs:subClassOf <http://who.int/icf#b110> .


###  http://who.int/icf#b1108
<http://who.int/icf#b1108> rdf:type owl:Class ;
                           rdfs:subClassOf <http://who.int/icf#b110> .


###  http://who.int/icf#b1109
<http://who.int/icf#b1109> rdf:type owl:Class ;
                           rdfs:subClassOf <http://who.int/icf#b110> .


###  http://who.int/icf#b114
<http://who.int/icf#b114> rdf:type owl:Class ;
                          rdfs:subClassOf <http://who.int/icf#b110-b139> .


###  http://who.int/icf#b1140
<http://who.int/icf#b1140> rdf:type owl:Class ;
                           rdfs:subClassOf <http://who.int/icf#b114> .


###  http://who.int/icf#b1141
<http://who.int/icf#b1141> rdf:type owl:Class ;
                           rdfs:subClassOf <http://who.int/icf#b114> .


###  http://who.int/icf#b1142
<http://who.int/icf#b1142> rdf:type owl:Class ;
                           rdfs:subClassOf <http://who.int/icf#b114> .


###  http://who.int/icf#b11420
<http://who.int/icf#b11420> rdf:type owl:Class ;
                            rdfs:subClassOf <http://who.int/icf#b1142> .


###  http://who.int/icf#b11421
<http://who.int/icf#b11421> rdf:type owl:Class ;
                            rdfs:subClassOf <http://who.int/icf#b1142> .


###  http://who.int/icf#b11428
<http://who.int/icf#b11428> rdf:type owl:Class ;
                            rdfs:subClassOf <http://who.int/icf#b1142> .


###  http://who.int/icf#b11429
<http://who.int/icf#b11429> rdf:type owl:Class ;
                            rdfs:subClassOf <http://who.int/icf#b1142> .


###  http://who.int/icf#b1148
<http://who.int/icf#b1148> rdf:type owl:Class ;
                           rdfs:subClassOf <http://who.int/icf#b114> .


###  http://who.int/icf#b1149
<http://who.int/icf#b1149> rdf:type owl:Class ;
                           rdfs:subClassOf <http://who.int/icf#b114> .


###  http://who.int/icf#b117
<http://who.int/icf#b117> rdf:type owl:Class ;
                          rdfs:subClassOf <http://who.int/icf#b110-b139> .


###  http://who.int/icf#b122
<http://who.int/icf#b122> rdf:type owl:Class ;
                          rdfs:subClassOf <http://who.int/icf#b110-b139> .


###  http://who.int/icf#b126
<http://who.int/icf#b126> rdf:type owl:Class ;
                          rdfs:subClassOf <http://who.int/icf#b110-b139> .


###  http://who.int/icf#b1260
<http://who.int/icf#b1260> rdf:type owl:Class ;
                           rdfs:subClassOf <http://who.int/icf#b126> .


###  http://who.int/icf#b1261
<http://who.int/icf#b1261> rdf:type owl:Class ;
                           rdfs:subClassOf <http://who.int/icf#b126> .


###  http://who.int/icf#b1262
<http://who.int/icf#b1262> rdf:type owl:Class ;
                           rdfs:subClassOf <http://who.int/icf#b126> .


###  http://who.int/icf#b1263
<http://who.int/icf#b1263> rdf:type owl:Class ;
                           rdfs:subClassOf <http://who.int/icf#b126> .


###  http://who.int/icf#b1264
<http://who.int/icf#b1264> rdf:type owl:Class ;
                           rdfs:subClassOf <http://who.int/icf#b126> .


###  http://who.int/icf#b1265
<http://who.int/icf#b1265> rdf:type owl:Class ;
                           rdfs:subClassOf <http://who.int/icf#b126> .


###  http://who.int/icf#b1266
<http://who.int/icf#b1266> rdf:type owl:Class ;
                           rdfs:subClassOf <http://who.int/icf#b126> .


###  http://who.int/icf#b1267
<http://who.int/icf#b1267> rdf:type owl:Class ;
                           rdfs:subClassOf <http://who.int/icf#b126> .


###  http://who.int/icf#b1268
<http://who.int/icf#b1268> rdf:type owl:Class ;
                           rdfs:subClassOf <http://who.int/icf#b126> .


###  http://who.int/icf#b1269
<http://who.int/icf#b1269> rdf:type owl:Class ;
                           rdfs:subClassOf <http://who.int/icf#b126> .


###  http://who.int/icf#b130
<http://who.int/icf#b130> rdf:type owl:Class ;
                          rdfs:subClassOf <http://who.int/icf#b110-b139> .


###  http://who.int/icf#b1300
<http://who.int/icf#b1300> rdf:type owl:Class ;
                           rdfs:subClassOf <http://who.int/icf#b130> .


###  http://who.int/icf#b1301
<http://who.int/icf#b1301> rdf:type owl:Class ;
                           rdfs:subClassOf <http://who.int/icf#b130> .


###  http://who.int/icf#b1302
<http://who.int/icf#b1302> rdf:type owl:Class ;
                           rdfs:subClassOf <http://who.int/icf#b130> .


###  http://who.int/icf#b1303
<http://who.int/icf#b1303> rdf:type owl:Class ;
                           rdfs:subClassOf <http://who.int/icf#b130> .


###  http://who.int/icf#b1304
<http://who.int/icf#b1304> rdf:type owl:Class ;
                           rdfs:subClassOf <http://who.int/icf#b130> .


###  http://who.int/icf#b1308
<http://who.int/icf#b1308> rdf:type owl:Class ;
                           rdfs:subClassOf <http://who.int/icf#b130> .


###  http://who.int/icf#b1309
<http://who.int/icf#b1309> rdf:type owl:Class ;
                           rdfs:subClassOf <http://who.int/icf#b130> .


###  http://who.int/icf#b134
<http://who.int/icf#b134> rdf:type owl:Class ;
                          rdfs:subClassOf <http://who.int/icf#b110-b139> .


###  http://who.int/icf#b1340
<http://who.int/icf#b1340> rdf:type owl:Class ;
                           rdfs:subClassOf <http://who.int/icf#b134> .


###  http://who.int/icf#b1341
<http://who.int/icf#b1341> rdf:type owl:Class ;
                           rdfs:subClassOf <http://who.int/icf#b134> .


###  http://who.int/icf#b1342
<http://who.int/icf#b1342> rdf:type owl:Class ;
                           rdfs:subClassOf <http://who.int/icf#b134> .


###  http://who.int/icf#b1343
<http://who.int/icf#b1343> rdf:type owl:Class ;
                           rdfs:subClassOf <http://who.int/icf#b134> .


###  http://who.int/icf#b1344
<http://who.int/icf#b1344> rdf:type owl:Class ;
                           rdfs:subClassOf <http://who.int/icf#b134> .


###  http://who.int/icf#b1348
<http://who.int/icf#b1348> rdf:type owl:Class ;
                           rdfs:subClassOf <http://who.int/icf#b134> .


###  http://who.int/icf#b1349
<http://who.int/icf#b1349> rdf:type owl:Class ;
                           rdfs:subClassOf <http://who.int/icf#b134> .


###  http://who.int/icf#b139
<http://who.int/icf#b139> rdf:type owl:Class ;
                          rdfs:subClassOf <http://who.int/icf#b110-b139> .


###  http://who.int/icf#b140
<http://who.int/icf#b140> rdf:type owl:Class ;
                          rdfs:subClassOf <http://who.int/icf#b140-b189> .


###  http://who.int/icf#b140-b189
<http://who.int/icf#b140-b189> rdf:type owl:Class ;
                               rdfs:subClassOf <http://who.int/icf#b1> .


###  http://who.int/icf#b1400
<http://who.int/icf#b1400> rdf:type owl:Class ;
                           rdfs:subClassOf <http://who.int/icf#b140> .


###  http://who.int/icf#b1401
<http://who.int/icf#b1401> rdf:type owl:Class ;
                           rdfs:subClassOf <http://who.int/icf#b140> .


###  http://who.int/icf#b1402
<http://who.int/icf#b1402> rdf:type owl:Class ;
                           rdfs:subClassOf <http://who.int/icf#b140> .


###  http://who.int/icf#b1403
<http://who.int/icf#b1403> rdf:type owl:Class ;
                           rdfs:subClassOf <http://who.int/icf#b140> .


###  http://who.int/icf#b1408
<http://who.int/icf#b1408> rdf:type owl:Class ;
                           rdfs:subClassOf <http://who.int/icf#b140> .


###  http://who.int/icf#b1409
<http://who.int/icf#b1409> rdf:type owl:Class ;
                           rdfs:subClassOf <http://who.int/icf#b140> .


###  http://who.int/icf#b144
<http://who.int/icf#b144> rdf:type owl:Class ;
                          rdfs:subClassOf <http://who.int/icf#b140-b189> .


###  http://who.int/icf#b1440
<http://who.int/icf#b1440> rdf:type owl:Class ;
                           rdfs:subClassOf <http://who.int/icf#b144> .


###  http://who.int/icf#b1441
<http://who.int/icf#b1441> rdf:type owl:Class ;
                           rdfs:subClassOf <http://who.int/icf#b144> .


###  http://who.int/icf#b1442
<http://who.int/icf#b1442> rdf:type owl:Class ;
                           rdfs:subClassOf <http://who.int/icf#b144> .


###  http://who.int/icf#b1448
<http://who.int/icf#b1448> rdf:type owl:Class ;
                           rdfs:subClassOf <http://who.int/icf#b144> .


###  http://who.int/icf#b1449
<http://who.int/icf#b1449> rdf:type owl:Class ;
                           rdfs:subClassOf <http://who.int/icf#b144> .


###  http://who.int/icf#b147
<http://who.int/icf#b147> rdf:type owl:Class ;
                          rdfs:subClassOf <http://who.int/icf#b140-b189> .


###  http://who.int/icf#b1470
<http://who.int/icf#b1470> rdf:type owl:Class ;
                           rdfs:subClassOf <http://who.int/icf#b147> .


###  http://who.int/icf#b1471
<http://who.int/icf#b1471> rdf:type owl:Class ;
                           rdfs:subClassOf <http://who.int/icf#b147> .


###  http://who.int/icf#b1478
<http://who.int/icf#b1478> rdf:type owl:Class ;
                           rdfs:subClassOf <http://who.int/icf#b147> .


###  http://who.int/icf#b1479
<http://who.int/icf#b1479> rdf:type owl:Class ;
                           rdfs:subClassOf <http://who.int/icf#b147> .


###  http://who.int/icf#b152
<http://who.int/icf#b152> rdf:type owl:Class ;
                          rdfs:subClassOf <http://who.int/icf#b140-b189> .


###  http://who.int/icf#b1520
<http://who.int/icf#b1520> rdf:type owl:Class ;
                           rdfs:subClassOf <http://who.int/icf#b152> .


###  http://who.int/icf#b1521
<http://who.int/icf#b1521> rdf:type owl:Class ;
                           rdfs:subClassOf <http://who.int/icf#b152> .


###  http://who.int/icf#b1522
<http://who.int/icf#b1522> rdf:type owl:Class ;
                           rdfs:subClassOf <http://who.int/icf#b152> .


###  http://who.int/icf#b1528
<http://who.int/icf#b1528> rdf:type owl:Class ;
                           rdfs:subClassOf <http://who.int/icf#b152> .


###  http://who.int/icf#b1529
<http://who.int/icf#b1529> rdf:type owl:Class ;
                           rdfs:subClassOf <http://who.int/icf#b152> .


###  http://who.int/icf#b156
<http://who.int/icf#b156> rdf:type owl:Class ;
                          rdfs:subClassOf <http://who.int/icf#b140-b189> .


###  http://who.int/icf#b1560
<http://who.int/icf#b1560> rdf:type owl:Class ;
                           rdfs:subClassOf <http://who.int/icf#b156> .


###  http://who.int/icf#b1561
<http://who.int/icf#b1561> rdf:type owl:Class ;
                           rdfs:subClassOf <http://who.int/icf#b156> .


###  http://who.int/icf#b1562
<http://who.int/icf#b1562> rdf:type owl:Class ;
                           rdfs:subClassOf <http://who.int/icf#b156> .


###  http://who.int/icf#b1563
<http://who.int/icf#b1563> rdf:type owl:Class ;
                           rdfs:subClassOf <http://who.int/icf#b156> .


###  http://who.int/icf#b1564
<http://who.int/icf#b1564> rdf:type owl:Class ;
                           rdfs:subClassOf <http://who.int/icf#b156> .


###  http://who.int/icf#b1565
<http://who.int/icf#b1565> rdf:type owl:Class ;
                           rdfs:subClassOf <http://who.int/icf#b156> .


###  http://who.int/icf#b1568
<http://who.int/icf#b1568> rdf:type owl:Class ;
                           rdfs:subClassOf <http://who.int/icf#b156> .


###  http://who.int/icf#b1569
<http://who.int/icf#b1569> rdf:type owl:Class ;
                           rdfs:subClassOf <http://who.int/icf#b156> .


###  http://who.int/icf#b160
<http://who.int/icf#b160> rdf:type owl:Class ;
                          rdfs:subClassOf <http://who.int/icf#b140-b189> .


###  http://who.int/icf#b1600
<http://who.int/icf#b1600> rdf:type owl:Class ;
                           rdfs:subClassOf <http://who.int/icf#b160> .


###  http://who.int/icf#b1601
<http://who.int/icf#b1601> rdf:type owl:Class ;
                           rdfs:subClassOf <http://who.int/icf#b160> .


###  http://who.int/icf#b1602
<http://who.int/icf#b1602> rdf:type owl:Class ;
                           rdfs:subClassOf <http://who.int/icf#b160> .


###  http://who.int/icf#b1603
<http://who.int/icf#b1603> rdf:type owl:Class ;
                           rdfs:subClassOf <http://who.int/icf#b160> .


###  http://who.int/icf#b1608
<http://who.int/icf#b1608> rdf:type owl:Class ;
                           rdfs:subClassOf <http://who.int/icf#b160> .


###  http://who.int/icf#b1609
<http://who.int/icf#b1609> rdf:type owl:Class ;
                           rdfs:subClassOf <http://who.int/icf#b160> .


###  http://who.int/icf#b164
<http://who.int/icf#b164> rdf:type owl:Class ;
                          rdfs:subClassOf <http://who.int/icf#b140-b189> .


###  http://who.int/icf#b1640
<http://who.int/icf#b1640> rdf:type owl:Class ;
                           rdfs:subClassOf <http://who.int/icf#b164> .


###  http://who.int/icf#b1641
<http://who.int/icf#b1641> rdf:type owl:Class ;
                           rdfs:subClassOf <http://who.int/icf#b164> .


###  http://who.int/icf#b1642
<http://who.int/icf#b1642> rdf:type owl:Class ;
                           rdfs:subClassOf <http://who.int/icf#b164> .


###  http://who.int/icf#b1643
<http://who.int/icf#b1643> rdf:type owl:Class ;
                           rdfs:subClassOf <http://who.int/icf#b164> .


###  http://who.int/icf#b1644
<http://who.int/icf#b1644> rdf:type owl:Class ;
                           rdfs:subClassOf <http://who.int/icf#b164> .


###  http://who.int/icf#b1645
<http://who.int/icf#b1645> rdf:type owl:Class ;
                           rdfs:subClassOf <http://who.int/icf#b164> .


###  http://who.int/icf#b1646
<http://who.int/icf#b1646> rdf:type owl:Class ;
                           rdfs:subClassOf <http://who.int/icf#b164> .


###  http://who.int/icf#b1648
<http://who.int/icf#b1648> rdf:type owl:Class ;
                           rdfs:subClassOf <http://who.int/icf#b164> .


###  http://who.int/icf#b1649
<http://who.int/icf#b1649> rdf:type owl:Class ;
                           rdfs:subClassOf <http://who.int/icf#b164> .


###  http://who.int/icf#b167
<http://who.int/icf#b167> rdf:type owl:Class ;
                          rdfs:subClassOf <http://who.int/icf#b140-b189> .


###  http://who.int/icf#b1670
<http://who.int/icf#b1670> rdf:type owl:Class ;
                           rdfs:subClassOf <http://who.int/icf#b167> .


###  http://who.int/icf#b16700
<http://who.int/icf#b16700> rdf:type owl:Class ;
                            rdfs:subClassOf <http://who.int/icf#b1670> .


###  http://who.int/icf#b16701
<http://who.int/icf#b16701> rdf:type owl:Class ;
                            rdfs:subClassOf <http://who.int/icf#b1670> .


###  http://who.int/icf#b16702
<http://who.int/icf#b16702> rdf:type owl:Class ;
                            rdfs:subClassOf <http://who.int/icf#b1670> .


###  http://who.int/icf#b16708
<http://who.int/icf#b16708> rdf:type owl:Class ;
                            rdfs:subClassOf <http://who.int/icf#b1670> .


###  http://who.int/icf#b16709
<http://who.int/icf#b16709> rdf:type owl:Class ;
                            rdfs:subClassOf <http://who.int/icf#b1670> .


###  http://who.int/icf#b1671
<http://who.int/icf#b1671> rdf:type owl:Class ;
                           rdfs:subClassOf <http://who.int/icf#b167> .


###  http://who.int/icf#b16710
<http://who.int/icf#b16710> rdf:type owl:Class ;
                            rdfs:subClassOf <http://who.int/icf#b1671> .


###  http://who.int/icf#b16711
<http://who.int/icf#b16711> rdf:type owl:Class ;
                            rdfs:subClassOf <http://who.int/icf#b1671> .


###  http://who.int/icf#b16712
<http://who.int/icf#b16712> rdf:type owl:Class ;
                            rdfs:subClassOf <http://who.int/icf#b1671> .


###  http://who.int/icf#b16718
<http://who.int/icf#b16718> rdf:type owl:Class ;
                            rdfs:subClassOf <http://who.int/icf#b1671> .


###  http://who.int/icf#b16719
<http://who.int/icf#b16719> rdf:type owl:Class ;
                            rdfs:subClassOf <http://who.int/icf#b1671> .


###  http://who.int/icf#b1672
<http://who.int/icf#b1672> rdf:type owl:Class ;
                           rdfs:subClassOf <http://who.int/icf#b167> .


###  http://who.int/icf#b1678
<http://who.int/icf#b1678> rdf:type owl:Class ;
                           rdfs:subClassOf <http://who.int/icf#b167> .


###  http://who.int/icf#b1679
<http://who.int/icf#b1679> rdf:type owl:Class ;
                           rdfs:subClassOf <http://who.int/icf#b167> .


###  http://who.int/icf#b172
<http://who.int/icf#b172> rdf:type owl:Class ;
                          rdfs:subClassOf <http://who.int/icf#b140-b189> .


###  http://who.int/icf#b1720
<http://who.int/icf#b1720> rdf:type owl:Class ;
                           rdfs:subClassOf <http://who.int/icf#b172> .


###  http://who.int/icf#b1721
<http://who.int/icf#b1721> rdf:type owl:Class ;
                           rdfs:subClassOf <http://who.int/icf#b172> .


###  http://who.int/icf#b1728
<http://who.int/icf#b1728> rdf:type owl:Class ;
                           rdfs:subClassOf <http://who.int/icf#b172> .


###  http://who.int/icf#b1729
<http://who.int/icf#b1729> rdf:type owl:Class ;
                           rdfs:subClassOf <http://who.int/icf#b172> .


###  http://who.int/icf#b176
<http://who.int/icf#b176> rdf:type owl:Class ;
                          rdfs:subClassOf <http://who.int/icf#b140-b189> .


###  http://who.int/icf#b180
<http://who.int/icf#b180> rdf:type owl:Class ;
                          rdfs:subClassOf <http://who.int/icf#b140-b189> .


###  http://who.int/icf#b1800
<http://who.int/icf#b1800> rdf:type owl:Class ;
                           rdfs:subClassOf <http://who.int/icf#b180> .


###  http://who.int/icf#b1801
<http://who.int/icf#b1801> rdf:type owl:Class ;
                           rdfs:subClassOf <http://who.int/icf#b180> .


###  http://who.int/icf#b1802
<http://who.int/icf#b1802> rdf:type owl:Class ;
                           rdfs:subClassOf <http://who.int/icf#b180> .


###  http://who.int/icf#b1808
<http://who.int/icf#b1808> rdf:type owl:Class ;
                           rdfs:subClassOf <http://who.int/icf#b180> .


###  http://who.int/icf#b1809
<http://who.int/icf#b1809> rdf:type owl:Class ;
                           rdfs:subClassOf <http://who.int/icf#b180> .


###  http://who.int/icf#b189
<http://who.int/icf#b189> rdf:type owl:Class ;
                          rdfs:subClassOf <http://who.int/icf#b140-b189> .


###  http://who.int/icf#b198
<http://who.int/icf#b198> rdf:type owl:Class ;
                          rdfs:subClassOf <http://who.int/icf#b1> .


###  http://who.int/icf#b199
<http://who.int/icf#b199> rdf:type owl:Class ;
                          rdfs:subClassOf <http://who.int/icf#b1> .


###  http://who.int/icf#b2
<http://who.int/icf#b2> rdf:type owl:Class ;
                        rdfs:subClassOf <http://who.int/icf#b> .


###  http://who.int/icf#b210
<http://who.int/icf#b210> rdf:type owl:Class ;
                          rdfs:subClassOf <http://who.int/icf#b210-b229> .


###  http://who.int/icf#b210-b229
<http://who.int/icf#b210-b229> rdf:type owl:Class ;
                               rdfs:subClassOf <http://who.int/icf#b2> .


###  http://who.int/icf#b2100
<http://who.int/icf#b2100> rdf:type owl:Class ;
                           rdfs:subClassOf <http://who.int/icf#b210> .


###  http://who.int/icf#b21000
<http://who.int/icf#b21000> rdf:type owl:Class ;
                            rdfs:subClassOf <http://who.int/icf#b2100> .


###  http://who.int/icf#b21001
<http://who.int/icf#b21001> rdf:type owl:Class ;
                            rdfs:subClassOf <http://who.int/icf#b2100> .


###  http://who.int/icf#b21002
<http://who.int/icf#b21002> rdf:type owl:Class ;
                            rdfs:subClassOf <http://who.int/icf#b2100> .


###  http://who.int/icf#b21003
<http://who.int/icf#b21003> rdf:type owl:Class ;
                            rdfs:subClassOf <http://who.int/icf#b2100> .


###  http://who.int/icf#b21008
<http://who.int/icf#b21008> rdf:type owl:Class ;
                            rdfs:subClassOf <http://who.int/icf#b2100> .


###  http://who.int/icf#b21009
<http://who.int/icf#b21009> rdf:type owl:Class ;
                            rdfs:subClassOf <http://who.int/icf#b2100> .


###  http://who.int/icf#b2101
<http://who.int/icf#b2101> rdf:type owl:Class ;
                           rdfs:subClassOf <http://who.int/icf#b210> .


###  http://who.int/icf#b2102
<http://who.int/icf#b2102> rdf:type owl:Class ;
                           rdfs:subClassOf <http://who.int/icf#b210> .


###  http://who.int/icf#b21020
<http://who.int/icf#b21020> rdf:type owl:Class ;
                            rdfs:subClassOf <http://who.int/icf#b2102> .


###  http://who.int/icf#b21021
<http://who.int/icf#b21021> rdf:type owl:Class ;
                            rdfs:subClassOf <http://who.int/icf#b2102> .


###  http://who.int/icf#b21022
<http://who.int/icf#b21022> rdf:type owl:Class ;
                            rdfs:subClassOf <http://who.int/icf#b2102> .


###  http://who.int/icf#b21023
<http://who.int/icf#b21023> rdf:type owl:Class ;
                            rdfs:subClassOf <http://who.int/icf#b2102> .


###  http://who.int/icf#b21028
<http://who.int/icf#b21028> rdf:type owl:Class ;
                            rdfs:subClassOf <http://who.int/icf#b2102> .


###  http://who.int/icf#b21029
<http://who.int/icf#b21029> rdf:type owl:Class ;
                            rdfs:subClassOf <http://who.int/icf#b2102> .


###  http://who.int/icf#b2108
<http://who.int/icf#b2108> rdf:type owl:Class ;
                           rdfs:subClassOf <http://who.int/icf#b210> .


###  http://who.int/icf#b2109
<http://who.int/icf#b2109> rdf:type owl:Class ;
                           rdfs:subClassOf <http://who.int/icf#b210> .


###  http://who.int/icf#b215
<http://who.int/icf#b215> rdf:type owl:Class ;
                          rdfs:subClassOf <http://who.int/icf#b210-b229> .


###  http://who.int/icf#b2150
<http://who.int/icf#b2150> rdf:type owl:Class ;
                           rdfs:subClassOf <http://who.int/icf#b215> .


###  http://who.int/icf#b2151
<http://who.int/icf#b2151> rdf:type owl:Class ;
                           rdfs:subClassOf <http://who.int/icf#b215> .


###  http://who.int/icf#b2152
<http://who.int/icf#b2152> rdf:type owl:Class ;
                           rdfs:subClassOf <http://who.int/icf#b215> .


###  http://who.int/icf#b2153
<http://who.int/icf#b2153> rdf:type owl:Class ;
                           rdfs:subClassOf <http://who.int/icf#b215> .


###  http://who.int/icf#b2158
<http://who.int/icf#b2158> rdf:type owl:Class ;
                           rdfs:subClassOf <http://who.int/icf#b215> .


###  http://who.int/icf#b2159
<http://who.int/icf#b2159> rdf:type owl:Class ;
                           rdfs:subClassOf <http://who.int/icf#b215> .


###  http://who.int/icf#b220
<http://who.int/icf#b220> rdf:type owl:Class ;
                          rdfs:subClassOf <http://who.int/icf#b210-b229> .


###  http://who.int/icf#b229
<http://who.int/icf#b229> rdf:type owl:Class ;
                          rdfs:subClassOf <http://who.int/icf#b210-b229> .


###  http://who.int/icf#b230
<http://who.int/icf#b230> rdf:type owl:Class ;
                          rdfs:subClassOf <http://who.int/icf#b230-b249> .


###  http://who.int/icf#b230-b249
<http://who.int/icf#b230-b249> rdf:type owl:Class ;
                               rdfs:subClassOf <http://who.int/icf#b2> .


###  http://who.int/icf#b2300
<http://who.int/icf#b2300> rdf:type owl:Class ;
                           rdfs:subClassOf <http://who.int/icf#b230> .


###  http://who.int/icf#b2301
<http://who.int/icf#b2301> rdf:type owl:Class ;
                           rdfs:subClassOf <http://who.int/icf#b230> .


###  http://who.int/icf#b2302
<http://who.int/icf#b2302> rdf:type owl:Class ;
                           rdfs:subClassOf <http://who.int/icf#b230> .


###  http://who.int/icf#b2303
<http://who.int/icf#b2303> rdf:type owl:Class ;
                           rdfs:subClassOf <http://who.int/icf#b230> .


###  http://who.int/icf#b2304
<http://who.int/icf#b2304> rdf:type owl:Class ;
                           rdfs:subClassOf <http://who.int/icf#b230> .


###  http://who.int/icf#b2308
<http://who.int/icf#b2308> rdf:type owl:Class ;
                           rdfs:subClassOf <http://who.int/icf#b230> .


###  http://who.int/icf#b2309
<http://who.int/icf#b2309> rdf:type owl:Class ;
                           rdfs:subClassOf <http://who.int/icf#b230> .


###  http://who.int/icf#b235
<http://who.int/icf#b235> rdf:type owl:Class ;
                          rdfs:subClassOf <http://who.int/icf#b230-b249> .


###  http://who.int/icf#b2350
<http://who.int/icf#b2350> rdf:type owl:Class ;
                           rdfs:subClassOf <http://who.int/icf#b235> .


###  http://who.int/icf#b2351
<http://who.int/icf#b2351> rdf:type owl:Class ;
                           rdfs:subClassOf <http://who.int/icf#b235> .


###  http://who.int/icf#b2352
<http://who.int/icf#b2352> rdf:type owl:Class ;
                           rdfs:subClassOf <http://who.int/icf#b235> .


###  http://who.int/icf#b2358
<http://who.int/icf#b2358> rdf:type owl:Class ;
                           rdfs:subClassOf <http://who.int/icf#b235> .


###  http://who.int/icf#b2359
<http://who.int/icf#b2359> rdf:type owl:Class ;
                           rdfs:subClassOf <http://who.int/icf#b235> .


###  http://who.int/icf#b240
<http://who.int/icf#b240> rdf:type owl:Class ;
                          rdfs:subClassOf <http://who.int/icf#b230-b249> .


###  http://who.int/icf#b2400
<http://who.int/icf#b2400> rdf:type owl:Class ;
                           rdfs:subClassOf <http://who.int/icf#b240> .


###  http://who.int/icf#b2401
<http://who.int/icf#b2401> rdf:type owl:Class ;
                           rdfs:subClassOf <http://who.int/icf#b240> .


###  http://who.int/icf#b2402
<http://who.int/icf#b2402> rdf:type owl:Class ;
                           rdfs:subClassOf <http://who.int/icf#b240> .


###  http://who.int/icf#b2403
<http://who.int/icf#b2403> rdf:type owl:Class ;
                           rdfs:subClassOf <http://who.int/icf#b240> .


###  http://who.int/icf#b2404
<http://who.int/icf#b2404> rdf:type owl:Class ;
                           rdfs:subClassOf <http://who.int/icf#b240> .


###  http://who.int/icf#b2405
<http://who.int/icf#b2405> rdf:type owl:Class ;
                           rdfs:subClassOf <http://who.int/icf#b240> .


###  http://who.int/icf#b2408
<http://who.int/icf#b2408> rdf:type owl:Class ;
                           rdfs:subClassOf <http://who.int/icf#b240> .


###  http://who.int/icf#b2409
<http://who.int/icf#b2409> rdf:type owl:Class ;
                           rdfs:subClassOf <http://who.int/icf#b240> .


###  http://who.int/icf#b249
<http://who.int/icf#b249> rdf:type owl:Class ;
                          rdfs:subClassOf <http://who.int/icf#b230-b249> .


###  http://who.int/icf#b250
<http://who.int/icf#b250> rdf:type owl:Class ;
                          rdfs:subClassOf <http://who.int/icf#b250-b279> .


###  http://who.int/icf#b250-b279
<http://who.int/icf#b250-b279> rdf:type owl:Class ;
                               rdfs:subClassOf <http://who.int/icf#b2> .


###  http://who.int/icf#b255
<http://who.int/icf#b255> rdf:type owl:Class ;
                          rdfs:subClassOf <http://who.int/icf#b250-b279> .


###  http://who.int/icf#b260
<http://who.int/icf#b260> rdf:type owl:Class ;
                          rdfs:subClassOf <http://who.int/icf#b250-b279> .


###  http://who.int/icf#b265
<http://who.int/icf#b265> rdf:type owl:Class ;
                          rdfs:subClassOf <http://who.int/icf#b250-b279> .


###  http://who.int/icf#b270
<http://who.int/icf#b270> rdf:type owl:Class ;
                          rdfs:subClassOf <http://who.int/icf#b250-b279> .


###  http://who.int/icf#b2700
<http://who.int/icf#b2700> rdf:type owl:Class ;
                           rdfs:subClassOf <http://who.int/icf#b270> .


###  http://who.int/icf#b2701
<http://who.int/icf#b2701> rdf:type owl:Class ;
                           rdfs:subClassOf <http://who.int/icf#b270> .


###  http://who.int/icf#b2702
<http://who.int/icf#b2702> rdf:type owl:Class ;
                           rdfs:subClassOf <http://who.int/icf#b270> .


###  http://who.int/icf#b2703
<http://who.int/icf#b2703> rdf:type owl:Class ;
                           rdfs:subClassOf <http://who.int/icf#b270> .


###  http://who.int/icf#b2708
<http://who.int/icf#b2708> rdf:type owl:Class ;
                           rdfs:subClassOf <http://who.int/icf#b270> .


###  http://who.int/icf#b2709
<http://who.int/icf#b2709> rdf:type owl:Class ;
                           rdfs:subClassOf <http://who.int/icf#b270> .


###  http://who.int/icf#b279
<http://who.int/icf#b279> rdf:type owl:Class ;
                          rdfs:subClassOf <http://who.int/icf#b250-b279> .


###  http://who.int/icf#b280
<http://who.int/icf#b280> rdf:type owl:Class ;
                          rdfs:subClassOf <http://who.int/icf#b280-b289> .


###  http://who.int/icf#b280-b289
<http://who.int/icf#b280-b289> rdf:type owl:Class ;
                               rdfs:subClassOf <http://who.int/icf#b2> .


###  http://who.int/icf#b2800
<http://who.int/icf#b2800> rdf:type owl:Class ;
                           rdfs:subClassOf <http://who.int/icf#b280> .


###  http://who.int/icf#b2801
<http://who.int/icf#b2801> rdf:type owl:Class ;
                           rdfs:subClassOf <http://who.int/icf#b280> .


###  http://who.int/icf#b28010
<http://who.int/icf#b28010> rdf:type owl:Class ;
                            rdfs:subClassOf <http://who.int/icf#b2801> .


###  http://who.int/icf#b28011
<http://who.int/icf#b28011> rdf:type owl:Class ;
                            rdfs:subClassOf <http://who.int/icf#b2801> .


###  http://who.int/icf#b28012
<http://who.int/icf#b28012> rdf:type owl:Class ;
                            rdfs:subClassOf <http://who.int/icf#b2801> .


###  http://who.int/icf#b28013
<http://who.int/icf#b28013> rdf:type owl:Class ;
                            rdfs:subClassOf <http://who.int/icf#b2801> .


###  http://who.int/icf#b28014
<http://who.int/icf#b28014> rdf:type owl:Class ;
                            rdfs:subClassOf <http://who.int/icf#b2801> .


###  http://who.int/icf#b28015
<http://who.int/icf#b28015> rdf:type owl:Class ;
                            rdfs:subClassOf <http://who.int/icf#b2801> .


###  http://who.int/icf#b28016
<http://who.int/icf#b28016> rdf:type owl:Class ;
                            rdfs:subClassOf <http://who.int/icf#b2801> .


###  http://who.int/icf#b28018
<http://who.int/icf#b28018> rdf:type owl:Class ;
                            rdfs:subClassOf <http://who.int/icf#b2801> .


###  http://who.int/icf#b28019
<http://who.int/icf#b28019> rdf:type owl:Class ;
                            rdfs:subClassOf <http://who.int/icf#b2801> .


###  http://who.int/icf#b2802
<http://who.int/icf#b2802> rdf:type owl:Class ;
                           rdfs:subClassOf <http://who.int/icf#b280> .


###  http://who.int/icf#b2803
<http://who.int/icf#b2803> rdf:type owl:Class ;
                           rdfs:subClassOf <http://who.int/icf#b280> .


###  http://who.int/icf#b2804
<http://who.int/icf#b2804> rdf:type owl:Class ;
                           rdfs:subClassOf <http://who.int/icf#b280> .


###  http://who.int/icf#b289
<http://who.int/icf#b289> rdf:type owl:Class ;
                          rdfs:subClassOf <http://who.int/icf#b280-b289> .


###  http://who.int/icf#b298
<http://who.int/icf#b298> rdf:type owl:Class ;
                          rdfs:subClassOf <http://who.int/icf#b2> .


###  http://who.int/icf#b299
<http://who.int/icf#b299> rdf:type owl:Class ;
                          rdfs:subClassOf <http://who.int/icf#b2> .


###  http://who.int/icf#b3
<http://who.int/icf#b3> rdf:type owl:Class ;
                        rdfs:subClassOf <http://who.int/icf#b> .


###  http://who.int/icf#b310
<http://who.int/icf#b310> rdf:type owl:Class ;
                          rdfs:subClassOf <http://who.int/icf#b3> .


###  http://who.int/icf#b3100
<http://who.int/icf#b3100> rdf:type owl:Class ;
                           rdfs:subClassOf <http://who.int/icf#b310> .


###  http://who.int/icf#b3101
<http://who.int/icf#b3101> rdf:type owl:Class ;
                           rdfs:subClassOf <http://who.int/icf#b310> .


###  http://who.int/icf#b3108
<http://who.int/icf#b3108> rdf:type owl:Class ;
                           rdfs:subClassOf <http://who.int/icf#b310> .


###  http://who.int/icf#b3109
<http://who.int/icf#b3109> rdf:type owl:Class ;
                           rdfs:subClassOf <http://who.int/icf#b310> .


###  http://who.int/icf#b320
<http://who.int/icf#b320> rdf:type owl:Class ;
                          rdfs:subClassOf <http://who.int/icf#b3> .


###  http://who.int/icf#b330
<http://who.int/icf#b330> rdf:type owl:Class ;
                          rdfs:subClassOf <http://who.int/icf#b3> .


###  http://who.int/icf#b3300
<http://who.int/icf#b3300> rdf:type owl:Class ;
                           rdfs:subClassOf <http://who.int/icf#b330> .


###  http://who.int/icf#b3301
<http://who.int/icf#b3301> rdf:type owl:Class ;
                           rdfs:subClassOf <http://who.int/icf#b330> .


###  http://who.int/icf#b3302
<http://who.int/icf#b3302> rdf:type owl:Class ;
                           rdfs:subClassOf <http://who.int/icf#b330> .


###  http://who.int/icf#b3303
<http://who.int/icf#b3303> rdf:type owl:Class ;
                           rdfs:subClassOf <http://who.int/icf#b330> .


###  http://who.int/icf#b3308
<http://who.int/icf#b3308> rdf:type owl:Class ;
                           rdfs:subClassOf <http://who.int/icf#b330> .


###  http://who.int/icf#b3309
<http://who.int/icf#b3309> rdf:type owl:Class ;
                           rdfs:subClassOf <http://who.int/icf#b330> .


###  http://who.int/icf#b340
<http://who.int/icf#b340> rdf:type owl:Class ;
                          rdfs:subClassOf <http://who.int/icf#b3> .


###  http://who.int/icf#b3400
<http://who.int/icf#b3400> rdf:type owl:Class ;
                           rdfs:subClassOf <http://who.int/icf#b340> .


###  http://who.int/icf#b3401
<http://who.int/icf#b3401> rdf:type owl:Class ;
                           rdfs:subClassOf <http://who.int/icf#b340> .


###  http://who.int/icf#b3408
<http://who.int/icf#b3408> rdf:type owl:Class ;
                           rdfs:subClassOf <http://who.int/icf#b340> .


###  http://who.int/icf#b3409
<http://who.int/icf#b3409> rdf:type owl:Class ;
                           rdfs:subClassOf <http://who.int/icf#b340> .


###  http://who.int/icf#b398
<http://who.int/icf#b398> rdf:type owl:Class ;
                          rdfs:subClassOf <http://who.int/icf#b3> .


###  http://who.int/icf#b399
<http://who.int/icf#b399> rdf:type owl:Class ;
                          rdfs:subClassOf <http://who.int/icf#b3> .


###  http://who.int/icf#b4
<http://who.int/icf#b4> rdf:type owl:Class ;
                        rdfs:subClassOf <http://who.int/icf#b> .


###  http://who.int/icf#b410
<http://who.int/icf#b410> rdf:type owl:Class ;
                          rdfs:subClassOf <http://who.int/icf#b410-b429> .


###  http://who.int/icf#b410-b429
<http://who.int/icf#b410-b429> rdf:type owl:Class ;
                               rdfs:subClassOf <http://who.int/icf#b4> .


###  http://who.int/icf#b4100
<http://who.int/icf#b4100> rdf:type owl:Class ;
                           rdfs:subClassOf <http://who.int/icf#b410> .


###  http://who.int/icf#b4101
<http://who.int/icf#b4101> rdf:type owl:Class ;
                           rdfs:subClassOf <http://who.int/icf#b410> .


###  http://who.int/icf#b4102
<http://who.int/icf#b4102> rdf:type owl:Class ;
                           rdfs:subClassOf <http://who.int/icf#b410> .


###  http://who.int/icf#b4103
<http://who.int/icf#b4103> rdf:type owl:Class ;
                           rdfs:subClassOf <http://who.int/icf#b410> .


###  http://who.int/icf#b4108
<http://who.int/icf#b4108> rdf:type owl:Class ;
                           rdfs:subClassOf <http://who.int/icf#b410> .


###  http://who.int/icf#b4109
<http://who.int/icf#b4109> rdf:type owl:Class ;
                           rdfs:subClassOf <http://who.int/icf#b410> .


###  http://who.int/icf#b415
<http://who.int/icf#b415> rdf:type owl:Class ;
                          rdfs:subClassOf <http://who.int/icf#b410-b429> .


###  http://who.int/icf#b4150
<http://who.int/icf#b4150> rdf:type owl:Class ;
                           rdfs:subClassOf <http://who.int/icf#b415> .


###  http://who.int/icf#b4151
<http://who.int/icf#b4151> rdf:type owl:Class ;
                           rdfs:subClassOf <http://who.int/icf#b415> .


###  http://who.int/icf#b4152
<http://who.int/icf#b4152> rdf:type owl:Class ;
                           rdfs:subClassOf <http://who.int/icf#b415> .


###  http://who.int/icf#b4158
<http://who.int/icf#b4158> rdf:type owl:Class ;
                           rdfs:subClassOf <http://who.int/icf#b415> .


###  http://who.int/icf#b4159
<http://who.int/icf#b4159> rdf:type owl:Class ;
                           rdfs:subClassOf <http://who.int/icf#b415> .


###  http://who.int/icf#b420
<http://who.int/icf#b420> rdf:type owl:Class ;
                          rdfs:subClassOf <http://who.int/icf#b410-b429> .


###  http://who.int/icf#b4200
<http://who.int/icf#b4200> rdf:type owl:Class ;
                           rdfs:subClassOf <http://who.int/icf#b420> .


###  http://who.int/icf#b4201
<http://who.int/icf#b4201> rdf:type owl:Class ;
                           rdfs:subClassOf <http://who.int/icf#b420> .


###  http://who.int/icf#b4202
<http://who.int/icf#b4202> rdf:type owl:Class ;
                           rdfs:subClassOf <http://who.int/icf#b420> .


###  http://who.int/icf#b4208
<http://who.int/icf#b4208> rdf:type owl:Class ;
                           rdfs:subClassOf <http://who.int/icf#b420> .


###  http://who.int/icf#b4209
<http://who.int/icf#b4209> rdf:type owl:Class ;
                           rdfs:subClassOf <http://who.int/icf#b420> .


###  http://who.int/icf#b429
<http://who.int/icf#b429> rdf:type owl:Class ;
                          rdfs:subClassOf <http://who.int/icf#b410-b429> .


###  http://who.int/icf#b430
<http://who.int/icf#b430> rdf:type owl:Class ;
                          rdfs:subClassOf <http://who.int/icf#b430-b439> .


###  http://who.int/icf#b430-b439
<http://who.int/icf#b430-b439> rdf:type owl:Class ;
                               rdfs:subClassOf <http://who.int/icf#b4> .


###  http://who.int/icf#b4300
<http://who.int/icf#b4300> rdf:type owl:Class ;
                           rdfs:subClassOf <http://who.int/icf#b430> .


###  http://who.int/icf#b4301
<http://who.int/icf#b4301> rdf:type owl:Class ;
                           rdfs:subClassOf <http://who.int/icf#b430> .


###  http://who.int/icf#b4302
<http://who.int/icf#b4302> rdf:type owl:Class ;
                           rdfs:subClassOf <http://who.int/icf#b430> .


###  http://who.int/icf#b4303
<http://who.int/icf#b4303> rdf:type owl:Class ;
                           rdfs:subClassOf <http://who.int/icf#b430> .


###  http://who.int/icf#b4308
<http://who.int/icf#b4308> rdf:type owl:Class ;
                           rdfs:subClassOf <http://who.int/icf#b430> .


###  http://who.int/icf#b4309
<http://who.int/icf#b4309> rdf:type owl:Class ;
                           rdfs:subClassOf <http://who.int/icf#b430> .


###  http://who.int/icf#b435
<http://who.int/icf#b435> rdf:type owl:Class ;
                          rdfs:subClassOf <http://who.int/icf#b430-b439> .


###  http://who.int/icf#b4350
<http://who.int/icf#b4350> rdf:type owl:Class ;
                           rdfs:subClassOf <http://who.int/icf#b435> .


###  http://who.int/icf#b43500
<http://who.int/icf#b43500> rdf:type owl:Class ;
                            rdfs:subClassOf <http://who.int/icf#b4350> .


###  http://who.int/icf#b43501
<http://who.int/icf#b43501> rdf:type owl:Class ;
                            rdfs:subClassOf <http://who.int/icf#b4350> .


###  http://who.int/icf#b43508
<http://who.int/icf#b43508> rdf:type owl:Class ;
                            rdfs:subClassOf <http://who.int/icf#b4350> .


###  http://who.int/icf#b43509
<http://who.int/icf#b43509> rdf:type owl:Class ;
                            rdfs:subClassOf <http://who.int/icf#b4350> .


###  http://who.int/icf#b4351
<http://who.int/icf#b4351> rdf:type owl:Class ;
                           rdfs:subClassOf <http://who.int/icf#b435> .


###  http://who.int/icf#b4352
<http://who.int/icf#b4352> rdf:type owl:Class ;
                           rdfs:subClassOf <http://who.int/icf#b435> .


###  http://who.int/icf#b4353
<http://who.int/icf#b4353> rdf:type owl:Class ;
                           rdfs:subClassOf <http://who.int/icf#b435> .


###  http://who.int/icf#b4358
<http://who.int/icf#b4358> rdf:type owl:Class ;
                           rdfs:subClassOf <http://who.int/icf#b435> .


###  http://who.int/icf#b4359
<http://who.int/icf#b4359> rdf:type owl:Class ;
                           rdfs:subClassOf <http://who.int/icf#b435> .


###  http://who.int/icf#b439
<http://who.int/icf#b439> rdf:type owl:Class ;
                          rdfs:subClassOf <http://who.int/icf#b430-b439> .


###  http://who.int/icf#b440
<http://who.int/icf#b440> rdf:type owl:Class ;
                          rdfs:subClassOf <http://who.int/icf#b440-b449> .


###  http://who.int/icf#b440-b449
<http://who.int/icf#b440-b449> rdf:type owl:Class ;
                               rdfs:subClassOf <http://who.int/icf#b4> .


###  http://who.int/icf#b4400
<http://who.int/icf#b4400> rdf:type owl:Class ;
                           rdfs:subClassOf <http://who.int/icf#b440> .


###  http://who.int/icf#b4401
<http://who.int/icf#b4401> rdf:type owl:Class ;
                           rdfs:subClassOf <http://who.int/icf#b440> .


###  http://who.int/icf#b4402
<http://who.int/icf#b4402> rdf:type owl:Class ;
                           rdfs:subClassOf <http://who.int/icf#b440> .


###  http://who.int/icf#b4408
<http://who.int/icf#b4408> rdf:type owl:Class ;
                           rdfs:subClassOf <http://who.int/icf#b440> .


###  http://who.int/icf#b4409
<http://who.int/icf#b4409> rdf:type owl:Class ;
                           rdfs:subClassOf <http://who.int/icf#b440> .


###  http://who.int/icf#b445
<http://who.int/icf#b445> rdf:type owl:Class ;
                          rdfs:subClassOf <http://who.int/icf#b440-b449> .


###  http://who.int/icf#b4450
<http://who.int/icf#b4450> rdf:type owl:Class ;
                           rdfs:subClassOf <http://who.int/icf#b445> .


###  http://who.int/icf#b4451
<http://who.int/icf#b4451> rdf:type owl:Class ;
                           rdfs:subClassOf <http://who.int/icf#b445> .


###  http://who.int/icf#b4452
<http://who.int/icf#b4452> rdf:type owl:Class ;
                           rdfs:subClassOf <http://who.int/icf#b445> .


###  http://who.int/icf#b4458
<http://who.int/icf#b4458> rdf:type owl:Class ;
                           rdfs:subClassOf <http://who.int/icf#b445> .


###  http://who.int/icf#b4459
<http://who.int/icf#b4459> rdf:type owl:Class ;
                           rdfs:subClassOf <http://who.int/icf#b445> .


###  http://who.int/icf#b449
<http://who.int/icf#b449> rdf:type owl:Class ;
                          rdfs:subClassOf <http://who.int/icf#b440-b449> .


###  http://who.int/icf#b450
<http://who.int/icf#b450> rdf:type owl:Class ;
                          rdfs:subClassOf <http://who.int/icf#b450-b469> .


###  http://who.int/icf#b450-b469
<http://who.int/icf#b450-b469> rdf:type owl:Class ;
                               rdfs:subClassOf <http://who.int/icf#b4> .


###  http://who.int/icf#b455
<http://who.int/icf#b455> rdf:type owl:Class ;
                          rdfs:subClassOf <http://who.int/icf#b450-b469> .


###  http://who.int/icf#b4550
<http://who.int/icf#b4550> rdf:type owl:Class ;
                           rdfs:subClassOf <http://who.int/icf#b455> .


###  http://who.int/icf#b4551
<http://who.int/icf#b4551> rdf:type owl:Class ;
                           rdfs:subClassOf <http://who.int/icf#b455> .


###  http://who.int/icf#b4552
<http://who.int/icf#b4552> rdf:type owl:Class ;
                           rdfs:subClassOf <http://who.int/icf#b455> .


###  http://who.int/icf#b4558
<http://who.int/icf#b4558> rdf:type owl:Class ;
                           rdfs:subClassOf <http://who.int/icf#b455> .


###  http://who.int/icf#b4559
<http://who.int/icf#b4559> rdf:type owl:Class ;
                           rdfs:subClassOf <http://who.int/icf#b455> .


###  http://who.int/icf#b460
<http://who.int/icf#b460> rdf:type owl:Class ;
                          rdfs:subClassOf <http://who.int/icf#b450-b469> .


###  http://who.int/icf#b469
<http://who.int/icf#b469> rdf:type owl:Class ;
                          rdfs:subClassOf <http://who.int/icf#b450-b469> .


###  http://who.int/icf#b498
<http://who.int/icf#b498> rdf:type owl:Class ;
                          rdfs:subClassOf <http://who.int/icf#b4> .


###  http://who.int/icf#b499
<http://who.int/icf#b499> rdf:type owl:Class ;
                          rdfs:subClassOf <http://who.int/icf#b4> .


###  http://who.int/icf#b5
<http://who.int/icf#b5> rdf:type owl:Class ;
                        rdfs:subClassOf <http://who.int/icf#b> .


###  http://who.int/icf#b510
<http://who.int/icf#b510> rdf:type owl:Class ;
                          rdfs:subClassOf <http://who.int/icf#b510-b539> .


###  http://who.int/icf#b510-b539
<http://who.int/icf#b510-b539> rdf:type owl:Class ;
                               rdfs:subClassOf <http://who.int/icf#b5> .


###  http://who.int/icf#b5100
<http://who.int/icf#b5100> rdf:type owl:Class ;
                           rdfs:subClassOf <http://who.int/icf#b510> .


###  http://who.int/icf#b5101
<http://who.int/icf#b5101> rdf:type owl:Class ;
                           rdfs:subClassOf <http://who.int/icf#b510> .


###  http://who.int/icf#b5102
<http://who.int/icf#b5102> rdf:type owl:Class ;
                           rdfs:subClassOf <http://who.int/icf#b510> .


###  http://who.int/icf#b5103
<http://who.int/icf#b5103> rdf:type owl:Class ;
                           rdfs:subClassOf <http://who.int/icf#b510> .


###  http://who.int/icf#b5104
<http://who.int/icf#b5104> rdf:type owl:Class ;
                           rdfs:subClassOf <http://who.int/icf#b510> .


###  http://who.int/icf#b5105
<http://who.int/icf#b5105> rdf:type owl:Class ;
                           rdfs:subClassOf <http://who.int/icf#b510> .


###  http://who.int/icf#b51050
<http://who.int/icf#b51050> rdf:type owl:Class ;
                            rdfs:subClassOf <http://who.int/icf#b5105> .


###  http://who.int/icf#b51051
<http://who.int/icf#b51051> rdf:type owl:Class ;
                            rdfs:subClassOf <http://who.int/icf#b5105> .


###  http://who.int/icf#b51052
<http://who.int/icf#b51052> rdf:type owl:Class ;
                            rdfs:subClassOf <http://who.int/icf#b5105> .


###  http://who.int/icf#b51058
<http://who.int/icf#b51058> rdf:type owl:Class ;
                            rdfs:subClassOf <http://who.int/icf#b5105> .


###  http://who.int/icf#b51059
<http://who.int/icf#b51059> rdf:type owl:Class ;
                            rdfs:subClassOf <http://who.int/icf#b5105> .


###  http://who.int/icf#b5106
<http://who.int/icf#b5106> rdf:type owl:Class ;
                           rdfs:subClassOf <http://who.int/icf#b510> .


###  http://who.int/icf#b5108
<http://who.int/icf#b5108> rdf:type owl:Class ;
                           rdfs:subClassOf <http://who.int/icf#b510> .


###  http://who.int/icf#b5109
<http://who.int/icf#b5109> rdf:type owl:Class ;
                           rdfs:subClassOf <http://who.int/icf#b510> .


###  http://who.int/icf#b515
<http://who.int/icf#b515> rdf:type owl:Class ;
                          rdfs:subClassOf <http://who.int/icf#b510-b539> .


###  http://who.int/icf#b5150
<http://who.int/icf#b5150> rdf:type owl:Class ;
                           rdfs:subClassOf <http://who.int/icf#b515> .


###  http://who.int/icf#b5151
<http://who.int/icf#b5151> rdf:type owl:Class ;
                           rdfs:subClassOf <http://who.int/icf#b515> .


###  http://who.int/icf#b5152
<http://who.int/icf#b5152> rdf:type owl:Class ;
                           rdfs:subClassOf <http://who.int/icf#b515> .


###  http://who.int/icf#b5153
<http://who.int/icf#b5153> rdf:type owl:Class ;
                           rdfs:subClassOf <http://who.int/icf#b515> .


###  http://who.int/icf#b5158
<http://who.int/icf#b5158> rdf:type owl:Class ;
                           rdfs:subClassOf <http://who.int/icf#b515> .


###  http://who.int/icf#b5159
<http://who.int/icf#b5159> rdf:type owl:Class ;
                           rdfs:subClassOf <http://who.int/icf#b515> .


###  http://who.int/icf#b520
<http://who.int/icf#b520> rdf:type owl:Class ;
                          rdfs:subClassOf <http://who.int/icf#b510-b539> .


###  http://who.int/icf#b525
<http://who.int/icf#b525> rdf:type owl:Class ;
                          rdfs:subClassOf <http://who.int/icf#b510-b539> .


###  http://who.int/icf#b5250
<http://who.int/icf#b5250> rdf:type owl:Class ;
                           rdfs:subClassOf <http://who.int/icf#b525> .


###  http://who.int/icf#b5251
<http://who.int/icf#b5251> rdf:type owl:Class ;
                           rdfs:subClassOf <http://who.int/icf#b525> .


###  http://who.int/icf#b5252
<http://who.int/icf#b5252> rdf:type owl:Class ;
                           rdfs:subClassOf <http://who.int/icf#b525> .


###  http://who.int/icf#b5253
<http://who.int/icf#b5253> rdf:type owl:Class ;
                           rdfs:subClassOf <http://who.int/icf#b525> .


###  http://who.int/icf#b5254
<http://who.int/icf#b5254> rdf:type owl:Class ;
                           rdfs:subClassOf <http://who.int/icf#b525> .


###  http://who.int/icf#b5258
<http://who.int/icf#b5258> rdf:type owl:Class ;
                           rdfs:subClassOf <http://who.int/icf#b525> .


###  http://who.int/icf#b5259
<http://who.int/icf#b5259> rdf:type owl:Class ;
                           rdfs:subClassOf <http://who.int/icf#b525> .


###  http://who.int/icf#b530
<http://who.int/icf#b530> rdf:type owl:Class ;
                          rdfs:subClassOf <http://who.int/icf#b510-b539> .


###  http://who.int/icf#b535
<http://who.int/icf#b535> rdf:type owl:Class ;
                          rdfs:subClassOf <http://who.int/icf#b510-b539> .


###  http://who.int/icf#b5350
<http://who.int/icf#b5350> rdf:type owl:Class ;
                           rdfs:subClassOf <http://who.int/icf#b535> .


###  http://who.int/icf#b5351
<http://who.int/icf#b5351> rdf:type owl:Class ;
                           rdfs:subClassOf <http://who.int/icf#b535> .


###  http://who.int/icf#b5352
<http://who.int/icf#b5352> rdf:type owl:Class ;
                           rdfs:subClassOf <http://who.int/icf#b535> .


###  http://who.int/icf#b5358
<http://who.int/icf#b5358> rdf:type owl:Class ;
                           rdfs:subClassOf <http://who.int/icf#b535> .


###  http://who.int/icf#b5359
<http://who.int/icf#b5359> rdf:type owl:Class ;
                           rdfs:subClassOf <http://who.int/icf#b535> .


###  http://who.int/icf#b539
<http://who.int/icf#b539> rdf:type owl:Class ;
                          rdfs:subClassOf <http://who.int/icf#b510-b539> .


###  http://who.int/icf#b540
<http://who.int/icf#b540> rdf:type owl:Class ;
                          rdfs:subClassOf <http://who.int/icf#b540-b559> .


###  http://who.int/icf#b540-b559
<http://who.int/icf#b540-b559> rdf:type owl:Class ;
                               rdfs:subClassOf <http://who.int/icf#b5> .


###  http://who.int/icf#b5400
<http://who.int/icf#b5400> rdf:type owl:Class ;
                           rdfs:subClassOf <http://who.int/icf#b540> .


###  http://who.int/icf#b5401
<http://who.int/icf#b5401> rdf:type owl:Class ;
                           rdfs:subClassOf <http://who.int/icf#b540> .


###  http://who.int/icf#b5402
<http://who.int/icf#b5402> rdf:type owl:Class ;
                           rdfs:subClassOf <http://who.int/icf#b540> .


###  http://who.int/icf#b5403
<http://who.int/icf#b5403> rdf:type owl:Class ;
                           rdfs:subClassOf <http://who.int/icf#b540> .


###  http://who.int/icf#b5408
<http://who.int/icf#b5408> rdf:type owl:Class ;
                           rdfs:subClassOf <http://who.int/icf#b540> .


###  http://who.int/icf#b5409
<http://who.int/icf#b5409> rdf:type owl:Class ;
                           rdfs:subClassOf <http://who.int/icf#b540> .


###  http://who.int/icf#b545
<http://who.int/icf#b545> rdf:type owl:Class ;
                          rdfs:subClassOf <http://who.int/icf#b540-b559> .


###  http://who.int/icf#b5450
<http://who.int/icf#b5450> rdf:type owl:Class ;
                           rdfs:subClassOf <http://who.int/icf#b545> .


###  http://who.int/icf#b54500
<http://who.int/icf#b54500> rdf:type owl:Class ;
                            rdfs:subClassOf <http://who.int/icf#b5450> .


###  http://who.int/icf#b54501
<http://who.int/icf#b54501> rdf:type owl:Class ;
                            rdfs:subClassOf <http://who.int/icf#b5450> .


###  http://who.int/icf#b54508
<http://who.int/icf#b54508> rdf:type owl:Class ;
                            rdfs:subClassOf <http://who.int/icf#b5450> .


###  http://who.int/icf#b54509
<http://who.int/icf#b54509> rdf:type owl:Class ;
                            rdfs:subClassOf <http://who.int/icf#b5450> .


###  http://who.int/icf#b5451
<http://who.int/icf#b5451> rdf:type owl:Class ;
                           rdfs:subClassOf <http://who.int/icf#b545> .


###  http://who.int/icf#b5452
<http://who.int/icf#b5452> rdf:type owl:Class ;
                           rdfs:subClassOf <http://who.int/icf#b545> .


###  http://who.int/icf#b5458
<http://who.int/icf#b5458> rdf:type owl:Class ;
                           rdfs:subClassOf <http://who.int/icf#b545> .


###  http://who.int/icf#b5459
<http://who.int/icf#b5459> rdf:type owl:Class ;
                           rdfs:subClassOf <http://who.int/icf#b545> .


###  http://who.int/icf#b550
<http://who.int/icf#b550> rdf:type owl:Class ;
                          rdfs:subClassOf <http://who.int/icf#b540-b559> .


###  http://who.int/icf#b5500
<http://who.int/icf#b5500> rdf:type owl:Class ;
                           rdfs:subClassOf <http://who.int/icf#b550> .


###  http://who.int/icf#b5501
<http://who.int/icf#b5501> rdf:type owl:Class ;
                           rdfs:subClassOf <http://who.int/icf#b550> .


###  http://who.int/icf#b5508
<http://who.int/icf#b5508> rdf:type owl:Class ;
                           rdfs:subClassOf <http://who.int/icf#b550> .


###  http://who.int/icf#b5509
<http://who.int/icf#b5509> rdf:type owl:Class ;
                           rdfs:subClassOf <http://who.int/icf#b550> .


###  http://who.int/icf#b555
<http://who.int/icf#b555> rdf:type owl:Class ;
                          rdfs:subClassOf <http://who.int/icf#b540-b559> .


###  http://who.int/icf#b559
<http://who.int/icf#b559> rdf:type owl:Class ;
                          rdfs:subClassOf <http://who.int/icf#b540-b559> .


###  http://who.int/icf#b598
<http://who.int/icf#b598> rdf:type owl:Class ;
                          rdfs:subClassOf <http://who.int/icf#b5> .


###  http://who.int/icf#b599
<http://who.int/icf#b599> rdf:type owl:Class ;
                          rdfs:subClassOf <http://who.int/icf#b5> .


###  http://who.int/icf#b6
<http://who.int/icf#b6> rdf:type owl:Class ;
                        rdfs:subClassOf <http://who.int/icf#b> .


###  http://who.int/icf#b610
<http://who.int/icf#b610> rdf:type owl:Class ;
                          rdfs:subClassOf <http://who.int/icf#b610-b639> ;
                          :codeDescription """Functions of filtration and collection of the urine.
Inclusions: functions of urinary filtration, collection of urine; impairments such as in renal insufficiency, anuria, oliguria, hydronephrosis, hypotonic urinary bladder and ureteric obstruction""" ;
                          rdfs:label "Urinary excretory functions" .


###  http://who.int/icf#b610-b639
<http://who.int/icf#b610-b639> rdf:type owl:Class ;
                               rdfs:subClassOf <http://who.int/icf#b6> .


###  http://who.int/icf#b6100
<http://who.int/icf#b6100> rdf:type owl:Class ;
                           rdfs:subClassOf <http://who.int/icf#b610> .


###  http://who.int/icf#b6101
<http://who.int/icf#b6101> rdf:type owl:Class ;
                           rdfs:subClassOf <http://who.int/icf#b610> .


###  http://who.int/icf#b6108
<http://who.int/icf#b6108> rdf:type owl:Class ;
                           rdfs:subClassOf <http://who.int/icf#b610> .


###  http://who.int/icf#b6109
<http://who.int/icf#b6109> rdf:type owl:Class ;
                           rdfs:subClassOf <http://who.int/icf#b610> .


###  http://who.int/icf#b620
<http://who.int/icf#b620> rdf:type owl:Class ;
                          rdfs:subClassOf <http://who.int/icf#b610-b639> ;
                          :codeDescription """Functions of discharge of urine from the urinary bladder.
Inclusions: functions of urination, frequency of urination, urinary continence; impairments such as in stress, urge, reflex, overflow, continuous incontinence, dribbling, automatic bladder, polyuria, urinary retention and urinary urgency""" ;
                          rdfs:label "Urination functions" .


###  http://who.int/icf#b6200
<http://who.int/icf#b6200> rdf:type owl:Class ;
                           rdfs:subClassOf <http://who.int/icf#b620> .


###  http://who.int/icf#b6201
<http://who.int/icf#b6201> rdf:type owl:Class ;
                           rdfs:subClassOf <http://who.int/icf#b620> .


###  http://who.int/icf#b6202
<http://who.int/icf#b6202> rdf:type owl:Class ;
                           rdfs:subClassOf <http://who.int/icf#b620> .


###  http://who.int/icf#b6208
<http://who.int/icf#b6208> rdf:type owl:Class ;
                           rdfs:subClassOf <http://who.int/icf#b620> .


###  http://who.int/icf#b6209
<http://who.int/icf#b6209> rdf:type owl:Class ;
                           rdfs:subClassOf <http://who.int/icf#b620> .


###  http://who.int/icf#b630
<http://who.int/icf#b630> rdf:type owl:Class ;
                          rdfs:subClassOf <http://who.int/icf#b610-b639> .


###  http://who.int/icf#b639
<http://who.int/icf#b639> rdf:type owl:Class ;
                          rdfs:subClassOf <http://who.int/icf#b610-b639> .


###  http://who.int/icf#b640
<http://who.int/icf#b640> rdf:type owl:Class ;
                          rdfs:subClassOf <http://who.int/icf#b640-b679> .


###  http://who.int/icf#b640-b679
<http://who.int/icf#b640-b679> rdf:type owl:Class ;
                               rdfs:subClassOf <http://who.int/icf#b6> .


###  http://who.int/icf#b6400
<http://who.int/icf#b6400> rdf:type owl:Class ;
                           rdfs:subClassOf <http://who.int/icf#b640> .


###  http://who.int/icf#b6401
<http://who.int/icf#b6401> rdf:type owl:Class ;
                           rdfs:subClassOf <http://who.int/icf#b640> .


###  http://who.int/icf#b6402
<http://who.int/icf#b6402> rdf:type owl:Class ;
                           rdfs:subClassOf <http://who.int/icf#b640> .


###  http://who.int/icf#b6403
<http://who.int/icf#b6403> rdf:type owl:Class ;
                           rdfs:subClassOf <http://who.int/icf#b640> .


###  http://who.int/icf#b6408
<http://who.int/icf#b6408> rdf:type owl:Class ;
                           rdfs:subClassOf <http://who.int/icf#b640> .


###  http://who.int/icf#b6409
<http://who.int/icf#b6409> rdf:type owl:Class ;
                           rdfs:subClassOf <http://who.int/icf#b640> .


###  http://who.int/icf#b650
<http://who.int/icf#b650> rdf:type owl:Class ;
                          rdfs:subClassOf <http://who.int/icf#b640-b679> .


###  http://who.int/icf#b6500
<http://who.int/icf#b6500> rdf:type owl:Class ;
                           rdfs:subClassOf <http://who.int/icf#b650> .


###  http://who.int/icf#b6501
<http://who.int/icf#b6501> rdf:type owl:Class ;
                           rdfs:subClassOf <http://who.int/icf#b650> .


###  http://who.int/icf#b6502
<http://who.int/icf#b6502> rdf:type owl:Class ;
                           rdfs:subClassOf <http://who.int/icf#b650> .


###  http://who.int/icf#b6508
<http://who.int/icf#b6508> rdf:type owl:Class ;
                           rdfs:subClassOf <http://who.int/icf#b650> .


###  http://who.int/icf#b6509
<http://who.int/icf#b6509> rdf:type owl:Class ;
                           rdfs:subClassOf <http://who.int/icf#b650> .


###  http://who.int/icf#b660
<http://who.int/icf#b660> rdf:type owl:Class ;
                          rdfs:subClassOf <http://who.int/icf#b640-b679> .


###  http://who.int/icf#b6600
<http://who.int/icf#b6600> rdf:type owl:Class ;
                           rdfs:subClassOf <http://who.int/icf#b660> .


###  http://who.int/icf#b6601
<http://who.int/icf#b6601> rdf:type owl:Class ;
                           rdfs:subClassOf <http://who.int/icf#b660> .


###  http://who.int/icf#b6602
<http://who.int/icf#b6602> rdf:type owl:Class ;
                           rdfs:subClassOf <http://who.int/icf#b660> .


###  http://who.int/icf#b6603
<http://who.int/icf#b6603> rdf:type owl:Class ;
                           rdfs:subClassOf <http://who.int/icf#b660> .


###  http://who.int/icf#b6608
<http://who.int/icf#b6608> rdf:type owl:Class ;
                           rdfs:subClassOf <http://who.int/icf#b660> .


###  http://who.int/icf#b6609
<http://who.int/icf#b6609> rdf:type owl:Class ;
                           rdfs:subClassOf <http://who.int/icf#b660> .


###  http://who.int/icf#b670
<http://who.int/icf#b670> rdf:type owl:Class ;
                          rdfs:subClassOf <http://who.int/icf#b640-b679> .


###  http://who.int/icf#b6700
<http://who.int/icf#b6700> rdf:type owl:Class ;
                           rdfs:subClassOf <http://who.int/icf#b670> .


###  http://who.int/icf#b6701
<http://who.int/icf#b6701> rdf:type owl:Class ;
                           rdfs:subClassOf <http://who.int/icf#b670> .


###  http://who.int/icf#b6702
<http://who.int/icf#b6702> rdf:type owl:Class ;
                           rdfs:subClassOf <http://who.int/icf#b670> .


###  http://who.int/icf#b6708
<http://who.int/icf#b6708> rdf:type owl:Class ;
                           rdfs:subClassOf <http://who.int/icf#b670> .


###  http://who.int/icf#b6709
<http://who.int/icf#b6709> rdf:type owl:Class ;
                           rdfs:subClassOf <http://who.int/icf#b670> .


###  http://who.int/icf#b679
<http://who.int/icf#b679> rdf:type owl:Class ;
                          rdfs:subClassOf <http://who.int/icf#b640-b679> .


###  http://who.int/icf#b698
<http://who.int/icf#b698> rdf:type owl:Class ;
                          rdfs:subClassOf <http://who.int/icf#b6> .


###  http://who.int/icf#b699
<http://who.int/icf#b699> rdf:type owl:Class ;
                          rdfs:subClassOf <http://who.int/icf#b6> .


###  http://who.int/icf#b7
<http://who.int/icf#b7> rdf:type owl:Class ;
                        rdfs:subClassOf <http://who.int/icf#b> .


###  http://who.int/icf#b710
<http://who.int/icf#b710> rdf:type owl:Class ;
                          rdfs:subClassOf <http://who.int/icf#b710-b729> .


###  http://who.int/icf#b710-b729
<http://who.int/icf#b710-b729> rdf:type owl:Class ;
                               rdfs:subClassOf <http://who.int/icf#b7> .


###  http://who.int/icf#b7100
<http://who.int/icf#b7100> rdf:type owl:Class ;
                           rdfs:subClassOf <http://who.int/icf#b710> .


###  http://who.int/icf#b7101
<http://who.int/icf#b7101> rdf:type owl:Class ;
                           rdfs:subClassOf <http://who.int/icf#b710> .


###  http://who.int/icf#b7102
<http://who.int/icf#b7102> rdf:type owl:Class ;
                           rdfs:subClassOf <http://who.int/icf#b710> .


###  http://who.int/icf#b7108
<http://who.int/icf#b7108> rdf:type owl:Class ;
                           rdfs:subClassOf <http://who.int/icf#b710> .


###  http://who.int/icf#b7109
<http://who.int/icf#b7109> rdf:type owl:Class ;
                           rdfs:subClassOf <http://who.int/icf#b710> .


###  http://who.int/icf#b715
<http://who.int/icf#b715> rdf:type owl:Class ;
                          rdfs:subClassOf <http://who.int/icf#b710-b729> .


###  http://who.int/icf#b7150
<http://who.int/icf#b7150> rdf:type owl:Class ;
                           rdfs:subClassOf <http://who.int/icf#b715> .


###  http://who.int/icf#b7151
<http://who.int/icf#b7151> rdf:type owl:Class ;
                           rdfs:subClassOf <http://who.int/icf#b715> .


###  http://who.int/icf#b7152
<http://who.int/icf#b7152> rdf:type owl:Class ;
                           rdfs:subClassOf <http://who.int/icf#b715> .


###  http://who.int/icf#b7158
<http://who.int/icf#b7158> rdf:type owl:Class ;
                           rdfs:subClassOf <http://who.int/icf#b715> .


###  http://who.int/icf#b7159
<http://who.int/icf#b7159> rdf:type owl:Class ;
                           rdfs:subClassOf <http://who.int/icf#b715> .


###  http://who.int/icf#b720
<http://who.int/icf#b720> rdf:type owl:Class ;
                          rdfs:subClassOf <http://who.int/icf#b710-b729> .


###  http://who.int/icf#b7200
<http://who.int/icf#b7200> rdf:type owl:Class ;
                           rdfs:subClassOf <http://who.int/icf#b720> .


###  http://who.int/icf#b7201
<http://who.int/icf#b7201> rdf:type owl:Class ;
                           rdfs:subClassOf <http://who.int/icf#b720> .


###  http://who.int/icf#b7202
<http://who.int/icf#b7202> rdf:type owl:Class ;
                           rdfs:subClassOf <http://who.int/icf#b720> .


###  http://who.int/icf#b7203
<http://who.int/icf#b7203> rdf:type owl:Class ;
                           rdfs:subClassOf <http://who.int/icf#b720> .


###  http://who.int/icf#b7208
<http://who.int/icf#b7208> rdf:type owl:Class ;
                           rdfs:subClassOf <http://who.int/icf#b720> .


###  http://who.int/icf#b7209
<http://who.int/icf#b7209> rdf:type owl:Class ;
                           rdfs:subClassOf <http://who.int/icf#b720> .


###  http://who.int/icf#b729
<http://who.int/icf#b729> rdf:type owl:Class ;
                          rdfs:subClassOf <http://who.int/icf#b710-b729> .


###  http://who.int/icf#b730
<http://who.int/icf#b730> rdf:type owl:Class ;
                          rdfs:subClassOf <http://who.int/icf#b730-b749> .


###  http://who.int/icf#b730-b749
<http://who.int/icf#b730-b749> rdf:type owl:Class ;
                               rdfs:subClassOf <http://who.int/icf#b7> .


###  http://who.int/icf#b7300
<http://who.int/icf#b7300> rdf:type owl:Class ;
                           rdfs:subClassOf <http://who.int/icf#b730> .


###  http://who.int/icf#b7301
<http://who.int/icf#b7301> rdf:type owl:Class ;
                           rdfs:subClassOf <http://who.int/icf#b730> .


###  http://who.int/icf#b7302
<http://who.int/icf#b7302> rdf:type owl:Class ;
                           rdfs:subClassOf <http://who.int/icf#b730> .


###  http://who.int/icf#b7303
<http://who.int/icf#b7303> rdf:type owl:Class ;
                           rdfs:subClassOf <http://who.int/icf#b730> .


###  http://who.int/icf#b7304
<http://who.int/icf#b7304> rdf:type owl:Class ;
                           rdfs:subClassOf <http://who.int/icf#b730> .


###  http://who.int/icf#b7305
<http://who.int/icf#b7305> rdf:type owl:Class ;
                           rdfs:subClassOf <http://who.int/icf#b730> .


###  http://who.int/icf#b7306
<http://who.int/icf#b7306> rdf:type owl:Class ;
                           rdfs:subClassOf <http://who.int/icf#b730> .


###  http://who.int/icf#b7308
<http://who.int/icf#b7308> rdf:type owl:Class ;
                           rdfs:subClassOf <http://who.int/icf#b730> .


###  http://who.int/icf#b7309
<http://who.int/icf#b7309> rdf:type owl:Class ;
                           rdfs:subClassOf <http://who.int/icf#b730> .


###  http://who.int/icf#b735
<http://who.int/icf#b735> rdf:type owl:Class ;
                          rdfs:subClassOf <http://who.int/icf#b730-b749> .


###  http://who.int/icf#b7350
<http://who.int/icf#b7350> rdf:type owl:Class ;
                           rdfs:subClassOf <http://who.int/icf#b735> .


###  http://who.int/icf#b7351
<http://who.int/icf#b7351> rdf:type owl:Class ;
                           rdfs:subClassOf <http://who.int/icf#b735> .


###  http://who.int/icf#b7352
<http://who.int/icf#b7352> rdf:type owl:Class ;
                           rdfs:subClassOf <http://who.int/icf#b735> .


###  http://who.int/icf#b7353
<http://who.int/icf#b7353> rdf:type owl:Class ;
                           rdfs:subClassOf <http://who.int/icf#b735> .


###  http://who.int/icf#b7354
<http://who.int/icf#b7354> rdf:type owl:Class ;
                           rdfs:subClassOf <http://who.int/icf#b735> .


###  http://who.int/icf#b7355
<http://who.int/icf#b7355> rdf:type owl:Class ;
                           rdfs:subClassOf <http://who.int/icf#b735> .


###  http://who.int/icf#b7356
<http://who.int/icf#b7356> rdf:type owl:Class ;
                           rdfs:subClassOf <http://who.int/icf#b735> .


###  http://who.int/icf#b7358
<http://who.int/icf#b7358> rdf:type owl:Class ;
                           rdfs:subClassOf <http://who.int/icf#b735> .


###  http://who.int/icf#b7359
<http://who.int/icf#b7359> rdf:type owl:Class ;
                           rdfs:subClassOf <http://who.int/icf#b735> .


###  http://who.int/icf#b740
<http://who.int/icf#b740> rdf:type owl:Class ;
                          rdfs:subClassOf <http://who.int/icf#b730-b749> .


###  http://who.int/icf#b7400
<http://who.int/icf#b7400> rdf:type owl:Class ;
                           rdfs:subClassOf <http://who.int/icf#b740> .


###  http://who.int/icf#b7401
<http://who.int/icf#b7401> rdf:type owl:Class ;
                           rdfs:subClassOf <http://who.int/icf#b740> .


###  http://who.int/icf#b7402
<http://who.int/icf#b7402> rdf:type owl:Class ;
                           rdfs:subClassOf <http://who.int/icf#b740> .


###  http://who.int/icf#b7408
<http://who.int/icf#b7408> rdf:type owl:Class ;
                           rdfs:subClassOf <http://who.int/icf#b740> .


###  http://who.int/icf#b7409
<http://who.int/icf#b7409> rdf:type owl:Class ;
                           rdfs:subClassOf <http://who.int/icf#b740> .


###  http://who.int/icf#b749
<http://who.int/icf#b749> rdf:type owl:Class ;
                          rdfs:subClassOf <http://who.int/icf#b730-b749> .


###  http://who.int/icf#b750
<http://who.int/icf#b750> rdf:type owl:Class ;
                          rdfs:subClassOf <http://who.int/icf#b750-b789> .


###  http://who.int/icf#b750-b789
<http://who.int/icf#b750-b789> rdf:type owl:Class ;
                               rdfs:subClassOf <http://who.int/icf#b7> .


###  http://who.int/icf#b7500
<http://who.int/icf#b7500> rdf:type owl:Class ;
                           rdfs:subClassOf <http://who.int/icf#b750> .


###  http://who.int/icf#b7501
<http://who.int/icf#b7501> rdf:type owl:Class ;
                           rdfs:subClassOf <http://who.int/icf#b750> .


###  http://who.int/icf#b7502
<http://who.int/icf#b7502> rdf:type owl:Class ;
                           rdfs:subClassOf <http://who.int/icf#b750> .


###  http://who.int/icf#b7508
<http://who.int/icf#b7508> rdf:type owl:Class ;
                           rdfs:subClassOf <http://who.int/icf#b750> .


###  http://who.int/icf#b7509
<http://who.int/icf#b7509> rdf:type owl:Class ;
                           rdfs:subClassOf <http://who.int/icf#b750> .


###  http://who.int/icf#b755
<http://who.int/icf#b755> rdf:type owl:Class ;
                          rdfs:subClassOf <http://who.int/icf#b750-b789> .


###  http://who.int/icf#b760
<http://who.int/icf#b760> rdf:type owl:Class ;
                          rdfs:subClassOf <http://who.int/icf#b750-b789> .


###  http://who.int/icf#b7600
<http://who.int/icf#b7600> rdf:type owl:Class ;
                           rdfs:subClassOf <http://who.int/icf#b760> .


###  http://who.int/icf#b7601
<http://who.int/icf#b7601> rdf:type owl:Class ;
                           rdfs:subClassOf <http://who.int/icf#b760> .


###  http://who.int/icf#b7602
<http://who.int/icf#b7602> rdf:type owl:Class ;
                           rdfs:subClassOf <http://who.int/icf#b760> .


###  http://who.int/icf#b7603
<http://who.int/icf#b7603> rdf:type owl:Class ;
                           rdfs:subClassOf <http://who.int/icf#b760> .


###  http://who.int/icf#b7608
<http://who.int/icf#b7608> rdf:type owl:Class ;
                           rdfs:subClassOf <http://who.int/icf#b760> .


###  http://who.int/icf#b7609
<http://who.int/icf#b7609> rdf:type owl:Class ;
                           rdfs:subClassOf <http://who.int/icf#b760> .


###  http://who.int/icf#b765
<http://who.int/icf#b765> rdf:type owl:Class ;
                          rdfs:subClassOf <http://who.int/icf#b750-b789> .


###  http://who.int/icf#b7650
<http://who.int/icf#b7650> rdf:type owl:Class ;
                           rdfs:subClassOf <http://who.int/icf#b765> .


###  http://who.int/icf#b7651
<http://who.int/icf#b7651> rdf:type owl:Class ;
                           rdfs:subClassOf <http://who.int/icf#b765> .


###  http://who.int/icf#b7652
<http://who.int/icf#b7652> rdf:type owl:Class ;
                           rdfs:subClassOf <http://who.int/icf#b765> .


###  http://who.int/icf#b7653
<http://who.int/icf#b7653> rdf:type owl:Class ;
                           rdfs:subClassOf <http://who.int/icf#b765> .


###  http://who.int/icf#b7658
<http://who.int/icf#b7658> rdf:type owl:Class ;
                           rdfs:subClassOf <http://who.int/icf#b765> .


###  http://who.int/icf#b7659
<http://who.int/icf#b7659> rdf:type owl:Class ;
                           rdfs:subClassOf <http://who.int/icf#b765> .


###  http://who.int/icf#b770
<http://who.int/icf#b770> rdf:type owl:Class ;
                          rdfs:subClassOf <http://who.int/icf#b750-b789> .


###  http://who.int/icf#b780
<http://who.int/icf#b780> rdf:type owl:Class ;
                          rdfs:subClassOf <http://who.int/icf#b750-b789> .


###  http://who.int/icf#b7800
<http://who.int/icf#b7800> rdf:type owl:Class ;
                           rdfs:subClassOf <http://who.int/icf#b780> .


###  http://who.int/icf#b7801
<http://who.int/icf#b7801> rdf:type owl:Class ;
                           rdfs:subClassOf <http://who.int/icf#b780> .


###  http://who.int/icf#b7808
<http://who.int/icf#b7808> rdf:type owl:Class ;
                           rdfs:subClassOf <http://who.int/icf#b780> .


###  http://who.int/icf#b7809
<http://who.int/icf#b7809> rdf:type owl:Class ;
                           rdfs:subClassOf <http://who.int/icf#b780> .


###  http://who.int/icf#b789
<http://who.int/icf#b789> rdf:type owl:Class ;
                          rdfs:subClassOf <http://who.int/icf#b750-b789> .


###  http://who.int/icf#b798
<http://who.int/icf#b798> rdf:type owl:Class ;
                          rdfs:subClassOf <http://who.int/icf#b7> .


###  http://who.int/icf#b799
<http://who.int/icf#b799> rdf:type owl:Class ;
                          rdfs:subClassOf <http://who.int/icf#b7> .


###  http://who.int/icf#b8
<http://who.int/icf#b8> rdf:type owl:Class ;
                        rdfs:subClassOf <http://who.int/icf#b> .


###  http://who.int/icf#b810
<http://who.int/icf#b810> rdf:type owl:Class ;
                          rdfs:subClassOf <http://who.int/icf#b810-b849> .


###  http://who.int/icf#b810-b849
<http://who.int/icf#b810-b849> rdf:type owl:Class ;
                               rdfs:subClassOf <http://who.int/icf#b8> .


###  http://who.int/icf#b820
<http://who.int/icf#b820> rdf:type owl:Class ;
                          rdfs:subClassOf <http://who.int/icf#b810-b849> .


###  http://who.int/icf#b830
<http://who.int/icf#b830> rdf:type owl:Class ;
                          rdfs:subClassOf <http://who.int/icf#b810-b849> .


###  http://who.int/icf#b840
<http://who.int/icf#b840> rdf:type owl:Class ;
                          rdfs:subClassOf <http://who.int/icf#b810-b849> .


###  http://who.int/icf#b849
<http://who.int/icf#b849> rdf:type owl:Class ;
                          rdfs:subClassOf <http://who.int/icf#b810-b849> .


###  http://who.int/icf#b850
<http://who.int/icf#b850> rdf:type owl:Class ;
                          rdfs:subClassOf <http://who.int/icf#b850-b869> .


###  http://who.int/icf#b850-b869
<http://who.int/icf#b850-b869> rdf:type owl:Class ;
                               rdfs:subClassOf <http://who.int/icf#b8> .


###  http://who.int/icf#b860
<http://who.int/icf#b860> rdf:type owl:Class ;
                          rdfs:subClassOf <http://who.int/icf#b850-b869> .


###  http://who.int/icf#b869
<http://who.int/icf#b869> rdf:type owl:Class ;
                          rdfs:subClassOf <http://who.int/icf#b850-b869> .


###  http://who.int/icf#b898
<http://who.int/icf#b898> rdf:type owl:Class ;
                          rdfs:subClassOf <http://who.int/icf#b8> .


###  http://who.int/icf#b899
<http://who.int/icf#b899> rdf:type owl:Class ;
                          rdfs:subClassOf <http://who.int/icf#b8> .


###  http://who.int/icf#d
<http://who.int/icf#d> rdf:type owl:Class ;
                       rdfs:subClassOf <http://who.int/icf#ICFCategory> .


###  http://who.int/icf#d1
<http://who.int/icf#d1> rdf:type owl:Class ;
                        rdfs:subClassOf <http://who.int/icf#d> .


###  http://who.int/icf#d110
<http://who.int/icf#d110> rdf:type owl:Class ;
                          rdfs:subClassOf <http://who.int/icf#d110-d129> .


###  http://who.int/icf#d110-d129
<http://who.int/icf#d110-d129> rdf:type owl:Class ;
                               rdfs:subClassOf <http://who.int/icf#d1> .


###  http://who.int/icf#d115
<http://who.int/icf#d115> rdf:type owl:Class ;
                          rdfs:subClassOf <http://who.int/icf#d110-d129> .


###  http://who.int/icf#d120
<http://who.int/icf#d120> rdf:type owl:Class ;
                          rdfs:subClassOf <http://who.int/icf#d110-d129> .


###  http://who.int/icf#d129
<http://who.int/icf#d129> rdf:type owl:Class ;
                          rdfs:subClassOf <http://who.int/icf#d110-d129> .


###  http://who.int/icf#d130
<http://who.int/icf#d130> rdf:type owl:Class ;
                          rdfs:subClassOf <http://who.int/icf#d130-d159> .


###  http://who.int/icf#d130-d159
<http://who.int/icf#d130-d159> rdf:type owl:Class ;
                               rdfs:subClassOf <http://who.int/icf#d1> .


###  http://who.int/icf#d135
<http://who.int/icf#d135> rdf:type owl:Class ;
                          rdfs:subClassOf <http://who.int/icf#d130-d159> .


###  http://who.int/icf#d140
<http://who.int/icf#d140> rdf:type owl:Class ;
                          rdfs:subClassOf <http://who.int/icf#d130-d159> .


###  http://who.int/icf#d145
<http://who.int/icf#d145> rdf:type owl:Class ;
                          rdfs:subClassOf <http://who.int/icf#d130-d159> .


###  http://who.int/icf#d150
<http://who.int/icf#d150> rdf:type owl:Class ;
                          rdfs:subClassOf <http://who.int/icf#d130-d159> .


###  http://who.int/icf#d155
<http://who.int/icf#d155> rdf:type owl:Class ;
                          rdfs:subClassOf <http://who.int/icf#d130-d159> .


###  http://who.int/icf#d1550
<http://who.int/icf#d1550> rdf:type owl:Class ;
                           rdfs:subClassOf <http://who.int/icf#d155> .


###  http://who.int/icf#d1551
<http://who.int/icf#d1551> rdf:type owl:Class ;
                           rdfs:subClassOf <http://who.int/icf#d155> .


###  http://who.int/icf#d1558
<http://who.int/icf#d1558> rdf:type owl:Class ;
                           rdfs:subClassOf <http://who.int/icf#d155> .


###  http://who.int/icf#d1559
<http://who.int/icf#d1559> rdf:type owl:Class ;
                           rdfs:subClassOf <http://who.int/icf#d155> .


###  http://who.int/icf#d159
<http://who.int/icf#d159> rdf:type owl:Class ;
                          rdfs:subClassOf <http://who.int/icf#d130-d159> .


###  http://who.int/icf#d160
<http://who.int/icf#d160> rdf:type owl:Class ;
                          rdfs:subClassOf <http://who.int/icf#d160-d179> .


###  http://who.int/icf#d160-d179
<http://who.int/icf#d160-d179> rdf:type owl:Class ;
                               rdfs:subClassOf <http://who.int/icf#d1> .


###  http://who.int/icf#d163
<http://who.int/icf#d163> rdf:type owl:Class ;
                          rdfs:subClassOf <http://who.int/icf#d160-d179> .


###  http://who.int/icf#d166
<http://who.int/icf#d166> rdf:type owl:Class ;
                          rdfs:subClassOf <http://who.int/icf#d160-d179> .


###  http://who.int/icf#d170
<http://who.int/icf#d170> rdf:type owl:Class ;
                          rdfs:subClassOf <http://who.int/icf#d160-d179> .


###  http://who.int/icf#d172
<http://who.int/icf#d172> rdf:type owl:Class ;
                          rdfs:subClassOf <http://who.int/icf#d160-d179> .


###  http://who.int/icf#d175
<http://who.int/icf#d175> rdf:type owl:Class ;
                          rdfs:subClassOf <http://who.int/icf#d160-d179> .


###  http://who.int/icf#d1750
<http://who.int/icf#d1750> rdf:type owl:Class ;
                           rdfs:subClassOf <http://who.int/icf#d175> .


###  http://who.int/icf#d1751
<http://who.int/icf#d1751> rdf:type owl:Class ;
                           rdfs:subClassOf <http://who.int/icf#d175> .


###  http://who.int/icf#d1758
<http://who.int/icf#d1758> rdf:type owl:Class ;
                           rdfs:subClassOf <http://who.int/icf#d175> .


###  http://who.int/icf#d1759
<http://who.int/icf#d1759> rdf:type owl:Class ;
                           rdfs:subClassOf <http://who.int/icf#d175> .


###  http://who.int/icf#d177
<http://who.int/icf#d177> rdf:type owl:Class ;
                          rdfs:subClassOf <http://who.int/icf#d160-d179> .


###  http://who.int/icf#d179
<http://who.int/icf#d179> rdf:type owl:Class ;
                          rdfs:subClassOf <http://who.int/icf#d160-d179> .


###  http://who.int/icf#d198
<http://who.int/icf#d198> rdf:type owl:Class ;
                          rdfs:subClassOf <http://who.int/icf#d1> .


###  http://who.int/icf#d199
<http://who.int/icf#d199> rdf:type owl:Class ;
                          rdfs:subClassOf <http://who.int/icf#d1> .


###  http://who.int/icf#d2
<http://who.int/icf#d2> rdf:type owl:Class ;
                        rdfs:subClassOf <http://who.int/icf#d> .


###  http://who.int/icf#d210
<http://who.int/icf#d210> rdf:type owl:Class ;
                          rdfs:subClassOf <http://who.int/icf#d2> .


###  http://who.int/icf#d2100
<http://who.int/icf#d2100> rdf:type owl:Class ;
                           rdfs:subClassOf <http://who.int/icf#d210> .


###  http://who.int/icf#d2101
<http://who.int/icf#d2101> rdf:type owl:Class ;
                           rdfs:subClassOf <http://who.int/icf#d210> .


###  http://who.int/icf#d2102
<http://who.int/icf#d2102> rdf:type owl:Class ;
                           rdfs:subClassOf <http://who.int/icf#d210> .


###  http://who.int/icf#d2103
<http://who.int/icf#d2103> rdf:type owl:Class ;
                           rdfs:subClassOf <http://who.int/icf#d210> .


###  http://who.int/icf#d2108
<http://who.int/icf#d2108> rdf:type owl:Class ;
                           rdfs:subClassOf <http://who.int/icf#d210> .


###  http://who.int/icf#d2109
<http://who.int/icf#d2109> rdf:type owl:Class ;
                           rdfs:subClassOf <http://who.int/icf#d210> .


###  http://who.int/icf#d220
<http://who.int/icf#d220> rdf:type owl:Class ;
                          rdfs:subClassOf <http://who.int/icf#d2> .


###  http://who.int/icf#d2200
<http://who.int/icf#d2200> rdf:type owl:Class ;
                           rdfs:subClassOf <http://who.int/icf#d220> .


###  http://who.int/icf#d2201
<http://who.int/icf#d2201> rdf:type owl:Class ;
                           rdfs:subClassOf <http://who.int/icf#d220> .


###  http://who.int/icf#d2202
<http://who.int/icf#d2202> rdf:type owl:Class ;
                           rdfs:subClassOf <http://who.int/icf#d220> .


###  http://who.int/icf#d2203
<http://who.int/icf#d2203> rdf:type owl:Class ;
                           rdfs:subClassOf <http://who.int/icf#d220> .


###  http://who.int/icf#d2208
<http://who.int/icf#d2208> rdf:type owl:Class ;
                           rdfs:subClassOf <http://who.int/icf#d220> .


###  http://who.int/icf#d2209
<http://who.int/icf#d2209> rdf:type owl:Class ;
                           rdfs:subClassOf <http://who.int/icf#d220> .


###  http://who.int/icf#d230
<http://who.int/icf#d230> rdf:type owl:Class ;
                          rdfs:subClassOf <http://who.int/icf#d2> .


###  http://who.int/icf#d2301
<http://who.int/icf#d2301> rdf:type owl:Class ;
                           rdfs:subClassOf <http://who.int/icf#d230> .


###  http://who.int/icf#d2302
<http://who.int/icf#d2302> rdf:type owl:Class ;
                           rdfs:subClassOf <http://who.int/icf#d230> .


###  http://who.int/icf#d2303
<http://who.int/icf#d2303> rdf:type owl:Class ;
                           rdfs:subClassOf <http://who.int/icf#d230> .


###  http://who.int/icf#d2308
<http://who.int/icf#d2308> rdf:type owl:Class ;
                           rdfs:subClassOf <http://who.int/icf#d230> .


###  http://who.int/icf#d2309
<http://who.int/icf#d2309> rdf:type owl:Class ;
                           rdfs:subClassOf <http://who.int/icf#d230> .


###  http://who.int/icf#d240
<http://who.int/icf#d240> rdf:type owl:Class ;
                          rdfs:subClassOf <http://who.int/icf#d2> .


###  http://who.int/icf#d2400
<http://who.int/icf#d2400> rdf:type owl:Class ;
                           rdfs:subClassOf <http://who.int/icf#d240> .


###  http://who.int/icf#d2401
<http://who.int/icf#d2401> rdf:type owl:Class ;
                           rdfs:subClassOf <http://who.int/icf#d240> .


###  http://who.int/icf#d2402
<http://who.int/icf#d2402> rdf:type owl:Class ;
                           rdfs:subClassOf <http://who.int/icf#d240> .


###  http://who.int/icf#d2408
<http://who.int/icf#d2408> rdf:type owl:Class ;
                           rdfs:subClassOf <http://who.int/icf#d240> .


###  http://who.int/icf#d2409
<http://who.int/icf#d2409> rdf:type owl:Class ;
                           rdfs:subClassOf <http://who.int/icf#d240> .


###  http://who.int/icf#d298
<http://who.int/icf#d298> rdf:type owl:Class ;
                          rdfs:subClassOf <http://who.int/icf#d2> .


###  http://who.int/icf#d299
<http://who.int/icf#d299> rdf:type owl:Class ;
                          rdfs:subClassOf <http://who.int/icf#d2> .


###  http://who.int/icf#d3
<http://who.int/icf#d3> rdf:type owl:Class ;
                        rdfs:subClassOf <http://who.int/icf#d> .


###  http://who.int/icf#d310
<http://who.int/icf#d310> rdf:type owl:Class ;
                          rdfs:subClassOf <http://who.int/icf#d310-d329> .


###  http://who.int/icf#d310-d329
<http://who.int/icf#d310-d329> rdf:type owl:Class ;
                               rdfs:subClassOf <http://who.int/icf#d3> .


###  http://who.int/icf#d315
<http://who.int/icf#d315> rdf:type owl:Class ;
                          rdfs:subClassOf <http://who.int/icf#d310-d329> .


###  http://who.int/icf#d3150
<http://who.int/icf#d3150> rdf:type owl:Class ;
                           rdfs:subClassOf <http://who.int/icf#d315> .


###  http://who.int/icf#d3151
<http://who.int/icf#d3151> rdf:type owl:Class ;
                           rdfs:subClassOf <http://who.int/icf#d315> .


###  http://who.int/icf#d3152
<http://who.int/icf#d3152> rdf:type owl:Class ;
                           rdfs:subClassOf <http://who.int/icf#d315> .


###  http://who.int/icf#d3158
<http://who.int/icf#d3158> rdf:type owl:Class ;
                           rdfs:subClassOf <http://who.int/icf#d315> .


###  http://who.int/icf#d3159
<http://who.int/icf#d3159> rdf:type owl:Class ;
                           rdfs:subClassOf <http://who.int/icf#d315> .


###  http://who.int/icf#d320
<http://who.int/icf#d320> rdf:type owl:Class ;
                          rdfs:subClassOf <http://who.int/icf#d310-d329> .


###  http://who.int/icf#d325
<http://who.int/icf#d325> rdf:type owl:Class ;
                          rdfs:subClassOf <http://who.int/icf#d310-d329> .


###  http://who.int/icf#d329
<http://who.int/icf#d329> rdf:type owl:Class ;
                          rdfs:subClassOf <http://who.int/icf#d310-d329> .


###  http://who.int/icf#d330
<http://who.int/icf#d330> rdf:type owl:Class ;
                          rdfs:subClassOf <http://who.int/icf#d330-d349> .


###  http://who.int/icf#d330-d349
<http://who.int/icf#d330-d349> rdf:type owl:Class ;
                               rdfs:subClassOf <http://who.int/icf#d3> .


###  http://who.int/icf#d335
<http://who.int/icf#d335> rdf:type owl:Class ;
                          rdfs:subClassOf <http://who.int/icf#d330-d349> .


###  http://who.int/icf#d3350
<http://who.int/icf#d3350> rdf:type owl:Class ;
                           rdfs:subClassOf <http://who.int/icf#d335> .


###  http://who.int/icf#d3351
<http://who.int/icf#d3351> rdf:type owl:Class ;
                           rdfs:subClassOf <http://who.int/icf#d335> .


###  http://who.int/icf#d3352
<http://who.int/icf#d3352> rdf:type owl:Class ;
                           rdfs:subClassOf <http://who.int/icf#d335> .


###  http://who.int/icf#d3358
<http://who.int/icf#d3358> rdf:type owl:Class ;
                           rdfs:subClassOf <http://who.int/icf#d335> .


###  http://who.int/icf#d3359
<http://who.int/icf#d3359> rdf:type owl:Class ;
                           rdfs:subClassOf <http://who.int/icf#d335> .


###  http://who.int/icf#d340
<http://who.int/icf#d340> rdf:type owl:Class ;
                          rdfs:subClassOf <http://who.int/icf#d330-d349> .


###  http://who.int/icf#d345
<http://who.int/icf#d345> rdf:type owl:Class ;
                          rdfs:subClassOf <http://who.int/icf#d330-d349> .


###  http://who.int/icf#d349
<http://who.int/icf#d349> rdf:type owl:Class ;
                          rdfs:subClassOf <http://who.int/icf#d330-d349> .


###  http://who.int/icf#d350
<http://who.int/icf#d350> rdf:type owl:Class ;
                          rdfs:subClassOf <http://who.int/icf#d350-d369> .


###  http://who.int/icf#d350-d369
<http://who.int/icf#d350-d369> rdf:type owl:Class ;
                               rdfs:subClassOf <http://who.int/icf#d3> .


###  http://who.int/icf#d3500
<http://who.int/icf#d3500> rdf:type owl:Class ;
                           rdfs:subClassOf <http://who.int/icf#d350> .


###  http://who.int/icf#d3501
<http://who.int/icf#d3501> rdf:type owl:Class ;
                           rdfs:subClassOf <http://who.int/icf#d350> .


###  http://who.int/icf#d3502
<http://who.int/icf#d3502> rdf:type owl:Class ;
                           rdfs:subClassOf <http://who.int/icf#d350> .


###  http://who.int/icf#d3503
<http://who.int/icf#d3503> rdf:type owl:Class ;
                           rdfs:subClassOf <http://who.int/icf#d350> .


###  http://who.int/icf#d3504
<http://who.int/icf#d3504> rdf:type owl:Class ;
                           rdfs:subClassOf <http://who.int/icf#d350> .


###  http://who.int/icf#d3508
<http://who.int/icf#d3508> rdf:type owl:Class ;
                           rdfs:subClassOf <http://who.int/icf#d350> .


###  http://who.int/icf#d3509
<http://who.int/icf#d3509> rdf:type owl:Class ;
                           rdfs:subClassOf <http://who.int/icf#d350> .


###  http://who.int/icf#d355
<http://who.int/icf#d355> rdf:type owl:Class ;
                          rdfs:subClassOf <http://who.int/icf#d350-d369> .


###  http://who.int/icf#d3550
<http://who.int/icf#d3550> rdf:type owl:Class ;
                           rdfs:subClassOf <http://who.int/icf#d355> .


###  http://who.int/icf#d3551
<http://who.int/icf#d3551> rdf:type owl:Class ;
                           rdfs:subClassOf <http://who.int/icf#d355> .


###  http://who.int/icf#d3558
<http://who.int/icf#d3558> rdf:type owl:Class ;
                           rdfs:subClassOf <http://who.int/icf#d355> .


###  http://who.int/icf#d3559
<http://who.int/icf#d3559> rdf:type owl:Class ;
                           rdfs:subClassOf <http://who.int/icf#d355> .


###  http://who.int/icf#d360
<http://who.int/icf#d360> rdf:type owl:Class ;
                          rdfs:subClassOf <http://who.int/icf#d350-d369> .


###  http://who.int/icf#d3600
<http://who.int/icf#d3600> rdf:type owl:Class ;
                           rdfs:subClassOf <http://who.int/icf#d360> .


###  http://who.int/icf#d3601
<http://who.int/icf#d3601> rdf:type owl:Class ;
                           rdfs:subClassOf <http://who.int/icf#d360> .


###  http://who.int/icf#d3602
<http://who.int/icf#d3602> rdf:type owl:Class ;
                           rdfs:subClassOf <http://who.int/icf#d360> .


###  http://who.int/icf#d3608
<http://who.int/icf#d3608> rdf:type owl:Class ;
                           rdfs:subClassOf <http://who.int/icf#d360> .


###  http://who.int/icf#d3609
<http://who.int/icf#d3609> rdf:type owl:Class ;
                           rdfs:subClassOf <http://who.int/icf#d360> .


###  http://who.int/icf#d369
<http://who.int/icf#d369> rdf:type owl:Class ;
                          rdfs:subClassOf <http://who.int/icf#d350-d369> .


###  http://who.int/icf#d398
<http://who.int/icf#d398> rdf:type owl:Class ;
                          rdfs:subClassOf <http://who.int/icf#d3> .


###  http://who.int/icf#d399
<http://who.int/icf#d399> rdf:type owl:Class ;
                          rdfs:subClassOf <http://who.int/icf#d3> .


###  http://who.int/icf#d4
<http://who.int/icf#d4> rdf:type owl:Class ;
                        rdfs:subClassOf <http://who.int/icf#d> .


###  http://who.int/icf#d410
<http://who.int/icf#d410> rdf:type owl:Class ;
                          rdfs:subClassOf <http://who.int/icf#d410-d429> .


###  http://who.int/icf#d410-d429
<http://who.int/icf#d410-d429> rdf:type owl:Class ;
                               rdfs:subClassOf <http://who.int/icf#d4> .


###  http://who.int/icf#d4100
<http://who.int/icf#d4100> rdf:type owl:Class ;
                           rdfs:subClassOf <http://who.int/icf#d410> .


###  http://who.int/icf#d4101
<http://who.int/icf#d4101> rdf:type owl:Class ;
                           rdfs:subClassOf <http://who.int/icf#d410> .


###  http://who.int/icf#d4102
<http://who.int/icf#d4102> rdf:type owl:Class ;
                           rdfs:subClassOf <http://who.int/icf#d410> .


###  http://who.int/icf#d4103
<http://who.int/icf#d4103> rdf:type owl:Class ;
                           rdfs:subClassOf <http://who.int/icf#d410> .


###  http://who.int/icf#d4104
<http://who.int/icf#d4104> rdf:type owl:Class ;
                           rdfs:subClassOf <http://who.int/icf#d410> .


###  http://who.int/icf#d4105
<http://who.int/icf#d4105> rdf:type owl:Class ;
                           rdfs:subClassOf <http://who.int/icf#d410> .


###  http://who.int/icf#d4106
<http://who.int/icf#d4106> rdf:type owl:Class ;
                           rdfs:subClassOf <http://who.int/icf#d410> .


###  http://who.int/icf#d4108
<http://who.int/icf#d4108> rdf:type owl:Class ;
                           rdfs:subClassOf <http://who.int/icf#d410> .


###  http://who.int/icf#d4109
<http://who.int/icf#d4109> rdf:type owl:Class ;
                           rdfs:subClassOf <http://who.int/icf#d410> .


###  http://who.int/icf#d415
<http://who.int/icf#d415> rdf:type owl:Class ;
                          rdfs:subClassOf <http://who.int/icf#d410-d429> .


###  http://who.int/icf#d4150
<http://who.int/icf#d4150> rdf:type owl:Class ;
                           rdfs:subClassOf <http://who.int/icf#d415> .


###  http://who.int/icf#d4151
<http://who.int/icf#d4151> rdf:type owl:Class ;
                           rdfs:subClassOf <http://who.int/icf#d415> .


###  http://who.int/icf#d4152
<http://who.int/icf#d4152> rdf:type owl:Class ;
                           rdfs:subClassOf <http://who.int/icf#d415> .


###  http://who.int/icf#d4153
<http://who.int/icf#d4153> rdf:type owl:Class ;
                           rdfs:subClassOf <http://who.int/icf#d415> .


###  http://who.int/icf#d4154
<http://who.int/icf#d4154> rdf:type owl:Class ;
                           rdfs:subClassOf <http://who.int/icf#d415> .


###  http://who.int/icf#d4158
<http://who.int/icf#d4158> rdf:type owl:Class ;
                           rdfs:subClassOf <http://who.int/icf#d415> .


###  http://who.int/icf#d4159
<http://who.int/icf#d4159> rdf:type owl:Class ;
                           rdfs:subClassOf <http://who.int/icf#d415> .


###  http://who.int/icf#d420
<http://who.int/icf#d420> rdf:type owl:Class ;
                          rdfs:subClassOf <http://who.int/icf#d410-d429> .


###  http://who.int/icf#d4200
<http://who.int/icf#d4200> rdf:type owl:Class ;
                           rdfs:subClassOf <http://who.int/icf#d420> .


###  http://who.int/icf#d4201
<http://who.int/icf#d4201> rdf:type owl:Class ;
                           rdfs:subClassOf <http://who.int/icf#d420> .


###  http://who.int/icf#d4208
<http://who.int/icf#d4208> rdf:type owl:Class ;
                           rdfs:subClassOf <http://who.int/icf#d420> .


###  http://who.int/icf#d4209
<http://who.int/icf#d4209> rdf:type owl:Class ;
                           rdfs:subClassOf <http://who.int/icf#d420> .


###  http://who.int/icf#d429
<http://who.int/icf#d429> rdf:type owl:Class ;
                          rdfs:subClassOf <http://who.int/icf#d410-d429> .


###  http://who.int/icf#d430
<http://who.int/icf#d430> rdf:type owl:Class ;
                          rdfs:subClassOf <http://who.int/icf#d430-d449> .


###  http://who.int/icf#d430-d449
<http://who.int/icf#d430-d449> rdf:type owl:Class ;
                               rdfs:subClassOf <http://who.int/icf#d4> .


###  http://who.int/icf#d4300
<http://who.int/icf#d4300> rdf:type owl:Class ;
                           rdfs:subClassOf <http://who.int/icf#d430> .


###  http://who.int/icf#d4301
<http://who.int/icf#d4301> rdf:type owl:Class ;
                           rdfs:subClassOf <http://who.int/icf#d430> .


###  http://who.int/icf#d4302
<http://who.int/icf#d4302> rdf:type owl:Class ;
                           rdfs:subClassOf <http://who.int/icf#d430> .


###  http://who.int/icf#d4303
<http://who.int/icf#d4303> rdf:type owl:Class ;
                           rdfs:subClassOf <http://who.int/icf#d430> .


###  http://who.int/icf#d4304
<http://who.int/icf#d4304> rdf:type owl:Class ;
                           rdfs:subClassOf <http://who.int/icf#d430> .


###  http://who.int/icf#d4305
<http://who.int/icf#d4305> rdf:type owl:Class ;
                           rdfs:subClassOf <http://who.int/icf#d430> .


###  http://who.int/icf#d4308
<http://who.int/icf#d4308> rdf:type owl:Class ;
                           rdfs:subClassOf <http://who.int/icf#d430> .


###  http://who.int/icf#d4309
<http://who.int/icf#d4309> rdf:type owl:Class ;
                           rdfs:subClassOf <http://who.int/icf#d430> .


###  http://who.int/icf#d435
<http://who.int/icf#d435> rdf:type owl:Class ;
                          rdfs:subClassOf <http://who.int/icf#d430-d449> .


###  http://who.int/icf#d4350
<http://who.int/icf#d4350> rdf:type owl:Class ;
                           rdfs:subClassOf <http://who.int/icf#d435> .


###  http://who.int/icf#d4351
<http://who.int/icf#d4351> rdf:type owl:Class ;
                           rdfs:subClassOf <http://who.int/icf#d435> .


###  http://who.int/icf#d4358
<http://who.int/icf#d4358> rdf:type owl:Class ;
                           rdfs:subClassOf <http://who.int/icf#d435> .


###  http://who.int/icf#d4359
<http://who.int/icf#d4359> rdf:type owl:Class ;
                           rdfs:subClassOf <http://who.int/icf#d435> .


###  http://who.int/icf#d440
<http://who.int/icf#d440> rdf:type owl:Class ;
                          rdfs:subClassOf <http://who.int/icf#d430-d449> .


###  http://who.int/icf#d4400
<http://who.int/icf#d4400> rdf:type owl:Class ;
                           rdfs:subClassOf <http://who.int/icf#d440> .


###  http://who.int/icf#d4401
<http://who.int/icf#d4401> rdf:type owl:Class ;
                           rdfs:subClassOf <http://who.int/icf#d440> .


###  http://who.int/icf#d4402
<http://who.int/icf#d4402> rdf:type owl:Class ;
                           rdfs:subClassOf <http://who.int/icf#d440> .


###  http://who.int/icf#d4403
<http://who.int/icf#d4403> rdf:type owl:Class ;
                           rdfs:subClassOf <http://who.int/icf#d440> .


###  http://who.int/icf#d4408
<http://who.int/icf#d4408> rdf:type owl:Class ;
                           rdfs:subClassOf <http://who.int/icf#d440> .


###  http://who.int/icf#d4409
<http://who.int/icf#d4409> rdf:type owl:Class ;
                           rdfs:subClassOf <http://who.int/icf#d440> .


###  http://who.int/icf#d445
<http://who.int/icf#d445> rdf:type owl:Class ;
                          rdfs:subClassOf <http://who.int/icf#d430-d449> .


###  http://who.int/icf#d4450
<http://who.int/icf#d4450> rdf:type owl:Class ;
                           rdfs:subClassOf <http://who.int/icf#d445> .


###  http://who.int/icf#d4451
<http://who.int/icf#d4451> rdf:type owl:Class ;
                           rdfs:subClassOf <http://who.int/icf#d445> .


###  http://who.int/icf#d4452
<http://who.int/icf#d4452> rdf:type owl:Class ;
                           rdfs:subClassOf <http://who.int/icf#d445> .


###  http://who.int/icf#d4453
<http://who.int/icf#d4453> rdf:type owl:Class ;
                           rdfs:subClassOf <http://who.int/icf#d445> .


###  http://who.int/icf#d4454
<http://who.int/icf#d4454> rdf:type owl:Class ;
                           rdfs:subClassOf <http://who.int/icf#d445> .


###  http://who.int/icf#d4455
<http://who.int/icf#d4455> rdf:type owl:Class ;
                           rdfs:subClassOf <http://who.int/icf#d445> .


###  http://who.int/icf#d4458
<http://who.int/icf#d4458> rdf:type owl:Class ;
                           rdfs:subClassOf <http://who.int/icf#d445> .


###  http://who.int/icf#d4459
<http://who.int/icf#d4459> rdf:type owl:Class ;
                           rdfs:subClassOf <http://who.int/icf#d445> .


###  http://who.int/icf#d449
<http://who.int/icf#d449> rdf:type owl:Class ;
                          rdfs:subClassOf <http://who.int/icf#d430-d449> .


###  http://who.int/icf#d450
<http://who.int/icf#d450> rdf:type owl:Class ;
                          rdfs:subClassOf <http://who.int/icf#d450-d469> .


###  http://who.int/icf#d450-d469
<http://who.int/icf#d450-d469> rdf:type owl:Class ;
                               rdfs:subClassOf <http://who.int/icf#d4> .


###  http://who.int/icf#d4500
<http://who.int/icf#d4500> rdf:type owl:Class ;
                           rdfs:subClassOf <http://who.int/icf#d450> .


###  http://who.int/icf#d4501
<http://who.int/icf#d4501> rdf:type owl:Class ;
                           rdfs:subClassOf <http://who.int/icf#d450> .


###  http://who.int/icf#d4502
<http://who.int/icf#d4502> rdf:type owl:Class ;
                           rdfs:subClassOf <http://who.int/icf#d450> .


###  http://who.int/icf#d4503
<http://who.int/icf#d4503> rdf:type owl:Class ;
                           rdfs:subClassOf <http://who.int/icf#d450> .


###  http://who.int/icf#d4508
<http://who.int/icf#d4508> rdf:type owl:Class ;
                           rdfs:subClassOf <http://who.int/icf#d450> .


###  http://who.int/icf#d4509
<http://who.int/icf#d4509> rdf:type owl:Class ;
                           rdfs:subClassOf <http://who.int/icf#d450> .


###  http://who.int/icf#d455
<http://who.int/icf#d455> rdf:type owl:Class ;
                          rdfs:subClassOf <http://who.int/icf#d450-d469> .


###  http://who.int/icf#d4550
<http://who.int/icf#d4550> rdf:type owl:Class ;
                           rdfs:subClassOf <http://who.int/icf#d455> .


###  http://who.int/icf#d4551
<http://who.int/icf#d4551> rdf:type owl:Class ;
                           rdfs:subClassOf <http://who.int/icf#d455> .


###  http://who.int/icf#d4552
<http://who.int/icf#d4552> rdf:type owl:Class ;
                           rdfs:subClassOf <http://who.int/icf#d455> .


###  http://who.int/icf#d4553
<http://who.int/icf#d4553> rdf:type owl:Class ;
                           rdfs:subClassOf <http://who.int/icf#d455> .


###  http://who.int/icf#d4554
<http://who.int/icf#d4554> rdf:type owl:Class ;
                           rdfs:subClassOf <http://who.int/icf#d455> .


###  http://who.int/icf#d4558
<http://who.int/icf#d4558> rdf:type owl:Class ;
                           rdfs:subClassOf <http://who.int/icf#d455> .


###  http://who.int/icf#d4559
<http://who.int/icf#d4559> rdf:type owl:Class ;
                           rdfs:subClassOf <http://who.int/icf#d455> .


###  http://who.int/icf#d460
<http://who.int/icf#d460> rdf:type owl:Class ;
                          rdfs:subClassOf <http://who.int/icf#d450-d469> .


###  http://who.int/icf#d4600
<http://who.int/icf#d4600> rdf:type owl:Class ;
                           rdfs:subClassOf <http://who.int/icf#d460> .


###  http://who.int/icf#d4601
<http://who.int/icf#d4601> rdf:type owl:Class ;
                           rdfs:subClassOf <http://who.int/icf#d460> .


###  http://who.int/icf#d4602
<http://who.int/icf#d4602> rdf:type owl:Class ;
                           rdfs:subClassOf <http://who.int/icf#d460> .


###  http://who.int/icf#d4608
<http://who.int/icf#d4608> rdf:type owl:Class ;
                           rdfs:subClassOf <http://who.int/icf#d460> .


###  http://who.int/icf#d4609
<http://who.int/icf#d4609> rdf:type owl:Class ;
                           rdfs:subClassOf <http://who.int/icf#d460> .


###  http://who.int/icf#d465
<http://who.int/icf#d465> rdf:type owl:Class ;
                          rdfs:subClassOf <http://who.int/icf#d450-d469> .


###  http://who.int/icf#d469
<http://who.int/icf#d469> rdf:type owl:Class ;
                          rdfs:subClassOf <http://who.int/icf#d450-d469> .


###  http://who.int/icf#d470
<http://who.int/icf#d470> rdf:type owl:Class ;
                          rdfs:subClassOf <http://who.int/icf#d470-d489> .


###  http://who.int/icf#d470-d489
<http://who.int/icf#d470-d489> rdf:type owl:Class ;
                               rdfs:subClassOf <http://who.int/icf#d4> .


###  http://who.int/icf#d4700
<http://who.int/icf#d4700> rdf:type owl:Class ;
                           rdfs:subClassOf <http://who.int/icf#d470> .


###  http://who.int/icf#d4701
<http://who.int/icf#d4701> rdf:type owl:Class ;
                           rdfs:subClassOf <http://who.int/icf#d470> .


###  http://who.int/icf#d4702
<http://who.int/icf#d4702> rdf:type owl:Class ;
                           rdfs:subClassOf <http://who.int/icf#d470> .


###  http://who.int/icf#d4708
<http://who.int/icf#d4708> rdf:type owl:Class ;
                           rdfs:subClassOf <http://who.int/icf#d470> .


###  http://who.int/icf#d4709
<http://who.int/icf#d4709> rdf:type owl:Class ;
                           rdfs:subClassOf <http://who.int/icf#d470> .


###  http://who.int/icf#d475
<http://who.int/icf#d475> rdf:type owl:Class ;
                          rdfs:subClassOf <http://who.int/icf#d470-d489> .


###  http://who.int/icf#d4750
<http://who.int/icf#d4750> rdf:type owl:Class ;
                           rdfs:subClassOf <http://who.int/icf#d475> .


###  http://who.int/icf#d4751
<http://who.int/icf#d4751> rdf:type owl:Class ;
                           rdfs:subClassOf <http://who.int/icf#d475> .


###  http://who.int/icf#d4752
<http://who.int/icf#d4752> rdf:type owl:Class ;
                           rdfs:subClassOf <http://who.int/icf#d475> .


###  http://who.int/icf#d4758
<http://who.int/icf#d4758> rdf:type owl:Class ;
                           rdfs:subClassOf <http://who.int/icf#d475> .


###  http://who.int/icf#d4759
<http://who.int/icf#d4759> rdf:type owl:Class ;
                           rdfs:subClassOf <http://who.int/icf#d475> .


###  http://who.int/icf#d480
<http://who.int/icf#d480> rdf:type owl:Class ;
                          rdfs:subClassOf <http://who.int/icf#d470-d489> .


###  http://who.int/icf#d489
<http://who.int/icf#d489> rdf:type owl:Class ;
                          rdfs:subClassOf <http://who.int/icf#d470-d489> .


###  http://who.int/icf#d498
<http://who.int/icf#d498> rdf:type owl:Class ;
                          rdfs:subClassOf <http://who.int/icf#d4> .


###  http://who.int/icf#d499
<http://who.int/icf#d499> rdf:type owl:Class ;
                          rdfs:subClassOf <http://who.int/icf#d4> .


###  http://who.int/icf#d5
<http://who.int/icf#d5> rdf:type owl:Class ;
                        rdfs:subClassOf <http://who.int/icf#d> .


###  http://who.int/icf#d510
<http://who.int/icf#d510> rdf:type owl:Class ;
                          rdfs:subClassOf <http://who.int/icf#d5> .


###  http://who.int/icf#d5100
<http://who.int/icf#d5100> rdf:type owl:Class ;
                           rdfs:subClassOf <http://who.int/icf#d510> .


###  http://who.int/icf#d5101
<http://who.int/icf#d5101> rdf:type owl:Class ;
                           rdfs:subClassOf <http://who.int/icf#d510> .


###  http://who.int/icf#d5102
<http://who.int/icf#d5102> rdf:type owl:Class ;
                           rdfs:subClassOf <http://who.int/icf#d510> .


###  http://who.int/icf#d5108
<http://who.int/icf#d5108> rdf:type owl:Class ;
                           rdfs:subClassOf <http://who.int/icf#d510> .


###  http://who.int/icf#d5109
<http://who.int/icf#d5109> rdf:type owl:Class ;
                           rdfs:subClassOf <http://who.int/icf#d510> .


###  http://who.int/icf#d520
<http://who.int/icf#d520> rdf:type owl:Class ;
                          rdfs:subClassOf <http://who.int/icf#d5> .


###  http://who.int/icf#d5200
<http://who.int/icf#d5200> rdf:type owl:Class ;
                           rdfs:subClassOf <http://who.int/icf#d520> .


###  http://who.int/icf#d5201
<http://who.int/icf#d5201> rdf:type owl:Class ;
                           rdfs:subClassOf <http://who.int/icf#d520> .


###  http://who.int/icf#d5202
<http://who.int/icf#d5202> rdf:type owl:Class ;
                           rdfs:subClassOf <http://who.int/icf#d520> .


###  http://who.int/icf#d5203
<http://who.int/icf#d5203> rdf:type owl:Class ;
                           rdfs:subClassOf <http://who.int/icf#d520> .


###  http://who.int/icf#d5204
<http://who.int/icf#d5204> rdf:type owl:Class ;
                           rdfs:subClassOf <http://who.int/icf#d520> .


###  http://who.int/icf#d5208
<http://who.int/icf#d5208> rdf:type owl:Class ;
                           rdfs:subClassOf <http://who.int/icf#d520> .


###  http://who.int/icf#d5209
<http://who.int/icf#d5209> rdf:type owl:Class ;
                           rdfs:subClassOf <http://who.int/icf#d520> .


###  http://who.int/icf#d530
<http://who.int/icf#d530> rdf:type owl:Class ;
                          rdfs:subClassOf <http://who.int/icf#d5> .


###  http://who.int/icf#d5300
<http://who.int/icf#d5300> rdf:type owl:Class ;
                           rdfs:subClassOf <http://who.int/icf#d530> .


###  http://who.int/icf#d5301
<http://who.int/icf#d5301> rdf:type owl:Class ;
                           rdfs:subClassOf <http://who.int/icf#d530> .


###  http://who.int/icf#d5302
<http://who.int/icf#d5302> rdf:type owl:Class ;
                           rdfs:subClassOf <http://who.int/icf#d530> .


###  http://who.int/icf#d5308
<http://who.int/icf#d5308> rdf:type owl:Class ;
                           rdfs:subClassOf <http://who.int/icf#d530> .


###  http://who.int/icf#d5309
<http://who.int/icf#d5309> rdf:type owl:Class ;
                           rdfs:subClassOf <http://who.int/icf#d530> .


###  http://who.int/icf#d540
<http://who.int/icf#d540> rdf:type owl:Class ;
                          rdfs:subClassOf <http://who.int/icf#d5> .


###  http://who.int/icf#d5400
<http://who.int/icf#d5400> rdf:type owl:Class ;
                           rdfs:subClassOf <http://who.int/icf#d540> .


###  http://who.int/icf#d5401
<http://who.int/icf#d5401> rdf:type owl:Class ;
                           rdfs:subClassOf <http://who.int/icf#d540> .


###  http://who.int/icf#d5402
<http://who.int/icf#d5402> rdf:type owl:Class ;
                           rdfs:subClassOf <http://who.int/icf#d540> .


###  http://who.int/icf#d5403
<http://who.int/icf#d5403> rdf:type owl:Class ;
                           rdfs:subClassOf <http://who.int/icf#d540> .


###  http://who.int/icf#d5404
<http://who.int/icf#d5404> rdf:type owl:Class ;
                           rdfs:subClassOf <http://who.int/icf#d540> .


###  http://who.int/icf#d5408
<http://who.int/icf#d5408> rdf:type owl:Class ;
                           rdfs:subClassOf <http://who.int/icf#d540> .


###  http://who.int/icf#d5409
<http://who.int/icf#d5409> rdf:type owl:Class ;
                           rdfs:subClassOf <http://who.int/icf#d540> .


###  http://who.int/icf#d550
<http://who.int/icf#d550> rdf:type owl:Class ;
                          rdfs:subClassOf <http://who.int/icf#d5> .


###  http://who.int/icf#d560
<http://who.int/icf#d560> rdf:type owl:Class ;
                          rdfs:subClassOf <http://who.int/icf#d5> .


###  http://who.int/icf#d570
<http://who.int/icf#d570> rdf:type owl:Class ;
                          rdfs:subClassOf <http://who.int/icf#d5> .


###  http://who.int/icf#d5700
<http://who.int/icf#d5700> rdf:type owl:Class ;
                           rdfs:subClassOf <http://who.int/icf#d570> .


###  http://who.int/icf#d5701
<http://who.int/icf#d5701> rdf:type owl:Class ;
                           rdfs:subClassOf <http://who.int/icf#d570> .


###  http://who.int/icf#d5702
<http://who.int/icf#d5702> rdf:type owl:Class ;
                           rdfs:subClassOf <http://who.int/icf#d570> .


###  http://who.int/icf#d5708
<http://who.int/icf#d5708> rdf:type owl:Class ;
                           rdfs:subClassOf <http://who.int/icf#d570> .


###  http://who.int/icf#d5709
<http://who.int/icf#d5709> rdf:type owl:Class ;
                           rdfs:subClassOf <http://who.int/icf#d570> .


###  http://who.int/icf#d598
<http://who.int/icf#d598> rdf:type owl:Class ;
                          rdfs:subClassOf <http://who.int/icf#d5> .


###  http://who.int/icf#d599
<http://who.int/icf#d599> rdf:type owl:Class ;
                          rdfs:subClassOf <http://who.int/icf#d5> .


###  http://who.int/icf#d6
<http://who.int/icf#d6> rdf:type owl:Class ;
                        rdfs:subClassOf <http://who.int/icf#d> .


###  http://who.int/icf#d610
<http://who.int/icf#d610> rdf:type owl:Class ;
                          rdfs:subClassOf <http://who.int/icf#d610-d629> .


###  http://who.int/icf#d610-d629
<http://who.int/icf#d610-d629> rdf:type owl:Class ;
                               rdfs:subClassOf <http://who.int/icf#d6> .


###  http://who.int/icf#d6100
<http://who.int/icf#d6100> rdf:type owl:Class ;
                           rdfs:subClassOf <http://who.int/icf#d610> .


###  http://who.int/icf#d6101
<http://who.int/icf#d6101> rdf:type owl:Class ;
                           rdfs:subClassOf <http://who.int/icf#d610> .


###  http://who.int/icf#d6102
<http://who.int/icf#d6102> rdf:type owl:Class ;
                           rdfs:subClassOf <http://who.int/icf#d610> .


###  http://who.int/icf#d6108
<http://who.int/icf#d6108> rdf:type owl:Class ;
                           rdfs:subClassOf <http://who.int/icf#d610> .


###  http://who.int/icf#d6109
<http://who.int/icf#d6109> rdf:type owl:Class ;
                           rdfs:subClassOf <http://who.int/icf#d610> .


###  http://who.int/icf#d620
<http://who.int/icf#d620> rdf:type owl:Class ;
                          rdfs:subClassOf <http://who.int/icf#d610-d629> .


###  http://who.int/icf#d6200
<http://who.int/icf#d6200> rdf:type owl:Class ;
                           rdfs:subClassOf <http://who.int/icf#d620> .


###  http://who.int/icf#d6201
<http://who.int/icf#d6201> rdf:type owl:Class ;
                           rdfs:subClassOf <http://who.int/icf#d620> .


###  http://who.int/icf#d6208
<http://who.int/icf#d6208> rdf:type owl:Class ;
                           rdfs:subClassOf <http://who.int/icf#d620> .


###  http://who.int/icf#d6209
<http://who.int/icf#d6209> rdf:type owl:Class ;
                           rdfs:subClassOf <http://who.int/icf#d620> .


###  http://who.int/icf#d629
<http://who.int/icf#d629> rdf:type owl:Class ;
                          rdfs:subClassOf <http://who.int/icf#d610-d629> .


###  http://who.int/icf#d630
<http://who.int/icf#d630> rdf:type owl:Class ;
                          rdfs:subClassOf <http://who.int/icf#d630-d649> .


###  http://who.int/icf#d630-d649
<http://who.int/icf#d630-d649> rdf:type owl:Class ;
                               rdfs:subClassOf <http://who.int/icf#d6> .


###  http://who.int/icf#d6300
<http://who.int/icf#d6300> rdf:type owl:Class ;
                           rdfs:subClassOf <http://who.int/icf#d630> .


###  http://who.int/icf#d6301
<http://who.int/icf#d6301> rdf:type owl:Class ;
                           rdfs:subClassOf <http://who.int/icf#d630> .


###  http://who.int/icf#d6308
<http://who.int/icf#d6308> rdf:type owl:Class ;
                           rdfs:subClassOf <http://who.int/icf#d630> .


###  http://who.int/icf#d6309
<http://who.int/icf#d6309> rdf:type owl:Class ;
                           rdfs:subClassOf <http://who.int/icf#d630> .


###  http://who.int/icf#d640
<http://who.int/icf#d640> rdf:type owl:Class ;
                          rdfs:subClassOf <http://who.int/icf#d630-d649> .


###  http://who.int/icf#d6400
<http://who.int/icf#d6400> rdf:type owl:Class ;
                           rdfs:subClassOf <http://who.int/icf#d640> .


###  http://who.int/icf#d6401
<http://who.int/icf#d6401> rdf:type owl:Class ;
                           rdfs:subClassOf <http://who.int/icf#d640> .


###  http://who.int/icf#d6402
<http://who.int/icf#d6402> rdf:type owl:Class ;
                           rdfs:subClassOf <http://who.int/icf#d640> .


###  http://who.int/icf#d6403
<http://who.int/icf#d6403> rdf:type owl:Class ;
                           rdfs:subClassOf <http://who.int/icf#d640> .


###  http://who.int/icf#d6404
<http://who.int/icf#d6404> rdf:type owl:Class ;
                           rdfs:subClassOf <http://who.int/icf#d640> .


###  http://who.int/icf#d6405
<http://who.int/icf#d6405> rdf:type owl:Class ;
                           rdfs:subClassOf <http://who.int/icf#d640> .


###  http://who.int/icf#d6408
<http://who.int/icf#d6408> rdf:type owl:Class ;
                           rdfs:subClassOf <http://who.int/icf#d640> .


###  http://who.int/icf#d6409
<http://who.int/icf#d6409> rdf:type owl:Class ;
                           rdfs:subClassOf <http://who.int/icf#d640> .


###  http://who.int/icf#d649
<http://who.int/icf#d649> rdf:type owl:Class ;
                          rdfs:subClassOf <http://who.int/icf#d630-d649> .


###  http://who.int/icf#d650
<http://who.int/icf#d650> rdf:type owl:Class ;
                          rdfs:subClassOf <http://who.int/icf#d650-d669> .


###  http://who.int/icf#d650-d669
<http://who.int/icf#d650-d669> rdf:type owl:Class ;
                               rdfs:subClassOf <http://who.int/icf#d6> .


###  http://who.int/icf#d6500
<http://who.int/icf#d6500> rdf:type owl:Class ;
                           rdfs:subClassOf <http://who.int/icf#d650> .


###  http://who.int/icf#d6501
<http://who.int/icf#d6501> rdf:type owl:Class ;
                           rdfs:subClassOf <http://who.int/icf#d650> .


###  http://who.int/icf#d6502
<http://who.int/icf#d6502> rdf:type owl:Class ;
                           rdfs:subClassOf <http://who.int/icf#d650> .


###  http://who.int/icf#d6503
<http://who.int/icf#d6503> rdf:type owl:Class ;
                           rdfs:subClassOf <http://who.int/icf#d650> .


###  http://who.int/icf#d6504
<http://who.int/icf#d6504> rdf:type owl:Class ;
                           rdfs:subClassOf <http://who.int/icf#d650> .


###  http://who.int/icf#d6505
<http://who.int/icf#d6505> rdf:type owl:Class ;
                           rdfs:subClassOf <http://who.int/icf#d650> .


###  http://who.int/icf#d6506
<http://who.int/icf#d6506> rdf:type owl:Class ;
                           rdfs:subClassOf <http://who.int/icf#d650> .


###  http://who.int/icf#d6508
<http://who.int/icf#d6508> rdf:type owl:Class ;
                           rdfs:subClassOf <http://who.int/icf#d650> .


###  http://who.int/icf#d6509
<http://who.int/icf#d6509> rdf:type owl:Class ;
                           rdfs:subClassOf <http://who.int/icf#d650> .


###  http://who.int/icf#d660
<http://who.int/icf#d660> rdf:type owl:Class ;
                          rdfs:subClassOf <http://who.int/icf#d650-d669> .


###  http://who.int/icf#d6600
<http://who.int/icf#d6600> rdf:type owl:Class ;
                           rdfs:subClassOf <http://who.int/icf#d660> .


###  http://who.int/icf#d6601
<http://who.int/icf#d6601> rdf:type owl:Class ;
                           rdfs:subClassOf <http://who.int/icf#d660> .


###  http://who.int/icf#d6602
<http://who.int/icf#d6602> rdf:type owl:Class ;
                           rdfs:subClassOf <http://who.int/icf#d660> .


###  http://who.int/icf#d6603
<http://who.int/icf#d6603> rdf:type owl:Class ;
                           rdfs:subClassOf <http://who.int/icf#d660> .


###  http://who.int/icf#d6604
<http://who.int/icf#d6604> rdf:type owl:Class ;
                           rdfs:subClassOf <http://who.int/icf#d660> .


###  http://who.int/icf#d6605
<http://who.int/icf#d6605> rdf:type owl:Class ;
                           rdfs:subClassOf <http://who.int/icf#d660> .


###  http://who.int/icf#d6608
<http://who.int/icf#d6608> rdf:type owl:Class ;
                           rdfs:subClassOf <http://who.int/icf#d660> .


###  http://who.int/icf#d6609
<http://who.int/icf#d6609> rdf:type owl:Class ;
                           rdfs:subClassOf <http://who.int/icf#d660> .


###  http://who.int/icf#d669
<http://who.int/icf#d669> rdf:type owl:Class ;
                          rdfs:subClassOf <http://who.int/icf#d650-d669> .


###  http://who.int/icf#d698
<http://who.int/icf#d698> rdf:type owl:Class ;
                          rdfs:subClassOf <http://who.int/icf#d6> .


###  http://who.int/icf#d699
<http://who.int/icf#d699> rdf:type owl:Class ;
                          rdfs:subClassOf <http://who.int/icf#d6> .


###  http://who.int/icf#d7
<http://who.int/icf#d7> rdf:type owl:Class ;
                        rdfs:subClassOf <http://who.int/icf#d> .


###  http://who.int/icf#d710
<http://who.int/icf#d710> rdf:type owl:Class ;
                          rdfs:subClassOf <http://who.int/icf#d710-d729> .


###  http://who.int/icf#d710-d729
<http://who.int/icf#d710-d729> rdf:type owl:Class ;
                               rdfs:subClassOf <http://who.int/icf#d7> .


###  http://who.int/icf#d7100
<http://who.int/icf#d7100> rdf:type owl:Class ;
                           rdfs:subClassOf <http://who.int/icf#d710> .


###  http://who.int/icf#d7101
<http://who.int/icf#d7101> rdf:type owl:Class ;
                           rdfs:subClassOf <http://who.int/icf#d710> .


###  http://who.int/icf#d7102
<http://who.int/icf#d7102> rdf:type owl:Class ;
                           rdfs:subClassOf <http://who.int/icf#d710> .


###  http://who.int/icf#d7103
<http://who.int/icf#d7103> rdf:type owl:Class ;
                           rdfs:subClassOf <http://who.int/icf#d710> .


###  http://who.int/icf#d7104
<http://who.int/icf#d7104> rdf:type owl:Class ;
                           rdfs:subClassOf <http://who.int/icf#d710> .


###  http://who.int/icf#d7105
<http://who.int/icf#d7105> rdf:type owl:Class ;
                           rdfs:subClassOf <http://who.int/icf#d710> .


###  http://who.int/icf#d7108
<http://who.int/icf#d7108> rdf:type owl:Class ;
                           rdfs:subClassOf <http://who.int/icf#d710> .


###  http://who.int/icf#d7109
<http://who.int/icf#d7109> rdf:type owl:Class ;
                           rdfs:subClassOf <http://who.int/icf#d710> .


###  http://who.int/icf#d720
<http://who.int/icf#d720> rdf:type owl:Class ;
                          rdfs:subClassOf <http://who.int/icf#d710-d729> .


###  http://who.int/icf#d7200
<http://who.int/icf#d7200> rdf:type owl:Class ;
                           rdfs:subClassOf <http://who.int/icf#d720> .


###  http://who.int/icf#d7201
<http://who.int/icf#d7201> rdf:type owl:Class ;
                           rdfs:subClassOf <http://who.int/icf#d720> .


###  http://who.int/icf#d7202
<http://who.int/icf#d7202> rdf:type owl:Class ;
                           rdfs:subClassOf <http://who.int/icf#d720> .


###  http://who.int/icf#d7203
<http://who.int/icf#d7203> rdf:type owl:Class ;
                           rdfs:subClassOf <http://who.int/icf#d720> .


###  http://who.int/icf#d7204
<http://who.int/icf#d7204> rdf:type owl:Class ;
                           rdfs:subClassOf <http://who.int/icf#d720> .


###  http://who.int/icf#d7208
<http://who.int/icf#d7208> rdf:type owl:Class ;
                           rdfs:subClassOf <http://who.int/icf#d720> .


###  http://who.int/icf#d7209
<http://who.int/icf#d7209> rdf:type owl:Class ;
                           rdfs:subClassOf <http://who.int/icf#d720> .


###  http://who.int/icf#d729
<http://who.int/icf#d729> rdf:type owl:Class ;
                          rdfs:subClassOf <http://who.int/icf#d710-d729> .


###  http://who.int/icf#d730
<http://who.int/icf#d730> rdf:type owl:Class ;
                          rdfs:subClassOf <http://who.int/icf#d730-d779> .


###  http://who.int/icf#d730-d779
<http://who.int/icf#d730-d779> rdf:type owl:Class ;
                               rdfs:subClassOf <http://who.int/icf#d7> .


###  http://who.int/icf#d740
<http://who.int/icf#d740> rdf:type owl:Class ;
                          rdfs:subClassOf <http://who.int/icf#d730-d779> .


###  http://who.int/icf#d7400
<http://who.int/icf#d7400> rdf:type owl:Class ;
                           rdfs:subClassOf <http://who.int/icf#d740> .


###  http://who.int/icf#d7401
<http://who.int/icf#d7401> rdf:type owl:Class ;
                           rdfs:subClassOf <http://who.int/icf#d740> .


###  http://who.int/icf#d7402
<http://who.int/icf#d7402> rdf:type owl:Class ;
                           rdfs:subClassOf <http://who.int/icf#d740> .


###  http://who.int/icf#d7408
<http://who.int/icf#d7408> rdf:type owl:Class ;
                           rdfs:subClassOf <http://who.int/icf#d740> .


###  http://who.int/icf#d7409
<http://who.int/icf#d7409> rdf:type owl:Class ;
                           rdfs:subClassOf <http://who.int/icf#d740> .


###  http://who.int/icf#d750
<http://who.int/icf#d750> rdf:type owl:Class ;
                          rdfs:subClassOf <http://who.int/icf#d730-d779> .


###  http://who.int/icf#d7500
<http://who.int/icf#d7500> rdf:type owl:Class ;
                           rdfs:subClassOf <http://who.int/icf#d750> .


###  http://who.int/icf#d7501
<http://who.int/icf#d7501> rdf:type owl:Class ;
                           rdfs:subClassOf <http://who.int/icf#d750> .


###  http://who.int/icf#d7502
<http://who.int/icf#d7502> rdf:type owl:Class ;
                           rdfs:subClassOf <http://who.int/icf#d750> .


###  http://who.int/icf#d7503
<http://who.int/icf#d7503> rdf:type owl:Class ;
                           rdfs:subClassOf <http://who.int/icf#d750> .


###  http://who.int/icf#d7504
<http://who.int/icf#d7504> rdf:type owl:Class ;
                           rdfs:subClassOf <http://who.int/icf#d750> .


###  http://who.int/icf#d7508
<http://who.int/icf#d7508> rdf:type owl:Class ;
                           rdfs:subClassOf <http://who.int/icf#d750> .


###  http://who.int/icf#d7509
<http://who.int/icf#d7509> rdf:type owl:Class ;
                           rdfs:subClassOf <http://who.int/icf#d750> .


###  http://who.int/icf#d760
<http://who.int/icf#d760> rdf:type owl:Class ;
                          rdfs:subClassOf <http://who.int/icf#d730-d779> .


###  http://who.int/icf#d7600
<http://who.int/icf#d7600> rdf:type owl:Class ;
                           rdfs:subClassOf <http://who.int/icf#d760> .


###  http://who.int/icf#d7601
<http://who.int/icf#d7601> rdf:type owl:Class ;
                           rdfs:subClassOf <http://who.int/icf#d760> .


###  http://who.int/icf#d7602
<http://who.int/icf#d7602> rdf:type owl:Class ;
                           rdfs:subClassOf <http://who.int/icf#d760> .


###  http://who.int/icf#d7603
<http://who.int/icf#d7603> rdf:type owl:Class ;
                           rdfs:subClassOf <http://who.int/icf#d760> .


###  http://who.int/icf#d7608
<http://who.int/icf#d7608> rdf:type owl:Class ;
                           rdfs:subClassOf <http://who.int/icf#d760> .


###  http://who.int/icf#d7609
<http://who.int/icf#d7609> rdf:type owl:Class ;
                           rdfs:subClassOf <http://who.int/icf#d760> .


###  http://who.int/icf#d770
<http://who.int/icf#d770> rdf:type owl:Class ;
                          rdfs:subClassOf <http://who.int/icf#d730-d779> .


###  http://who.int/icf#d7700
<http://who.int/icf#d7700> rdf:type owl:Class ;
                           rdfs:subClassOf <http://who.int/icf#d770> .


###  http://who.int/icf#d7701
<http://who.int/icf#d7701> rdf:type owl:Class ;
                           rdfs:subClassOf <http://who.int/icf#d770> .


###  http://who.int/icf#d7702
<http://who.int/icf#d7702> rdf:type owl:Class ;
                           rdfs:subClassOf <http://who.int/icf#d770> .


###  http://who.int/icf#d7708
<http://who.int/icf#d7708> rdf:type owl:Class ;
                           rdfs:subClassOf <http://who.int/icf#d770> .


###  http://who.int/icf#d7709
<http://who.int/icf#d7709> rdf:type owl:Class ;
                           rdfs:subClassOf <http://who.int/icf#d770> .


###  http://who.int/icf#d779
<http://who.int/icf#d779> rdf:type owl:Class ;
                          rdfs:subClassOf <http://who.int/icf#d730-d779> .


###  http://who.int/icf#d798
<http://who.int/icf#d798> rdf:type owl:Class ;
                          rdfs:subClassOf <http://who.int/icf#d7> .


###  http://who.int/icf#d799
<http://who.int/icf#d799> rdf:type owl:Class ;
                          rdfs:subClassOf <http://who.int/icf#d7> .


###  http://who.int/icf#d8
<http://who.int/icf#d8> rdf:type owl:Class ;
                        rdfs:subClassOf <http://who.int/icf#d> .


###  http://who.int/icf#d810
<http://who.int/icf#d810> rdf:type owl:Class ;
                          rdfs:subClassOf <http://who.int/icf#d810-d839> .


###  http://who.int/icf#d810-d839
<http://who.int/icf#d810-d839> rdf:type owl:Class ;
                               rdfs:subClassOf <http://who.int/icf#d8> .


###  http://who.int/icf#d815
<http://who.int/icf#d815> rdf:type owl:Class ;
                          rdfs:subClassOf <http://who.int/icf#d810-d839> .


###  http://who.int/icf#d820
<http://who.int/icf#d820> rdf:type owl:Class ;
                          rdfs:subClassOf <http://who.int/icf#d810-d839> .


###  http://who.int/icf#d825
<http://who.int/icf#d825> rdf:type owl:Class ;
                          rdfs:subClassOf <http://who.int/icf#d810-d839> .


###  http://who.int/icf#d830
<http://who.int/icf#d830> rdf:type owl:Class ;
                          rdfs:subClassOf <http://who.int/icf#d810-d839> .


###  http://who.int/icf#d839
<http://who.int/icf#d839> rdf:type owl:Class ;
                          rdfs:subClassOf <http://who.int/icf#d810-d839> .


###  http://who.int/icf#d840
<http://who.int/icf#d840> rdf:type owl:Class ;
                          rdfs:subClassOf <http://who.int/icf#d840-d859> .


###  http://who.int/icf#d840-d859
<http://who.int/icf#d840-d859> rdf:type owl:Class ;
                               rdfs:subClassOf <http://who.int/icf#d8> .


###  http://who.int/icf#d845
<http://who.int/icf#d845> rdf:type owl:Class ;
                          rdfs:subClassOf <http://who.int/icf#d840-d859> .


###  http://who.int/icf#d8450
<http://who.int/icf#d8450> rdf:type owl:Class ;
                           rdfs:subClassOf <http://who.int/icf#d845> .


###  http://who.int/icf#d8451
<http://who.int/icf#d8451> rdf:type owl:Class ;
                           rdfs:subClassOf <http://who.int/icf#d845> .


###  http://who.int/icf#d8452
<http://who.int/icf#d8452> rdf:type owl:Class ;
                           rdfs:subClassOf <http://who.int/icf#d845> .


###  http://who.int/icf#d8458
<http://who.int/icf#d8458> rdf:type owl:Class ;
                           rdfs:subClassOf <http://who.int/icf#d845> .


###  http://who.int/icf#d8459
<http://who.int/icf#d8459> rdf:type owl:Class ;
                           rdfs:subClassOf <http://who.int/icf#d845> .


###  http://who.int/icf#d850
<http://who.int/icf#d850> rdf:type owl:Class ;
                          rdfs:subClassOf <http://who.int/icf#d840-d859> .


###  http://who.int/icf#d8500
<http://who.int/icf#d8500> rdf:type owl:Class ;
                           rdfs:subClassOf <http://who.int/icf#d850> .


###  http://who.int/icf#d8501
<http://who.int/icf#d8501> rdf:type owl:Class ;
                           rdfs:subClassOf <http://who.int/icf#d850> .


###  http://who.int/icf#d8502
<http://who.int/icf#d8502> rdf:type owl:Class ;
                           rdfs:subClassOf <http://who.int/icf#d850> .


###  http://who.int/icf#d8508
<http://who.int/icf#d8508> rdf:type owl:Class ;
                           rdfs:subClassOf <http://who.int/icf#d850> .


###  http://who.int/icf#d8509
<http://who.int/icf#d8509> rdf:type owl:Class ;
                           rdfs:subClassOf <http://who.int/icf#d850> .


###  http://who.int/icf#d855
<http://who.int/icf#d855> rdf:type owl:Class ;
                          rdfs:subClassOf <http://who.int/icf#d840-d859> .


###  http://who.int/icf#d859
<http://who.int/icf#d859> rdf:type owl:Class ;
                          rdfs:subClassOf <http://who.int/icf#d840-d859> .


###  http://who.int/icf#d860
<http://who.int/icf#d860> rdf:type owl:Class ;
                          rdfs:subClassOf <http://who.int/icf#d860-d879> .


###  http://who.int/icf#d860-d879
<http://who.int/icf#d860-d879> rdf:type owl:Class ;
                               rdfs:subClassOf <http://who.int/icf#d8> .


###  http://who.int/icf#d865
<http://who.int/icf#d865> rdf:type owl:Class ;
                          rdfs:subClassOf <http://who.int/icf#d860-d879> .


###  http://who.int/icf#d870
<http://who.int/icf#d870> rdf:type owl:Class ;
                          rdfs:subClassOf <http://who.int/icf#d860-d879> .


###  http://who.int/icf#d8700
<http://who.int/icf#d8700> rdf:type owl:Class ;
                           rdfs:subClassOf <http://who.int/icf#d870> .


###  http://who.int/icf#d8701
<http://who.int/icf#d8701> rdf:type owl:Class ;
                           rdfs:subClassOf <http://who.int/icf#d870> .


###  http://who.int/icf#d8708
<http://who.int/icf#d8708> rdf:type owl:Class ;
                           rdfs:subClassOf <http://who.int/icf#d870> .


###  http://who.int/icf#d8709
<http://who.int/icf#d8709> rdf:type owl:Class ;
                           rdfs:subClassOf <http://who.int/icf#d870> .


###  http://who.int/icf#d879
<http://who.int/icf#d879> rdf:type owl:Class ;
                          rdfs:subClassOf <http://who.int/icf#d860-d879> .


###  http://who.int/icf#d898
<http://who.int/icf#d898> rdf:type owl:Class ;
                          rdfs:subClassOf <http://who.int/icf#d8> .


###  http://who.int/icf#d899
<http://who.int/icf#d899> rdf:type owl:Class ;
                          rdfs:subClassOf <http://who.int/icf#d8> .


###  http://who.int/icf#d9
<http://who.int/icf#d9> rdf:type owl:Class ;
                        rdfs:subClassOf <http://who.int/icf#d> .


###  http://who.int/icf#d910
<http://who.int/icf#d910> rdf:type owl:Class ;
                          rdfs:subClassOf <http://who.int/icf#d9> .


###  http://who.int/icf#d9100
<http://who.int/icf#d9100> rdf:type owl:Class ;
                           rdfs:subClassOf <http://who.int/icf#d910> .


###  http://who.int/icf#d9101
<http://who.int/icf#d9101> rdf:type owl:Class ;
                           rdfs:subClassOf <http://who.int/icf#d910> .


###  http://who.int/icf#d9102
<http://who.int/icf#d9102> rdf:type owl:Class ;
                           rdfs:subClassOf <http://who.int/icf#d910> .


###  http://who.int/icf#d9108
<http://who.int/icf#d9108> rdf:type owl:Class ;
                           rdfs:subClassOf <http://who.int/icf#d910> .


###  http://who.int/icf#d9109
<http://who.int/icf#d9109> rdf:type owl:Class ;
                           rdfs:subClassOf <http://who.int/icf#d910> .


###  http://who.int/icf#d920
<http://who.int/icf#d920> rdf:type owl:Class ;
                          rdfs:subClassOf <http://who.int/icf#d9> .


###  http://who.int/icf#d9200
<http://who.int/icf#d9200> rdf:type owl:Class ;
                           rdfs:subClassOf <http://who.int/icf#d920> .


###  http://who.int/icf#d9201
<http://who.int/icf#d9201> rdf:type owl:Class ;
                           rdfs:subClassOf <http://who.int/icf#d920> .


###  http://who.int/icf#d9202
<http://who.int/icf#d9202> rdf:type owl:Class ;
                           rdfs:subClassOf <http://who.int/icf#d920> .


###  http://who.int/icf#d9203
<http://who.int/icf#d9203> rdf:type owl:Class ;
                           rdfs:subClassOf <http://who.int/icf#d920> .


###  http://who.int/icf#d9204
<http://who.int/icf#d9204> rdf:type owl:Class ;
                           rdfs:subClassOf <http://who.int/icf#d920> .


###  http://who.int/icf#d9205
<http://who.int/icf#d9205> rdf:type owl:Class ;
                           rdfs:subClassOf <http://who.int/icf#d920> .


###  http://who.int/icf#d9208
<http://who.int/icf#d9208> rdf:type owl:Class ;
                           rdfs:subClassOf <http://who.int/icf#d920> .


###  http://who.int/icf#d9209
<http://who.int/icf#d9209> rdf:type owl:Class ;
                           rdfs:subClassOf <http://who.int/icf#d920> .


###  http://who.int/icf#d930
<http://who.int/icf#d930> rdf:type owl:Class ;
                          rdfs:subClassOf <http://who.int/icf#d9> .


###  http://who.int/icf#d9300
<http://who.int/icf#d9300> rdf:type owl:Class ;
                           rdfs:subClassOf <http://who.int/icf#d930> .


###  http://who.int/icf#d9301
<http://who.int/icf#d9301> rdf:type owl:Class ;
                           rdfs:subClassOf <http://who.int/icf#d930> .


###  http://who.int/icf#d9308
<http://who.int/icf#d9308> rdf:type owl:Class ;
                           rdfs:subClassOf <http://who.int/icf#d930> .


###  http://who.int/icf#d9309
<http://who.int/icf#d9309> rdf:type owl:Class ;
                           rdfs:subClassOf <http://who.int/icf#d930> .


###  http://who.int/icf#d940
<http://who.int/icf#d940> rdf:type owl:Class ;
                          rdfs:subClassOf <http://who.int/icf#d9> .


###  http://who.int/icf#d950
<http://who.int/icf#d950> rdf:type owl:Class ;
                          rdfs:subClassOf <http://who.int/icf#d9> .


###  http://who.int/icf#d998
<http://who.int/icf#d998> rdf:type owl:Class ;
                          rdfs:subClassOf <http://who.int/icf#d9> .


###  http://who.int/icf#d999
<http://who.int/icf#d999> rdf:type owl:Class ;
                          rdfs:subClassOf <http://who.int/icf#d9> .


###  http://who.int/icf#s
<http://who.int/icf#s> rdf:type owl:Class ;
                       rdfs:subClassOf <http://who.int/icf#ICFCategory> .


###  http://who.int/icf#s1
<http://who.int/icf#s1> rdf:type owl:Class ;
                        rdfs:subClassOf <http://who.int/icf#s> .


###  http://who.int/icf#s110
<http://who.int/icf#s110> rdf:type owl:Class ;
                          rdfs:subClassOf <http://who.int/icf#s1> .


###  http://who.int/icf#s1100
<http://who.int/icf#s1100> rdf:type owl:Class ;
                           rdfs:subClassOf <http://who.int/icf#s110> .


###  http://who.int/icf#s11000
<http://who.int/icf#s11000> rdf:type owl:Class ;
                            rdfs:subClassOf <http://who.int/icf#s1100> .


###  http://who.int/icf#s11001
<http://who.int/icf#s11001> rdf:type owl:Class ;
                            rdfs:subClassOf <http://who.int/icf#s1100> .


###  http://who.int/icf#s11002
<http://who.int/icf#s11002> rdf:type owl:Class ;
                            rdfs:subClassOf <http://who.int/icf#s1100> .


###  http://who.int/icf#s11003
<http://who.int/icf#s11003> rdf:type owl:Class ;
                            rdfs:subClassOf <http://who.int/icf#s1100> .


###  http://who.int/icf#s11008
<http://who.int/icf#s11008> rdf:type owl:Class ;
                            rdfs:subClassOf <http://who.int/icf#s1100> .


###  http://who.int/icf#s11009
<http://who.int/icf#s11009> rdf:type owl:Class ;
                            rdfs:subClassOf <http://who.int/icf#s1100> .


###  http://who.int/icf#s1101
<http://who.int/icf#s1101> rdf:type owl:Class ;
                           rdfs:subClassOf <http://who.int/icf#s110> .


###  http://who.int/icf#s1102
<http://who.int/icf#s1102> rdf:type owl:Class ;
                           rdfs:subClassOf <http://who.int/icf#s110> .


###  http://who.int/icf#s1103
<http://who.int/icf#s1103> rdf:type owl:Class ;
                           rdfs:subClassOf <http://who.int/icf#s110> .


###  http://who.int/icf#s1104
<http://who.int/icf#s1104> rdf:type owl:Class ;
                           rdfs:subClassOf <http://who.int/icf#s110> .


###  http://who.int/icf#s1105
<http://who.int/icf#s1105> rdf:type owl:Class ;
                           rdfs:subClassOf <http://who.int/icf#s110> .


###  http://who.int/icf#s11050
<http://who.int/icf#s11050> rdf:type owl:Class ;
                            rdfs:subClassOf <http://who.int/icf#s1105> .


###  http://who.int/icf#s11051
<http://who.int/icf#s11051> rdf:type owl:Class ;
                            rdfs:subClassOf <http://who.int/icf#s1105> .


###  http://who.int/icf#s11058
<http://who.int/icf#s11058> rdf:type owl:Class ;
                            rdfs:subClassOf <http://who.int/icf#s1105> .


###  http://who.int/icf#s11059
<http://who.int/icf#s11059> rdf:type owl:Class ;
                            rdfs:subClassOf <http://who.int/icf#s1105> .


###  http://who.int/icf#s1106
<http://who.int/icf#s1106> rdf:type owl:Class ;
                           rdfs:subClassOf <http://who.int/icf#s110> .


###  http://who.int/icf#s1108
<http://who.int/icf#s1108> rdf:type owl:Class ;
                           rdfs:subClassOf <http://who.int/icf#s110> .


###  http://who.int/icf#s1109
<http://who.int/icf#s1109> rdf:type owl:Class ;
                           rdfs:subClassOf <http://who.int/icf#s110> .


###  http://who.int/icf#s120
<http://who.int/icf#s120> rdf:type owl:Class ;
                          rdfs:subClassOf <http://who.int/icf#s1> .


###  http://who.int/icf#s1200
<http://who.int/icf#s1200> rdf:type owl:Class ;
                           rdfs:subClassOf <http://who.int/icf#s120> .


###  http://who.int/icf#s12000
<http://who.int/icf#s12000> rdf:type owl:Class ;
                            rdfs:subClassOf <http://who.int/icf#s1200> .


###  http://who.int/icf#s12001
<http://who.int/icf#s12001> rdf:type owl:Class ;
                            rdfs:subClassOf <http://who.int/icf#s1200> .


###  http://who.int/icf#s12002
<http://who.int/icf#s12002> rdf:type owl:Class ;
                            rdfs:subClassOf <http://who.int/icf#s1200> .


###  http://who.int/icf#s12003
<http://who.int/icf#s12003> rdf:type owl:Class ;
                            rdfs:subClassOf <http://who.int/icf#s1200> .


###  http://who.int/icf#s12008
<http://who.int/icf#s12008> rdf:type owl:Class ;
                            rdfs:subClassOf <http://who.int/icf#s1200> .


###  http://who.int/icf#s12009
<http://who.int/icf#s12009> rdf:type owl:Class ;
                            rdfs:subClassOf <http://who.int/icf#s1200> .


###  http://who.int/icf#s1201
<http://who.int/icf#s1201> rdf:type owl:Class ;
                           rdfs:subClassOf <http://who.int/icf#s120> .


###  http://who.int/icf#s1208
<http://who.int/icf#s1208> rdf:type owl:Class ;
                           rdfs:subClassOf <http://who.int/icf#s120> .


###  http://who.int/icf#s1209
<http://who.int/icf#s1209> rdf:type owl:Class ;
                           rdfs:subClassOf <http://who.int/icf#s120> .


###  http://who.int/icf#s130
<http://who.int/icf#s130> rdf:type owl:Class ;
                          rdfs:subClassOf <http://who.int/icf#s1> .


###  http://who.int/icf#s140
<http://who.int/icf#s140> rdf:type owl:Class ;
                          rdfs:subClassOf <http://who.int/icf#s1> .


###  http://who.int/icf#s150
<http://who.int/icf#s150> rdf:type owl:Class ;
                          rdfs:subClassOf <http://who.int/icf#s1> .


###  http://who.int/icf#s198
<http://who.int/icf#s198> rdf:type owl:Class ;
                          rdfs:subClassOf <http://who.int/icf#s1> .


###  http://who.int/icf#s199
<http://who.int/icf#s199> rdf:type owl:Class ;
                          rdfs:subClassOf <http://who.int/icf#s1> .


###  http://who.int/icf#s2
<http://who.int/icf#s2> rdf:type owl:Class ;
                        rdfs:subClassOf <http://who.int/icf#s> .


###  http://who.int/icf#s210
<http://who.int/icf#s210> rdf:type owl:Class ;
                          rdfs:subClassOf <http://who.int/icf#s2> .


###  http://who.int/icf#s220
<http://who.int/icf#s220> rdf:type owl:Class ;
                          rdfs:subClassOf <http://who.int/icf#s2> .


###  http://who.int/icf#s2200
<http://who.int/icf#s2200> rdf:type owl:Class ;
                           rdfs:subClassOf <http://who.int/icf#s220> .


###  http://who.int/icf#s2201
<http://who.int/icf#s2201> rdf:type owl:Class ;
                           rdfs:subClassOf <http://who.int/icf#s220> .


###  http://who.int/icf#s2202
<http://who.int/icf#s2202> rdf:type owl:Class ;
                           rdfs:subClassOf <http://who.int/icf#s220> .


###  http://who.int/icf#s2203
<http://who.int/icf#s2203> rdf:type owl:Class ;
                           rdfs:subClassOf <http://who.int/icf#s220> .


###  http://who.int/icf#s2204
<http://who.int/icf#s2204> rdf:type owl:Class ;
                           rdfs:subClassOf <http://who.int/icf#s220> .


###  http://who.int/icf#s2205
<http://who.int/icf#s2205> rdf:type owl:Class ;
                           rdfs:subClassOf <http://who.int/icf#s220> .


###  http://who.int/icf#s2208
<http://who.int/icf#s2208> rdf:type owl:Class ;
                           rdfs:subClassOf <http://who.int/icf#s220> .


###  http://who.int/icf#s2209
<http://who.int/icf#s2209> rdf:type owl:Class ;
                           rdfs:subClassOf <http://who.int/icf#s220> .


###  http://who.int/icf#s230
<http://who.int/icf#s230> rdf:type owl:Class ;
                          rdfs:subClassOf <http://who.int/icf#s2> .


###  http://who.int/icf#s2300
<http://who.int/icf#s2300> rdf:type owl:Class ;
                           rdfs:subClassOf <http://who.int/icf#s230> .


###  http://who.int/icf#s2301
<http://who.int/icf#s2301> rdf:type owl:Class ;
                           rdfs:subClassOf <http://who.int/icf#s230> .


###  http://who.int/icf#s2302
<http://who.int/icf#s2302> rdf:type owl:Class ;
                           rdfs:subClassOf <http://who.int/icf#s230> .


###  http://who.int/icf#s2303
<http://who.int/icf#s2303> rdf:type owl:Class ;
                           rdfs:subClassOf <http://who.int/icf#s230> .


###  http://who.int/icf#s2308
<http://who.int/icf#s2308> rdf:type owl:Class ;
                           rdfs:subClassOf <http://who.int/icf#s230> .


###  http://who.int/icf#s2309
<http://who.int/icf#s2309> rdf:type owl:Class ;
                           rdfs:subClassOf <http://who.int/icf#s230> .


###  http://who.int/icf#s240
<http://who.int/icf#s240> rdf:type owl:Class ;
                          rdfs:subClassOf <http://who.int/icf#s2> .


###  http://who.int/icf#s250
<http://who.int/icf#s250> rdf:type owl:Class ;
                          rdfs:subClassOf <http://who.int/icf#s2> .


###  http://who.int/icf#s2500
<http://who.int/icf#s2500> rdf:type owl:Class ;
                           rdfs:subClassOf <http://who.int/icf#s250> .


###  http://who.int/icf#s2501
<http://who.int/icf#s2501> rdf:type owl:Class ;
                           rdfs:subClassOf <http://who.int/icf#s250> .


###  http://who.int/icf#s2502
<http://who.int/icf#s2502> rdf:type owl:Class ;
                           rdfs:subClassOf <http://who.int/icf#s250> .


###  http://who.int/icf#s2508
<http://who.int/icf#s2508> rdf:type owl:Class ;
                           rdfs:subClassOf <http://who.int/icf#s250> .


###  http://who.int/icf#s2509
<http://who.int/icf#s2509> rdf:type owl:Class ;
                           rdfs:subClassOf <http://who.int/icf#s250> .


###  http://who.int/icf#s260
<http://who.int/icf#s260> rdf:type owl:Class ;
                          rdfs:subClassOf <http://who.int/icf#s2> .


###  http://who.int/icf#s2600
<http://who.int/icf#s2600> rdf:type owl:Class ;
                           rdfs:subClassOf <http://who.int/icf#s260> .


###  http://who.int/icf#s2601
<http://who.int/icf#s2601> rdf:type owl:Class ;
                           rdfs:subClassOf <http://who.int/icf#s260> .


###  http://who.int/icf#s2602
<http://who.int/icf#s2602> rdf:type owl:Class ;
                           rdfs:subClassOf <http://who.int/icf#s260> .


###  http://who.int/icf#s2603
<http://who.int/icf#s2603> rdf:type owl:Class ;
                           rdfs:subClassOf <http://who.int/icf#s260> .


###  http://who.int/icf#s2608
<http://who.int/icf#s2608> rdf:type owl:Class ;
                           rdfs:subClassOf <http://who.int/icf#s260> .


###  http://who.int/icf#s2609
<http://who.int/icf#s2609> rdf:type owl:Class ;
                           rdfs:subClassOf <http://who.int/icf#s260> .


###  http://who.int/icf#s298
<http://who.int/icf#s298> rdf:type owl:Class ;
                          rdfs:subClassOf <http://who.int/icf#s2> .


###  http://who.int/icf#s299
<http://who.int/icf#s299> rdf:type owl:Class ;
                          rdfs:subClassOf <http://who.int/icf#s2> .


###  http://who.int/icf#s3
<http://who.int/icf#s3> rdf:type owl:Class ;
                        rdfs:subClassOf <http://who.int/icf#s> .


###  http://who.int/icf#s310
<http://who.int/icf#s310> rdf:type owl:Class ;
                          rdfs:subClassOf <http://who.int/icf#s3> .


###  http://who.int/icf#s3100
<http://who.int/icf#s3100> rdf:type owl:Class ;
                           rdfs:subClassOf <http://who.int/icf#s310> .


###  http://who.int/icf#s3101
<http://who.int/icf#s3101> rdf:type owl:Class ;
                           rdfs:subClassOf <http://who.int/icf#s310> .


###  http://who.int/icf#s3102
<http://who.int/icf#s3102> rdf:type owl:Class ;
                           rdfs:subClassOf <http://who.int/icf#s310> .


###  http://who.int/icf#s3108
<http://who.int/icf#s3108> rdf:type owl:Class ;
                           rdfs:subClassOf <http://who.int/icf#s310> .


###  http://who.int/icf#s3109
<http://who.int/icf#s3109> rdf:type owl:Class ;
                           rdfs:subClassOf <http://who.int/icf#s310> .


###  http://who.int/icf#s320
<http://who.int/icf#s320> rdf:type owl:Class ;
                          rdfs:subClassOf <http://who.int/icf#s3> .


###  http://who.int/icf#s3200
<http://who.int/icf#s3200> rdf:type owl:Class ;
                           rdfs:subClassOf <http://who.int/icf#s320> .


###  http://who.int/icf#s3201
<http://who.int/icf#s3201> rdf:type owl:Class ;
                           rdfs:subClassOf <http://who.int/icf#s320> .


###  http://who.int/icf#s3202
<http://who.int/icf#s3202> rdf:type owl:Class ;
                           rdfs:subClassOf <http://who.int/icf#s320> .


###  http://who.int/icf#s32020
<http://who.int/icf#s32020> rdf:type owl:Class ;
                            rdfs:subClassOf <http://who.int/icf#s3202> .


###  http://who.int/icf#s32021
<http://who.int/icf#s32021> rdf:type owl:Class ;
                            rdfs:subClassOf <http://who.int/icf#s3202> .


###  http://who.int/icf#s3203
<http://who.int/icf#s3203> rdf:type owl:Class ;
                           rdfs:subClassOf <http://who.int/icf#s320> .


###  http://who.int/icf#s3204
<http://who.int/icf#s3204> rdf:type owl:Class ;
                           rdfs:subClassOf <http://who.int/icf#s320> .


###  http://who.int/icf#s32040
<http://who.int/icf#s32040> rdf:type owl:Class ;
                            rdfs:subClassOf <http://who.int/icf#s3204> .


###  http://who.int/icf#s32041
<http://who.int/icf#s32041> rdf:type owl:Class ;
                            rdfs:subClassOf <http://who.int/icf#s3204> .


###  http://who.int/icf#s3208
<http://who.int/icf#s3208> rdf:type owl:Class ;
                           rdfs:subClassOf <http://who.int/icf#s320> .


###  http://who.int/icf#s3209
<http://who.int/icf#s3209> rdf:type owl:Class ;
                           rdfs:subClassOf <http://who.int/icf#s320> .


###  http://who.int/icf#s330
<http://who.int/icf#s330> rdf:type owl:Class ;
                          rdfs:subClassOf <http://who.int/icf#s3> .


###  http://who.int/icf#s3300
<http://who.int/icf#s3300> rdf:type owl:Class ;
                           rdfs:subClassOf <http://who.int/icf#s330> .


###  http://who.int/icf#s3301
<http://who.int/icf#s3301> rdf:type owl:Class ;
                           rdfs:subClassOf <http://who.int/icf#s330> .


###  http://who.int/icf#s3308
<http://who.int/icf#s3308> rdf:type owl:Class ;
                           rdfs:subClassOf <http://who.int/icf#s330> .


###  http://who.int/icf#s3309
<http://who.int/icf#s3309> rdf:type owl:Class ;
                           rdfs:subClassOf <http://who.int/icf#s330> .


###  http://who.int/icf#s340
<http://who.int/icf#s340> rdf:type owl:Class ;
                          rdfs:subClassOf <http://who.int/icf#s3> .


###  http://who.int/icf#s3400
<http://who.int/icf#s3400> rdf:type owl:Class ;
                           rdfs:subClassOf <http://who.int/icf#s340> .


###  http://who.int/icf#s3408
<http://who.int/icf#s3408> rdf:type owl:Class ;
                           rdfs:subClassOf <http://who.int/icf#s340> .


###  http://who.int/icf#s3409
<http://who.int/icf#s3409> rdf:type owl:Class ;
                           rdfs:subClassOf <http://who.int/icf#s340> .


###  http://who.int/icf#s398
<http://who.int/icf#s398> rdf:type owl:Class ;
                          rdfs:subClassOf <http://who.int/icf#s3> .


###  http://who.int/icf#s399
<http://who.int/icf#s399> rdf:type owl:Class ;
                          rdfs:subClassOf <http://who.int/icf#s3> .


###  http://who.int/icf#s4
<http://who.int/icf#s4> rdf:type owl:Class ;
                        rdfs:subClassOf <http://who.int/icf#s> .


###  http://who.int/icf#s410
<http://who.int/icf#s410> rdf:type owl:Class ;
                          rdfs:subClassOf <http://who.int/icf#s4> .


###  http://who.int/icf#s4100
<http://who.int/icf#s4100> rdf:type owl:Class ;
                           rdfs:subClassOf <http://who.int/icf#s410> .


###  http://who.int/icf#s41000
<http://who.int/icf#s41000> rdf:type owl:Class ;
                            rdfs:subClassOf <http://who.int/icf#s4100> .


###  http://who.int/icf#s41001
<http://who.int/icf#s41001> rdf:type owl:Class ;
                            rdfs:subClassOf <http://who.int/icf#s4100> .


###  http://who.int/icf#s41008
<http://who.int/icf#s41008> rdf:type owl:Class ;
                            rdfs:subClassOf <http://who.int/icf#s4100> .


###  http://who.int/icf#s41009
<http://who.int/icf#s41009> rdf:type owl:Class ;
                            rdfs:subClassOf <http://who.int/icf#s4100> .


###  http://who.int/icf#s4101
<http://who.int/icf#s4101> rdf:type owl:Class ;
                           rdfs:subClassOf <http://who.int/icf#s410> .


###  http://who.int/icf#s4102
<http://who.int/icf#s4102> rdf:type owl:Class ;
                           rdfs:subClassOf <http://who.int/icf#s410> .


###  http://who.int/icf#s4103
<http://who.int/icf#s4103> rdf:type owl:Class ;
                           rdfs:subClassOf <http://who.int/icf#s410> .


###  http://who.int/icf#s4108
<http://who.int/icf#s4108> rdf:type owl:Class ;
                           rdfs:subClassOf <http://who.int/icf#s410> .


###  http://who.int/icf#s4109
<http://who.int/icf#s4109> rdf:type owl:Class ;
                           rdfs:subClassOf <http://who.int/icf#s410> .


###  http://who.int/icf#s420
<http://who.int/icf#s420> rdf:type owl:Class ;
                          rdfs:subClassOf <http://who.int/icf#s4> .


###  http://who.int/icf#s4200
<http://who.int/icf#s4200> rdf:type owl:Class ;
                           rdfs:subClassOf <http://who.int/icf#s420> .


###  http://who.int/icf#s4201
<http://who.int/icf#s4201> rdf:type owl:Class ;
                           rdfs:subClassOf <http://who.int/icf#s420> .


###  http://who.int/icf#s4202
<http://who.int/icf#s4202> rdf:type owl:Class ;
                           rdfs:subClassOf <http://who.int/icf#s420> .


###  http://who.int/icf#s4203
<http://who.int/icf#s4203> rdf:type owl:Class ;
                           rdfs:subClassOf <http://who.int/icf#s420> .


###  http://who.int/icf#s4204
<http://who.int/icf#s4204> rdf:type owl:Class ;
                           rdfs:subClassOf <http://who.int/icf#s420> .


###  http://who.int/icf#s4208
<http://who.int/icf#s4208> rdf:type owl:Class ;
                           rdfs:subClassOf <http://who.int/icf#s420> .


###  http://who.int/icf#s4209
<http://who.int/icf#s4209> rdf:type owl:Class ;
                           rdfs:subClassOf <http://who.int/icf#s420> .


###  http://who.int/icf#s430
<http://who.int/icf#s430> rdf:type owl:Class ;
                          rdfs:subClassOf <http://who.int/icf#s4> .


###  http://who.int/icf#s4300
<http://who.int/icf#s4300> rdf:type owl:Class ;
                           rdfs:subClassOf <http://who.int/icf#s430> .


###  http://who.int/icf#s4301
<http://who.int/icf#s4301> rdf:type owl:Class ;
                           rdfs:subClassOf <http://who.int/icf#s430> .


###  http://who.int/icf#s43010
<http://who.int/icf#s43010> rdf:type owl:Class ;
                            rdfs:subClassOf <http://who.int/icf#s4301> .


###  http://who.int/icf#s43011
<http://who.int/icf#s43011> rdf:type owl:Class ;
                            rdfs:subClassOf <http://who.int/icf#s4301> .


###  http://who.int/icf#s43018
<http://who.int/icf#s43018> rdf:type owl:Class ;
                            rdfs:subClassOf <http://who.int/icf#s4301> .


###  http://who.int/icf#s43019
<http://who.int/icf#s43019> rdf:type owl:Class ;
                            rdfs:subClassOf <http://who.int/icf#s4301> .


###  http://who.int/icf#s4302
<http://who.int/icf#s4302> rdf:type owl:Class ;
                           rdfs:subClassOf <http://who.int/icf#s430> .


###  http://who.int/icf#s4303
<http://who.int/icf#s4303> rdf:type owl:Class ;
                           rdfs:subClassOf <http://who.int/icf#s430> .


###  http://who.int/icf#s43030
<http://who.int/icf#s43030> rdf:type owl:Class ;
                            rdfs:subClassOf <http://who.int/icf#s4303> .


###  http://who.int/icf#s43031
<http://who.int/icf#s43031> rdf:type owl:Class ;
                            rdfs:subClassOf <http://who.int/icf#s4303> .


###  http://who.int/icf#s43038
<http://who.int/icf#s43038> rdf:type owl:Class ;
                            rdfs:subClassOf <http://who.int/icf#s4303> .


###  http://who.int/icf#s43039
<http://who.int/icf#s43039> rdf:type owl:Class ;
                            rdfs:subClassOf <http://who.int/icf#s4303> .


###  http://who.int/icf#s4308
<http://who.int/icf#s4308> rdf:type owl:Class ;
                           rdfs:subClassOf <http://who.int/icf#s430> .


###  http://who.int/icf#s4309
<http://who.int/icf#s4309> rdf:type owl:Class ;
                           rdfs:subClassOf <http://who.int/icf#s430> .


###  http://who.int/icf#s498
<http://who.int/icf#s498> rdf:type owl:Class ;
                          rdfs:subClassOf <http://who.int/icf#s4> .


###  http://who.int/icf#s499
<http://who.int/icf#s499> rdf:type owl:Class ;
                          rdfs:subClassOf <http://who.int/icf#s4> .


###  http://who.int/icf#s5
<http://who.int/icf#s5> rdf:type owl:Class ;
                        rdfs:subClassOf <http://who.int/icf#s> .


###  http://who.int/icf#s510
<http://who.int/icf#s510> rdf:type owl:Class ;
                          rdfs:subClassOf <http://who.int/icf#s5> .


###  http://who.int/icf#s520
<http://who.int/icf#s520> rdf:type owl:Class ;
                          rdfs:subClassOf <http://who.int/icf#s5> .


###  http://who.int/icf#s530
<http://who.int/icf#s530> rdf:type owl:Class ;
                          rdfs:subClassOf <http://who.int/icf#s5> .


###  http://who.int/icf#s540
<http://who.int/icf#s540> rdf:type owl:Class ;
                          rdfs:subClassOf <http://who.int/icf#s5> .


###  http://who.int/icf#s5400
<http://who.int/icf#s5400> rdf:type owl:Class ;
                           rdfs:subClassOf <http://who.int/icf#s540> .


###  http://who.int/icf#s5401
<http://who.int/icf#s5401> rdf:type owl:Class ;
                           rdfs:subClassOf <http://who.int/icf#s540> .


###  http://who.int/icf#s5408
<http://who.int/icf#s5408> rdf:type owl:Class ;
                           rdfs:subClassOf <http://who.int/icf#s540> .


###  http://who.int/icf#s5409
<http://who.int/icf#s5409> rdf:type owl:Class ;
                           rdfs:subClassOf <http://who.int/icf#s540> .


###  http://who.int/icf#s550
<http://who.int/icf#s550> rdf:type owl:Class ;
                          rdfs:subClassOf <http://who.int/icf#s5> .


###  http://who.int/icf#s560
<http://who.int/icf#s560> rdf:type owl:Class ;
                          rdfs:subClassOf <http://who.int/icf#s5> .


###  http://who.int/icf#s570
<http://who.int/icf#s570> rdf:type owl:Class ;
                          rdfs:subClassOf <http://who.int/icf#s5> .


###  http://who.int/icf#s580
<http://who.int/icf#s580> rdf:type owl:Class ;
                          rdfs:subClassOf <http://who.int/icf#s5> .


###  http://who.int/icf#s5800
<http://who.int/icf#s5800> rdf:type owl:Class ;
                           rdfs:subClassOf <http://who.int/icf#s580> .


###  http://who.int/icf#s5801
<http://who.int/icf#s5801> rdf:type owl:Class ;
                           rdfs:subClassOf <http://who.int/icf#s580> .


###  http://who.int/icf#s5802
<http://who.int/icf#s5802> rdf:type owl:Class ;
                           rdfs:subClassOf <http://who.int/icf#s580> .


###  http://who.int/icf#s5803
<http://who.int/icf#s5803> rdf:type owl:Class ;
                           rdfs:subClassOf <http://who.int/icf#s580> .


###  http://who.int/icf#s5808
<http://who.int/icf#s5808> rdf:type owl:Class ;
                           rdfs:subClassOf <http://who.int/icf#s580> .


###  http://who.int/icf#s5809
<http://who.int/icf#s5809> rdf:type owl:Class ;
                           rdfs:subClassOf <http://who.int/icf#s580> .


###  http://who.int/icf#s598
<http://who.int/icf#s598> rdf:type owl:Class ;
                          rdfs:subClassOf <http://who.int/icf#s5> .


###  http://who.int/icf#s599
<http://who.int/icf#s599> rdf:type owl:Class ;
                          rdfs:subClassOf <http://who.int/icf#s5> .


###  http://who.int/icf#s6
<http://who.int/icf#s6> rdf:type owl:Class ;
                        rdfs:subClassOf <http://who.int/icf#s> .


###  http://who.int/icf#s610
<http://who.int/icf#s610> rdf:type owl:Class ;
                          rdfs:subClassOf <http://who.int/icf#s6> .


###  http://who.int/icf#s6100
<http://who.int/icf#s6100> rdf:type owl:Class ;
                           rdfs:subClassOf <http://who.int/icf#s610> .


###  http://who.int/icf#s6101
<http://who.int/icf#s6101> rdf:type owl:Class ;
                           rdfs:subClassOf <http://who.int/icf#s610> .


###  http://who.int/icf#s6102
<http://who.int/icf#s6102> rdf:type owl:Class ;
                           rdfs:subClassOf <http://who.int/icf#s610> .


###  http://who.int/icf#s6103
<http://who.int/icf#s6103> rdf:type owl:Class ;
                           rdfs:subClassOf <http://who.int/icf#s610> .


###  http://who.int/icf#s6108
<http://who.int/icf#s6108> rdf:type owl:Class ;
                           rdfs:subClassOf <http://who.int/icf#s610> .


###  http://who.int/icf#s6109
<http://who.int/icf#s6109> rdf:type owl:Class ;
                           rdfs:subClassOf <http://who.int/icf#s610> .


###  http://who.int/icf#s620
<http://who.int/icf#s620> rdf:type owl:Class ;
                          rdfs:subClassOf <http://who.int/icf#s6> .


###  http://who.int/icf#s630
<http://who.int/icf#s630> rdf:type owl:Class ;
                          rdfs:subClassOf <http://who.int/icf#s6> .


###  http://who.int/icf#s6300
<http://who.int/icf#s6300> rdf:type owl:Class ;
                           rdfs:subClassOf <http://who.int/icf#s630> .


###  http://who.int/icf#s6301
<http://who.int/icf#s6301> rdf:type owl:Class ;
                           rdfs:subClassOf <http://who.int/icf#s630> .


###  http://who.int/icf#s63010
<http://who.int/icf#s63010> rdf:type owl:Class ;
                            rdfs:subClassOf <http://who.int/icf#s6301> .


###  http://who.int/icf#s63011
<http://who.int/icf#s63011> rdf:type owl:Class ;
                            rdfs:subClassOf <http://who.int/icf#s6301> .


###  http://who.int/icf#s63012
<http://who.int/icf#s63012> rdf:type owl:Class ;
                            rdfs:subClassOf <http://who.int/icf#s6301> .


###  http://who.int/icf#s63018
<http://who.int/icf#s63018> rdf:type owl:Class ;
                            rdfs:subClassOf <http://who.int/icf#s6301> .


###  http://who.int/icf#s63019
<http://who.int/icf#s63019> rdf:type owl:Class ;
                            rdfs:subClassOf <http://who.int/icf#s6301> .


###  http://who.int/icf#s6302
<http://who.int/icf#s6302> rdf:type owl:Class ;
                           rdfs:subClassOf <http://who.int/icf#s630> .


###  http://who.int/icf#s6303
<http://who.int/icf#s6303> rdf:type owl:Class ;
                           rdfs:subClassOf <http://who.int/icf#s630> .


###  http://who.int/icf#s63030
<http://who.int/icf#s63030> rdf:type owl:Class ;
                            rdfs:subClassOf <http://who.int/icf#s6303> .


###  http://who.int/icf#s63031
<http://who.int/icf#s63031> rdf:type owl:Class ;
                            rdfs:subClassOf <http://who.int/icf#s6303> .


###  http://who.int/icf#s63032
<http://who.int/icf#s63032> rdf:type owl:Class ;
                            rdfs:subClassOf <http://who.int/icf#s6303> .


###  http://who.int/icf#s63033
<http://who.int/icf#s63033> rdf:type owl:Class ;
                            rdfs:subClassOf <http://who.int/icf#s6303> .


###  http://who.int/icf#s6304
<http://who.int/icf#s6304> rdf:type owl:Class ;
                           rdfs:subClassOf <http://who.int/icf#s630> .


###  http://who.int/icf#s6305
<http://who.int/icf#s6305> rdf:type owl:Class ;
                           rdfs:subClassOf <http://who.int/icf#s630> .


###  http://who.int/icf#s63050
<http://who.int/icf#s63050> rdf:type owl:Class ;
                            rdfs:subClassOf <http://who.int/icf#s6305> .


###  http://who.int/icf#s63051
<http://who.int/icf#s63051> rdf:type owl:Class ;
                            rdfs:subClassOf <http://who.int/icf#s6305> .


###  http://who.int/icf#s63058
<http://who.int/icf#s63058> rdf:type owl:Class ;
                            rdfs:subClassOf <http://who.int/icf#s6305> .


###  http://who.int/icf#s63059
<http://who.int/icf#s63059> rdf:type owl:Class ;
                            rdfs:subClassOf <http://who.int/icf#s6305> .


###  http://who.int/icf#s6306
<http://who.int/icf#s6306> rdf:type owl:Class ;
                           rdfs:subClassOf <http://who.int/icf#s630> ;
                           rdfs:label "Prostate" .


###  http://who.int/icf#s6308
<http://who.int/icf#s6308> rdf:type owl:Class ;
                           rdfs:subClassOf <http://who.int/icf#s630> .


###  http://who.int/icf#s6309
<http://who.int/icf#s6309> rdf:type owl:Class ;
                           rdfs:subClassOf <http://who.int/icf#s630> .


###  http://who.int/icf#s698
<http://who.int/icf#s698> rdf:type owl:Class ;
                          rdfs:subClassOf <http://who.int/icf#s6> .


###  http://who.int/icf#s699
<http://who.int/icf#s699> rdf:type owl:Class ;
                          rdfs:subClassOf <http://who.int/icf#s6> .


###  http://who.int/icf#s7
<http://who.int/icf#s7> rdf:type owl:Class ;
                        rdfs:subClassOf <http://who.int/icf#s> .


###  http://who.int/icf#s710
<http://who.int/icf#s710> rdf:type owl:Class ;
                          rdfs:subClassOf <http://who.int/icf#s7> .


###  http://who.int/icf#s7100
<http://who.int/icf#s7100> rdf:type owl:Class ;
                           rdfs:subClassOf <http://who.int/icf#s710> .


###  http://who.int/icf#s7101
<http://who.int/icf#s7101> rdf:type owl:Class ;
                           rdfs:subClassOf <http://who.int/icf#s710> .


###  http://who.int/icf#s7102
<http://who.int/icf#s7102> rdf:type owl:Class ;
                           rdfs:subClassOf <http://who.int/icf#s710> .


###  http://who.int/icf#s7103
<http://who.int/icf#s7103> rdf:type owl:Class ;
                           rdfs:subClassOf <http://who.int/icf#s710> .


###  http://who.int/icf#s7104
<http://who.int/icf#s7104> rdf:type owl:Class ;
                           rdfs:subClassOf <http://who.int/icf#s710> .


###  http://who.int/icf#s7105
<http://who.int/icf#s7105> rdf:type owl:Class ;
                           rdfs:subClassOf <http://who.int/icf#s710> .


###  http://who.int/icf#s7108
<http://who.int/icf#s7108> rdf:type owl:Class ;
                           rdfs:subClassOf <http://who.int/icf#s710> .


###  http://who.int/icf#s7109
<http://who.int/icf#s7109> rdf:type owl:Class ;
                           rdfs:subClassOf <http://who.int/icf#s710> .


###  http://who.int/icf#s720
<http://who.int/icf#s720> rdf:type owl:Class ;
                          rdfs:subClassOf <http://who.int/icf#s7> .


###  http://who.int/icf#s7200
<http://who.int/icf#s7200> rdf:type owl:Class ;
                           rdfs:subClassOf <http://who.int/icf#s720> .


###  http://who.int/icf#s7201
<http://who.int/icf#s7201> rdf:type owl:Class ;
                           rdfs:subClassOf <http://who.int/icf#s720> .


###  http://who.int/icf#s7202
<http://who.int/icf#s7202> rdf:type owl:Class ;
                           rdfs:subClassOf <http://who.int/icf#s720> .


###  http://who.int/icf#s7203
<http://who.int/icf#s7203> rdf:type owl:Class ;
                           rdfs:subClassOf <http://who.int/icf#s720> .


###  http://who.int/icf#s7208
<http://who.int/icf#s7208> rdf:type owl:Class ;
                           rdfs:subClassOf <http://who.int/icf#s720> .


###  http://who.int/icf#s7209
<http://who.int/icf#s7209> rdf:type owl:Class ;
                           rdfs:subClassOf <http://who.int/icf#s720> .


###  http://who.int/icf#s730
<http://who.int/icf#s730> rdf:type owl:Class ;
                          rdfs:subClassOf <http://who.int/icf#s7> .


###  http://who.int/icf#s7300
<http://who.int/icf#s7300> rdf:type owl:Class ;
                           rdfs:subClassOf <http://who.int/icf#s730> .


###  http://who.int/icf#s73000
<http://who.int/icf#s73000> rdf:type owl:Class ;
                            rdfs:subClassOf <http://who.int/icf#s7300> .


###  http://who.int/icf#s73001
<http://who.int/icf#s73001> rdf:type owl:Class ;
                            rdfs:subClassOf <http://who.int/icf#s7300> .


###  http://who.int/icf#s73002
<http://who.int/icf#s73002> rdf:type owl:Class ;
                            rdfs:subClassOf <http://who.int/icf#s7300> .


###  http://who.int/icf#s73003
<http://who.int/icf#s73003> rdf:type owl:Class ;
                            rdfs:subClassOf <http://who.int/icf#s7300> .


###  http://who.int/icf#s73008
<http://who.int/icf#s73008> rdf:type owl:Class ;
                            rdfs:subClassOf <http://who.int/icf#s7300> .


###  http://who.int/icf#s73009
<http://who.int/icf#s73009> rdf:type owl:Class ;
                            rdfs:subClassOf <http://who.int/icf#s7300> .


###  http://who.int/icf#s7301
<http://who.int/icf#s7301> rdf:type owl:Class ;
                           rdfs:subClassOf <http://who.int/icf#s730> .


###  http://who.int/icf#s73010
<http://who.int/icf#s73010> rdf:type owl:Class ;
                            rdfs:subClassOf <http://who.int/icf#s7301> .


###  http://who.int/icf#s73011
<http://who.int/icf#s73011> rdf:type owl:Class ;
                            rdfs:subClassOf <http://who.int/icf#s7301> .


###  http://who.int/icf#s73012
<http://who.int/icf#s73012> rdf:type owl:Class ;
                            rdfs:subClassOf <http://who.int/icf#s7301> .


###  http://who.int/icf#s73013
<http://who.int/icf#s73013> rdf:type owl:Class ;
                            rdfs:subClassOf <http://who.int/icf#s7301> .


###  http://who.int/icf#s73018
<http://who.int/icf#s73018> rdf:type owl:Class ;
                            rdfs:subClassOf <http://who.int/icf#s7301> .


###  http://who.int/icf#s73019
<http://who.int/icf#s73019> rdf:type owl:Class ;
                            rdfs:subClassOf <http://who.int/icf#s7301> .


###  http://who.int/icf#s7302
<http://who.int/icf#s7302> rdf:type owl:Class ;
                           rdfs:subClassOf <http://who.int/icf#s730> .


###  http://who.int/icf#s73020
<http://who.int/icf#s73020> rdf:type owl:Class ;
                            rdfs:subClassOf <http://who.int/icf#s7302> .


###  http://who.int/icf#s73021
<http://who.int/icf#s73021> rdf:type owl:Class ;
                            rdfs:subClassOf <http://who.int/icf#s7302> .


###  http://who.int/icf#s73022
<http://who.int/icf#s73022> rdf:type owl:Class ;
                            rdfs:subClassOf <http://who.int/icf#s7302> .


###  http://who.int/icf#s73023
<http://who.int/icf#s73023> rdf:type owl:Class ;
                            rdfs:subClassOf <http://who.int/icf#s7302> .


###  http://who.int/icf#s73028
<http://who.int/icf#s73028> rdf:type owl:Class ;
                            rdfs:subClassOf <http://who.int/icf#s7302> .


###  http://who.int/icf#s73029
<http://who.int/icf#s73029> rdf:type owl:Class ;
                            rdfs:subClassOf <http://who.int/icf#s7302> .


###  http://who.int/icf#s7308
<http://who.int/icf#s7308> rdf:type owl:Class ;
                           rdfs:subClassOf <http://who.int/icf#s730> .


###  http://who.int/icf#s7309
<http://who.int/icf#s7309> rdf:type owl:Class ;
                           rdfs:subClassOf <http://who.int/icf#s730> .


###  http://who.int/icf#s740
<http://who.int/icf#s740> rdf:type owl:Class ;
                          rdfs:subClassOf <http://who.int/icf#s7> .


###  http://who.int/icf#s7400
<http://who.int/icf#s7400> rdf:type owl:Class ;
                           rdfs:subClassOf <http://who.int/icf#s740> .


###  http://who.int/icf#s7401
<http://who.int/icf#s7401> rdf:type owl:Class ;
                           rdfs:subClassOf <http://who.int/icf#s740> .


###  http://who.int/icf#s7402
<http://who.int/icf#s7402> rdf:type owl:Class ;
                           rdfs:subClassOf <http://who.int/icf#s740> .


###  http://who.int/icf#s7403
<http://who.int/icf#s7403> rdf:type owl:Class ;
                           rdfs:subClassOf <http://who.int/icf#s740> .


###  http://who.int/icf#s7408
<http://who.int/icf#s7408> rdf:type owl:Class ;
                           rdfs:subClassOf <http://who.int/icf#s740> .


###  http://who.int/icf#s7409
<http://who.int/icf#s7409> rdf:type owl:Class ;
                           rdfs:subClassOf <http://who.int/icf#s740> .


###  http://who.int/icf#s750
<http://who.int/icf#s750> rdf:type owl:Class ;
                          rdfs:subClassOf <http://who.int/icf#s7> .


###  http://who.int/icf#s7500
<http://who.int/icf#s7500> rdf:type owl:Class ;
                           rdfs:subClassOf <http://who.int/icf#s750> .


###  http://who.int/icf#s75000
<http://who.int/icf#s75000> rdf:type owl:Class ;
                            rdfs:subClassOf <http://who.int/icf#s7500> .


###  http://who.int/icf#s75001
<http://who.int/icf#s75001> rdf:type owl:Class ;
                            rdfs:subClassOf <http://who.int/icf#s7500> .


###  http://who.int/icf#s75002
<http://who.int/icf#s75002> rdf:type owl:Class ;
                            rdfs:subClassOf <http://who.int/icf#s7500> .


###  http://who.int/icf#s75003
<http://who.int/icf#s75003> rdf:type owl:Class ;
                            rdfs:subClassOf <http://who.int/icf#s7500> .


###  http://who.int/icf#s75008
<http://who.int/icf#s75008> rdf:type owl:Class ;
                            rdfs:subClassOf <http://who.int/icf#s7500> .


###  http://who.int/icf#s75009
<http://who.int/icf#s75009> rdf:type owl:Class ;
                            rdfs:subClassOf <http://who.int/icf#s7500> .


###  http://who.int/icf#s7501
<http://who.int/icf#s7501> rdf:type owl:Class ;
                           rdfs:subClassOf <http://who.int/icf#s750> .


###  http://who.int/icf#s75010
<http://who.int/icf#s75010> rdf:type owl:Class ;
                            rdfs:subClassOf <http://who.int/icf#s7501> .


###  http://who.int/icf#s75011
<http://who.int/icf#s75011> rdf:type owl:Class ;
                            rdfs:subClassOf <http://who.int/icf#s7501> .


###  http://who.int/icf#s75012
<http://who.int/icf#s75012> rdf:type owl:Class ;
                            rdfs:subClassOf <http://who.int/icf#s7501> .


###  http://who.int/icf#s75013
<http://who.int/icf#s75013> rdf:type owl:Class ;
                            rdfs:subClassOf <http://who.int/icf#s7501> .


###  http://who.int/icf#s75018
<http://who.int/icf#s75018> rdf:type owl:Class ;
                            rdfs:subClassOf <http://who.int/icf#s7501> .


###  http://who.int/icf#s75019
<http://who.int/icf#s75019> rdf:type owl:Class ;
                            rdfs:subClassOf <http://who.int/icf#s7501> .


###  http://who.int/icf#s7502
<http://who.int/icf#s7502> rdf:type owl:Class ;
                           rdfs:subClassOf <http://who.int/icf#s750> .


###  http://who.int/icf#s75020
<http://who.int/icf#s75020> rdf:type owl:Class ;
                            rdfs:subClassOf <http://who.int/icf#s7502> .


###  http://who.int/icf#s75021
<http://who.int/icf#s75021> rdf:type owl:Class ;
                            rdfs:subClassOf <http://who.int/icf#s7502> .


###  http://who.int/icf#s75022
<http://who.int/icf#s75022> rdf:type owl:Class ;
                            rdfs:subClassOf <http://who.int/icf#s7502> .


###  http://who.int/icf#s75023
<http://who.int/icf#s75023> rdf:type owl:Class ;
                            rdfs:subClassOf <http://who.int/icf#s7502> .


###  http://who.int/icf#s75028
<http://who.int/icf#s75028> rdf:type owl:Class ;
                            rdfs:subClassOf <http://who.int/icf#s7502> .


###  http://who.int/icf#s75029
<http://who.int/icf#s75029> rdf:type owl:Class ;
                            rdfs:subClassOf <http://who.int/icf#s7502> .


###  http://who.int/icf#s7508
<http://who.int/icf#s7508> rdf:type owl:Class ;
                           rdfs:subClassOf <http://who.int/icf#s750> .


###  http://who.int/icf#s7509
<http://who.int/icf#s7509> rdf:type owl:Class ;
                           rdfs:subClassOf <http://who.int/icf#s750> .


###  http://who.int/icf#s760
<http://who.int/icf#s760> rdf:type owl:Class ;
                          rdfs:subClassOf <http://who.int/icf#s7> .


###  http://who.int/icf#s7600
<http://who.int/icf#s7600> rdf:type owl:Class ;
                           rdfs:subClassOf <http://who.int/icf#s760> .


###  http://who.int/icf#s76000
<http://who.int/icf#s76000> rdf:type owl:Class ;
                            rdfs:subClassOf <http://who.int/icf#s7600> .


###  http://who.int/icf#s76001
<http://who.int/icf#s76001> rdf:type owl:Class ;
                            rdfs:subClassOf <http://who.int/icf#s7600> .


###  http://who.int/icf#s76002
<http://who.int/icf#s76002> rdf:type owl:Class ;
                            rdfs:subClassOf <http://who.int/icf#s7600> .


###  http://who.int/icf#s76003
<http://who.int/icf#s76003> rdf:type owl:Class ;
                            rdfs:subClassOf <http://who.int/icf#s7600> .


###  http://who.int/icf#s76004
<http://who.int/icf#s76004> rdf:type owl:Class ;
                            rdfs:subClassOf <http://who.int/icf#s7600> .


###  http://who.int/icf#s76008
<http://who.int/icf#s76008> rdf:type owl:Class ;
                            rdfs:subClassOf <http://who.int/icf#s7600> .


###  http://who.int/icf#s76009
<http://who.int/icf#s76009> rdf:type owl:Class ;
                            rdfs:subClassOf <http://who.int/icf#s7600> .


###  http://who.int/icf#s7601
<http://who.int/icf#s7601> rdf:type owl:Class ;
                           rdfs:subClassOf <http://who.int/icf#s760> .


###  http://who.int/icf#s7602
<http://who.int/icf#s7602> rdf:type owl:Class ;
                           rdfs:subClassOf <http://who.int/icf#s760> .


###  http://who.int/icf#s7608
<http://who.int/icf#s7608> rdf:type owl:Class ;
                           rdfs:subClassOf <http://who.int/icf#s760> .


###  http://who.int/icf#s7609
<http://who.int/icf#s7609> rdf:type owl:Class ;
                           rdfs:subClassOf <http://who.int/icf#s760> .


###  http://who.int/icf#s770
<http://who.int/icf#s770> rdf:type owl:Class ;
                          rdfs:subClassOf <http://who.int/icf#s7> .


###  http://who.int/icf#s7700
<http://who.int/icf#s7700> rdf:type owl:Class ;
                           rdfs:subClassOf <http://who.int/icf#s770> .


###  http://who.int/icf#s7701
<http://who.int/icf#s7701> rdf:type owl:Class ;
                           rdfs:subClassOf <http://who.int/icf#s770> .


###  http://who.int/icf#s7702
<http://who.int/icf#s7702> rdf:type owl:Class ;
                           rdfs:subClassOf <http://who.int/icf#s770> .


###  http://who.int/icf#s7703
<http://who.int/icf#s7703> rdf:type owl:Class ;
                           rdfs:subClassOf <http://who.int/icf#s770> .


###  http://who.int/icf#s7708
<http://who.int/icf#s7708> rdf:type owl:Class ;
                           rdfs:subClassOf <http://who.int/icf#s770> .


###  http://who.int/icf#s7709
<http://who.int/icf#s7709> rdf:type owl:Class ;
                           rdfs:subClassOf <http://who.int/icf#s770> .


###  http://who.int/icf#s798
<http://who.int/icf#s798> rdf:type owl:Class ;
                          rdfs:subClassOf <http://who.int/icf#s7> .


###  http://who.int/icf#s799
<http://who.int/icf#s799> rdf:type owl:Class ;
                          rdfs:subClassOf <http://who.int/icf#s7> .


###  http://who.int/icf#s8
<http://who.int/icf#s8> rdf:type owl:Class ;
                        rdfs:subClassOf <http://who.int/icf#s> .


###  http://who.int/icf#s810
<http://who.int/icf#s810> rdf:type owl:Class ;
                          rdfs:subClassOf <http://who.int/icf#s8> .


###  http://who.int/icf#s8100
<http://who.int/icf#s8100> rdf:type owl:Class ;
                           rdfs:subClassOf <http://who.int/icf#s810> .


###  http://who.int/icf#s8101
<http://who.int/icf#s8101> rdf:type owl:Class ;
                           rdfs:subClassOf <http://who.int/icf#s810> .


###  http://who.int/icf#s8102
<http://who.int/icf#s8102> rdf:type owl:Class ;
                           rdfs:subClassOf <http://who.int/icf#s810> .


###  http://who.int/icf#s8103
<http://who.int/icf#s8103> rdf:type owl:Class ;
                           rdfs:subClassOf <http://who.int/icf#s810> .


###  http://who.int/icf#s8104
<http://who.int/icf#s8104> rdf:type owl:Class ;
                           rdfs:subClassOf <http://who.int/icf#s810> .


###  http://who.int/icf#s8105
<http://who.int/icf#s8105> rdf:type owl:Class ;
                           rdfs:subClassOf <http://who.int/icf#s810> .


###  http://who.int/icf#s8108
<http://who.int/icf#s8108> rdf:type owl:Class ;
                           rdfs:subClassOf <http://who.int/icf#s810> .


###  http://who.int/icf#s8109
<http://who.int/icf#s8109> rdf:type owl:Class ;
                           rdfs:subClassOf <http://who.int/icf#s810> .


###  http://who.int/icf#s820
<http://who.int/icf#s820> rdf:type owl:Class ;
                          rdfs:subClassOf <http://who.int/icf#s8> .


###  http://who.int/icf#s8200
<http://who.int/icf#s8200> rdf:type owl:Class ;
                           rdfs:subClassOf <http://who.int/icf#s820> .


###  http://who.int/icf#s8201
<http://who.int/icf#s8201> rdf:type owl:Class ;
                           rdfs:subClassOf <http://who.int/icf#s820> .


###  http://who.int/icf#s8208
<http://who.int/icf#s8208> rdf:type owl:Class ;
                           rdfs:subClassOf <http://who.int/icf#s820> .


###  http://who.int/icf#s8209
<http://who.int/icf#s8209> rdf:type owl:Class ;
                           rdfs:subClassOf <http://who.int/icf#s820> .


###  http://who.int/icf#s830
<http://who.int/icf#s830> rdf:type owl:Class ;
                          rdfs:subClassOf <http://who.int/icf#s8> .


###  http://who.int/icf#s8300
<http://who.int/icf#s8300> rdf:type owl:Class ;
                           rdfs:subClassOf <http://who.int/icf#s830> .


###  http://who.int/icf#s8301
<http://who.int/icf#s8301> rdf:type owl:Class ;
                           rdfs:subClassOf <http://who.int/icf#s830> .


###  http://who.int/icf#s8308
<http://who.int/icf#s8308> rdf:type owl:Class ;
                           rdfs:subClassOf <http://who.int/icf#s830> .


###  http://who.int/icf#s8309
<http://who.int/icf#s8309> rdf:type owl:Class ;
                           rdfs:subClassOf <http://who.int/icf#s830> .


###  http://who.int/icf#s840
<http://who.int/icf#s840> rdf:type owl:Class ;
                          rdfs:subClassOf <http://who.int/icf#s8> .


###  http://who.int/icf#s898
<http://who.int/icf#s898> rdf:type owl:Class ;
                          rdfs:subClassOf <http://who.int/icf#s8> .


###  http://who.int/icf#s899
<http://who.int/icf#s899> rdf:type owl:Class ;
                          rdfs:subClassOf <http://who.int/icf#s8> .


###  http://www.stiima.cnr.it/MedDevHealth#ICD
<http://www.stiima.cnr.it/MedDevHealth#ICD> rdf:type owl:Class .


###  http://www.stiima.cnr.it/MedDevMedicalCondition#C34
:C34 rdf:type owl:Class ;
     rdfs:subClassOf <http://www.stiima.cnr.it/MedDevHealth#ICD> ;
     rdfs:label "Malignant neoplasm of bronchus and lung" .


###  http://www.stiima.cnr.it/MedDevMedicalCondition#C34.1
:C34.1 rdf:type owl:Class ;
       rdfs:subClassOf :C34 ;
       rdfs:label "Upper lobe, bronchus or lung" .


###  http://www.stiima.cnr.it/MedDevMedicalCondition#C34.2
:C34.2 rdf:type owl:Class ;
       rdfs:subClassOf :C34 ;
       rdfs:label "Middle lobe, bronchus or lung" .


###  http://www.stiima.cnr.it/MedDevMedicalCondition#C34.3
:C34.3 rdf:type owl:Class ;
       rdfs:subClassOf :C34 ;
       rdfs:label "Lower lobe, bronchus or lung" .


###  http://www.stiima.cnr.it/MedDevMedicalCondition#C37
:C37 rdf:type owl:Class ;
     rdfs:subClassOf <http://www.stiima.cnr.it/MedDevHealth#ICD> ;
     rdfs:label "Malignant neoplasms of the thymus" .


###  http://www.stiima.cnr.it/MedDevMedicalCondition#C38
:C38 rdf:type owl:Class ;
     rdfs:subClassOf <http://www.stiima.cnr.it/MedDevHealth#ICD> ;
     rdfs:label "Malignant neoplasm of heart, mediastinum and pleura" .


###  http://www.stiima.cnr.it/MedDevMedicalCondition#C38.1
:C38.1 rdf:type owl:Class ;
       rdfs:subClassOf :C38 ;
       rdfs:label "Anterior mediastinum" .


###  http://www.stiima.cnr.it/MedDevMedicalCondition#C38.2
:C38.2 rdf:type owl:Class ;
       rdfs:subClassOf :C38 ;
       rdfs:label "Posterior mediastinum" .


###  http://www.stiima.cnr.it/MedDevMedicalCondition#C38.3
:C38.3 rdf:type owl:Class ;
       rdfs:subClassOf :C38 ;
       rdfs:label "Mediastinum, part unspecified" .


###  http://www.stiima.cnr.it/MedDevMedicalCondition#D15
:D15 rdf:type owl:Class ;
     rdfs:subClassOf <http://www.stiima.cnr.it/MedDevHealth#ICD> ;
     rdfs:label "Benign neoplasm of other and unspecified intrathoracic organs" .


###  http://www.stiima.cnr.it/MedDevMedicalCondition#D15.0
:D15.0 rdf:type owl:Class ;
       rdfs:subClassOf :D15 ;
       rdfs:label "Thymus" .


###  http://www.stiima.cnr.it/MedDevMedicalCondition#D15.2
:D15.2 rdf:type owl:Class ;
       rdfs:subClassOf :D15 ;
       rdfs:label "Mediastinum" .


###  http://www.stiima.cnr.it/MedDevMedicalCondition#D21
:D21 rdf:type owl:Class ;
     rdfs:subClassOf <http://www.stiima.cnr.it/MedDevHealth#ICD> ;
     rdfs:label "Other benign neoplasms of connective and other soft tissue" .


###  http://www.stiima.cnr.it/MedDevMedicalCondition#D21.3
:D21.3 rdf:type owl:Class ;
       rdfs:subClassOf :D21 ;
       rdfs:label "Connective and other soft tissue of thorax" .


###  http://www.stiima.cnr.it/MedDevMedicalCondition#E10
:E10 rdf:type owl:Class ;
     rdfs:subClassOf <http://www.stiima.cnr.it/MedDevHealth#ICD> ;
     rdfs:label "Type 2 diabetes mellitus" .


###  http://www.stiima.cnr.it/MedDevMedicalCondition#E11
:E11 rdf:type owl:Class ;
     rdfs:subClassOf <http://www.stiima.cnr.it/MedDevHealth#ICD> ;
     rdfs:label "Type 1 diabetes mellitus" .


###  http://www.stiima.cnr.it/MedDevMedicalCondition#G70
:G70 rdf:type owl:Class ;
     rdfs:subClassOf <http://www.stiima.cnr.it/MedDevHealth#ICD> ;
     rdfs:label "Myasthenia gravis and other myoneural disorders" .


###  http://www.stiima.cnr.it/MedDevMedicalCondition#G70.0
:G70.0 rdf:type owl:Class ;
       rdfs:subClassOf :G70 ;
       rdfs:label "Myasthenia gravis" .


###  http://www.stiima.cnr.it/MedDevMedicalCondition#J85
:J85 rdf:type owl:Class ;
     rdfs:subClassOf <http://www.stiima.cnr.it/MedDevHealth#ICD> ;
     rdfs:label "Abscess of lung and mediastinum" .


###  http://www.stiima.cnr.it/MedDevMedicalCondition#J85.3
:J85.3 rdf:type owl:Class ;
       rdfs:subClassOf :J85 ;
       rdfs:label "Abscess of mediastinum" .


###  http://www.stiima.cnr.it/MedDevMedicalCondition#J98
:J98 rdf:type owl:Class ;
     rdfs:subClassOf <http://www.stiima.cnr.it/MedDevHealth#ICD> ;
     rdfs:label "Other respiratory disorders" .


###  http://www.stiima.cnr.it/MedDevMedicalCondition#J98.5
:J98.5 rdf:type owl:Class ;
       rdfs:subClassOf :J98 ;
       rdfs:label "Diseases of mediastinum, not elsewhere classified" .


###  http://www.stiima.cnr.it/MedDevMedicalCondition#N40
:N40 rdf:type owl:Class ;
     rdfs:subClassOf <http://www.stiima.cnr.it/MedDevHealth#ICD> .


###  http://www.stiima.cnr.it/MedDevMedicalCondition#N40.1
:N40.1 rdf:type owl:Class ;
       rdfs:subClassOf :N40 ;
       rdfs:label "Benign prostatic hyperplasia with lower urinary tract symptoms" .


###  http://www.stiima.cnr.it/MedDevMedicalCondition#O24
:O24 rdf:type owl:Class ;
     rdfs:subClassOf <http://www.stiima.cnr.it/MedDevHealth#ICD> ;
     rdfs:label "Diabetes mellitus in pregnancy, childbirth, and the puerperium" .


###  http://www.stiima.cnr.it/MedDevMedicalCondition#O24.4
:O24.4 rdf:type owl:Class ;
       rdfs:subClassOf :O24 ;
       rdfs:label "Gestational diabetes mellitus" .


###  http://www.stiima.cnr.it/MedDevMedicalCondition#Q33
:Q33 rdf:type owl:Class ;
     rdfs:subClassOf <http://www.stiima.cnr.it/MedDevHealth#ICD> ;
     rdfs:label "Congenital malformations of lung" .


###  http://www.stiima.cnr.it/MedDevMedicalCondition#Q33.0
:Q33.0 rdf:type owl:Class ;
       rdfs:subClassOf :Q33 ;
       rdfs:label "Congenital cystic lung" .


###  http://www.stiima.cnr.it/MedDevMedicalCondition#Q33.2
:Q33.2 rdf:type owl:Class ;
       rdfs:subClassOf :Q33 ;
       rdfs:label "Agenesis of lung" .


###  http://www.stiima.cnr.it/MedDevMedicalCondition#Q33.5
:Q33.5 rdf:type owl:Class ;
       rdfs:subClassOf :Q33 ;
       rdfs:label "Ectopic tissue in lung" .


###  http://www.stiima.cnr.it/MedDevMedicalCondition#Z90
:Z90 rdf:type owl:Class ;
     rdfs:subClassOf <http://www.stiima.cnr.it/MedDevHealth#ICD> ;
     rdfs:label "Acquired absence of organs, not elsewhere classified" .


###  http://www.stiima.cnr.it/MedDevMedicalCondition#Z90.2
:Z90.2 rdf:type owl:Class ;
       rdfs:subClassOf :Z90 ;
       rdfs:label "Acquired absence of lung [part of]" .


#################################################################
#    Individuals
#################################################################

###  http://www.stiima.cnr.it/MedDevMedicalCondition#icd_C34.1
:icd_C34.1 rdf:type owl:NamedIndividual ,
                    :C34.1 .


###  http://www.stiima.cnr.it/MedDevMedicalCondition#icd_C34.2
:icd_C34.2 rdf:type owl:NamedIndividual ,
                    :C34.2 .


###  http://www.stiima.cnr.it/MedDevMedicalCondition#icd_C34.3
:icd_C34.3 rdf:type owl:NamedIndividual ,
                    :C34.3 .


###  http://www.stiima.cnr.it/MedDevMedicalCondition#icd_C37
:icd_C37 rdf:type owl:NamedIndividual ,
                  :C37 .


###  http://www.stiima.cnr.it/MedDevMedicalCondition#icd_C38.1
:icd_C38.1 rdf:type owl:NamedIndividual ,
                    :C38.1 .


###  http://www.stiima.cnr.it/MedDevMedicalCondition#icd_C38.2
:icd_C38.2 rdf:type owl:NamedIndividual ,
                    :C38.2 .


###  http://www.stiima.cnr.it/MedDevMedicalCondition#icd_C38.3
:icd_C38.3 rdf:type owl:NamedIndividual ,
                    :C38.3 .


###  http://www.stiima.cnr.it/MedDevMedicalCondition#icd_D15.0
:icd_D15.0 rdf:type owl:NamedIndividual ,
                    :D15.0 .


###  http://www.stiima.cnr.it/MedDevMedicalCondition#icd_D15.2
:icd_D15.2 rdf:type owl:NamedIndividual ,
                    :D15.2 .


###  http://www.stiima.cnr.it/MedDevMedicalCondition#icd_D21.3
:icd_D21.3 rdf:type owl:NamedIndividual ,
                    :D21.3 .


###  http://www.stiima.cnr.it/MedDevMedicalCondition#icd_G70.0
:icd_G70.0 rdf:type owl:NamedIndividual ,
                    :G70.0 .


###  http://www.stiima.cnr.it/MedDevMedicalCondition#icd_J85.3
:icd_J85.3 rdf:type owl:NamedIndividual ,
                    :J85.3 .


###  http://www.stiima.cnr.it/MedDevMedicalCondition#icd_J98.5
:icd_J98.5 rdf:type owl:NamedIndividual ,
                    :J98.5 .


###  http://www.stiima.cnr.it/MedDevMedicalCondition#icd_N40.1
:icd_N40.1 rdf:type owl:NamedIndividual ,
                    :N40.1 .


###  http://www.stiima.cnr.it/MedDevMedicalCondition#icd_O24.4
:icd_O24.4 rdf:type owl:NamedIndividual ,
                    :O24.4 .


###  http://www.stiima.cnr.it/MedDevMedicalCondition#icd_Q33.0
:icd_Q33.0 rdf:type owl:NamedIndividual ,
                    :Q33.0 .


###  http://www.stiima.cnr.it/MedDevMedicalCondition#icd_Q33.2
:icd_Q33.2 rdf:type owl:NamedIndividual ,
                    :Q33.2 .


###  http://www.stiima.cnr.it/MedDevMedicalCondition#icd_Q33.5
:icd_Q33.5 rdf:type owl:NamedIndividual ,
                    :Q33.5 .


###  http://www.stiima.cnr.it/MedDevMedicalCondition#icd_Z90.2
:icd_Z90.2 rdf:type owl:NamedIndividual ,
                    :Z90.2 .


###  http://www.stiima.cnr.it/MedDevMedicalCondition#icd_e10
:icd_e10 rdf:type owl:NamedIndividual ,
                  :E10 .


###  http://www.stiima.cnr.it/MedDevMedicalCondition#icd_e11
:icd_e11 rdf:type owl:NamedIndividual ,
                  :E11 .


###  http://www.stiima.cnr.it/MedDevMedicalCondition#icf_b610
:icf_b610 rdf:type owl:NamedIndividual ,
                   <http://who.int/icf#b610> .


###  http://www.stiima.cnr.it/MedDevMedicalCondition#icf_b620
:icf_b620 rdf:type owl:NamedIndividual ,
                   <http://who.int/icf#b620> .


###  http://www.stiima.cnr.it/MedDevMedicalCondition#icf_s6306
:icf_s6306 rdf:type owl:NamedIndividual ,
                    <http://who.int/icf#s6306> .


###  Generated by the OWL API (version 4.5.26.2023-07-17T20:34:13Z) https://github.com/owlcs/owlapi
