# Supplementary material for: An Ontology for the Adoption of Medical Devices in Health Care Organizations: Design and Development Study
Source: J Med Internet Res. 2026 Jul 10;28:e88366. doi: 10.2196/88366 (PMC13353408; doi:10.2196/88366)
Supplement: Multimedia Appendix 1 [file jmir-v28-e88366-s001.zip › JMIR_Ontology_revised/Ont_jan_26/MedDevProcess.owl]

@prefix : <http://www.stiima.cnr.it/MedDevProcess#> .
@prefix owl: <http://www.w3.org/2002/07/owl#> .
@prefix rdf: <http://www.w3.org/1999/02/22-rdf-syntax-ns#> .
@prefix xml: <http://www.w3.org/XML/1998/namespace> .
@prefix xsd: <http://www.w3.org/2001/XMLSchema#> .
@prefix rdfs: <http://www.w3.org/2000/01/rdf-schema#> .
@base <http://www.stiima.cnr.it/MedDevProcess#> .

<http://www.stiima.cnr.it/MedDevProcess> rdf:type owl:Ontology .

#################################################################
#    Object Properties
#################################################################

###  http://www.stiima.cnr.it/MedDevProcess#involvesDRG
:involvesDRG rdf:type owl:ObjectProperty ;
             rdfs:domain :Health_Service ;
             rdfs:range :Diagnosis-Related_Group .


###  http://www.stiima.cnr.it/MedDevProcess#involvesMDC
:involvesMDC rdf:type owl:ObjectProperty ;
             rdfs:domain :Health_Service ;
             rdfs:range :Major_Diagnostic_Criteria .


###  http://www.stiima.cnr.it/MedDevProcess#isAssessedInHTAReport
:isAssessedInHTAReport rdf:type owl:ObjectProperty ;
                       rdfs:domain :Health_Service ;
                       rdfs:comment "range: classe HTA Report in modulo HTA" .


###  http://www.stiima.cnr.it/MedDevProcess#isPerformedBy
:isPerformedBy rdf:type owl:ObjectProperty ;
               rdfs:domain :Health_Service .


#################################################################
#    Data properties
#################################################################

###  http://www.stiima.cnr.it/MedDevProcess#healthServiceName
:healthServiceName rdf:type owl:DatatypeProperty ,
                            owl:FunctionalProperty ;
                   rdfs:domain :Diagnosis-Related_Group ;
                   rdfs:range xsd:string .


###  http://www.stiima.cnr.it/MedDevProcess#healthServiceNomenclatureCode
:healthServiceNomenclatureCode rdf:type owl:DatatypeProperty ,
                                        owl:FunctionalProperty ;
                               rdfs:domain :Diagnosis-Related_Group ;
                               rdfs:range xsd:integer .


#################################################################
#    Classes
#################################################################

###  http://purl.obolibrary.org/obo/DRG_083
<http://purl.obolibrary.org/obo/DRG_083> rdf:type owl:Class ;
                                         rdfs:subClassOf :Diagnosis-Related_Group ;
                                         rdfs:label "Traumi maggiori del torace con CC" .


###  http://www.stiima.cnr.it/MedDevProcess#DRG_075
:DRG_075 rdf:type owl:Class ;
         rdfs:subClassOf :Diagnosis-Related_Group ;
         rdfs:label "Interventi maggiori sul torace" .


###  http://www.stiima.cnr.it/MedDevProcess#DRG_084
:DRG_084 rdf:type owl:Class ;
         rdfs:subClassOf :Diagnosis-Related_Group ;
         rdfs:label "Traumi maggiori del torace senza CC" .


###  http://www.stiima.cnr.it/MedDevProcess#DRG_094
:DRG_094 rdf:type owl:Class ;
         rdfs:subClassOf :Diagnosis-Related_Group ;
         rdfs:label "Pneumotorace con CC" .


###  http://www.stiima.cnr.it/MedDevProcess#DRG_095
:DRG_095 rdf:type owl:Class ;
         rdfs:subClassOf :Diagnosis-Related_Group ;
         rdfs:label "Pneumotorace senza CC" .


###  http://www.stiima.cnr.it/MedDevProcess#DRG_104
:DRG_104 rdf:type owl:Class ;
         rdfs:subClassOf :Diagnosis-Related_Group ;
         rdfs:label "Interventi sulle valvole cardiache e altroi interventi maggiori cardiotriracici con cateterismo cardiaco" .


###  http://www.stiima.cnr.it/MedDevProcess#DRG_105
:DRG_105 rdf:type owl:Class ;
         rdfs:subClassOf :Diagnosis-Related_Group ;
         rdfs:label "Interventi sulle valvole cardiache e altroi interventi maggiori cardiotriracici senza cateterismo cardiaco" .


###  http://www.stiima.cnr.it/MedDevProcess#DRG_108
:DRG_108 rdf:type owl:Class ;
         rdfs:subClassOf :Diagnosis-Related_Group ;
         rdfs:label "Altri interventi cardiotoracici" .


###  http://www.stiima.cnr.it/MedDevProcess#DRG_294
:DRG_294 rdf:type owl:Class ;
         rdfs:subClassOf :Diagnosis-Related_Group ;
         rdfs:label "Diabete, età > 35 anni" .


###  http://www.stiima.cnr.it/MedDevProcess#DRG_295
:DRG_295 rdf:type owl:Class ;
         rdfs:subClassOf :Diagnosis-Related_Group ;
         rdfs:label "Diabete, età < 36 anni" .


###  http://www.stiima.cnr.it/MedDevProcess#DRG_306
:DRG_306 rdf:type owl:Class ;
         rdfs:subClassOf :Diagnosis-Related_Group ;
         rdfs:label "Prostectomia con CC"@it .


###  http://www.stiima.cnr.it/MedDevProcess#DRG_307
:DRG_307 rdf:type owl:Class ;
         rdfs:subClassOf :Diagnosis-Related_Group ;
         rdfs:label "Prostatectomia senza CC"@it .


###  http://www.stiima.cnr.it/MedDevProcess#DRG_348
:DRG_348 rdf:type owl:Class ;
         rdfs:subClassOf :Diagnosis-Related_Group ;
         rdfs:label "Ipertrofia prostatica benigna con CC"@it .


###  http://www.stiima.cnr.it/MedDevProcess#DRG_349
:DRG_349 rdf:type owl:Class ;
         rdfs:subClassOf :Diagnosis-Related_Group ;
         rdfs:label "Ipertrofia prostatica benigna senza CC"@it .


###  http://www.stiima.cnr.it/MedDevProcess#Diagnosis-Related_Group
:Diagnosis-Related_Group rdf:type owl:Class ;
                         rdfs:comment "Based on DRG Classification - version 0.24." ;
                         rdfs:seeAlso "From: www.salute.gov.it/imgs/C_17_pubblicazioni_1094_allegato.pdf" .


###  http://www.stiima.cnr.it/MedDevProcess#Health_Service
:Health_Service rdf:type owl:Class ;
                owl:equivalentClass [ owl:intersectionOf ( [ rdf:type owl:Restriction ;
                                                             owl:onProperty :involvesDRG ;
                                                             owl:someValuesFrom :Diagnosis-Related_Group
                                                           ]
                                                           [ rdf:type owl:Restriction ;
                                                             owl:onProperty :involvesMDC ;
                                                             owl:someValuesFrom :Major_Diagnostic_Criteria
                                                           ]
                                                         ) ;
                                      rdf:type owl:Class
                                    ] ;
                rdfs:comment "Individual services provided to maintain or improve a person's health, such as medical visits, diagnostic tests, treatments, surgeries, and rehabilitation services." .


###  http://www.stiima.cnr.it/MedDevProcess#MCD_01
:MCD_01 rdf:type owl:Class ;
        rdfs:subClassOf :Major_Diagnostic_Criteria ;
        rdfs:label "Diseases and disorders of the nervous system" .


###  http://www.stiima.cnr.it/MedDevProcess#MCD_02
:MCD_02 rdf:type owl:Class ;
        rdfs:subClassOf :Major_Diagnostic_Criteria ;
        rdfs:label "Diseases and disorders of the eye" .


###  http://www.stiima.cnr.it/MedDevProcess#MCD_03
:MCD_03 rdf:type owl:Class ;
        rdfs:subClassOf :Major_Diagnostic_Criteria ;
        rdfs:label "Diseases and disorders of the ear, nose, mouth and throat" .


###  http://www.stiima.cnr.it/MedDevProcess#MCD_04
:MCD_04 rdf:type owl:Class ;
        rdfs:subClassOf :Major_Diagnostic_Criteria ;
        rdfs:label "Diseases and disorders of the respiratory system" .


###  http://www.stiima.cnr.it/MedDevProcess#MCD_05
:MCD_05 rdf:type owl:Class ;
        rdfs:subClassOf :Major_Diagnostic_Criteria ;
        rdfs:label "Diseases and disorders of the circulatory system" .


###  http://www.stiima.cnr.it/MedDevProcess#MCD_06
:MCD_06 rdf:type owl:Class ;
        rdfs:subClassOf :Major_Diagnostic_Criteria ;
        rdfs:label "Diseases and disorders of the digestive system" .


###  http://www.stiima.cnr.it/MedDevProcess#MCD_07
:MCD_07 rdf:type owl:Class ;
        rdfs:subClassOf :Major_Diagnostic_Criteria ;
        rdfs:label "Diseases and disorders of the hepatobiliary system and pancreas" .


###  http://www.stiima.cnr.it/MedDevProcess#MCD_08
:MCD_08 rdf:type owl:Class ;
        rdfs:subClassOf :Major_Diagnostic_Criteria ;
        rdfs:label "Diseases and disorders of the musculoskeletal system and connective tissue" .


###  http://www.stiima.cnr.it/MedDevProcess#MCD_09
:MCD_09 rdf:type owl:Class ;
        rdfs:subClassOf :Major_Diagnostic_Criteria ;
        rdfs:label "Diseases and disorders of the skin, subcutaneous tissue and breast" .


###  http://www.stiima.cnr.it/MedDevProcess#MCD_10
:MCD_10 rdf:type owl:Class ;
        rdfs:subClassOf :Major_Diagnostic_Criteria ;
        rdfs:label "Endocrine, nutritional and metabolic diseases and disorders" .


###  http://www.stiima.cnr.it/MedDevProcess#MCD_11
:MCD_11 rdf:type owl:Class ;
        rdfs:subClassOf :Major_Diagnostic_Criteria ;
        rdfs:label "Diseases and disorders of the kidney and urinary tract" .


###  http://www.stiima.cnr.it/MedDevProcess#MCD_12
:MCD_12 rdf:type owl:Class ;
        rdfs:subClassOf :Major_Diagnostic_Criteria ;
        rdfs:label "Diseases and disorders of the male reproductive system" .


###  http://www.stiima.cnr.it/MedDevProcess#MCD_13
:MCD_13 rdf:type owl:Class ;
        rdfs:subClassOf :Major_Diagnostic_Criteria ;
        rdfs:label "Diseases and disorders of the female reproductive system" .


###  http://www.stiima.cnr.it/MedDevProcess#MCD_14
:MCD_14 rdf:type owl:Class ;
        rdfs:subClassOf :Major_Diagnostic_Criteria ;
        rdfs:label "Pregnancy, childbirth and the puerperium" .


###  http://www.stiima.cnr.it/MedDevProcess#MCD_15
:MCD_15 rdf:type owl:Class ;
        rdfs:subClassOf :Major_Diagnostic_Criteria ;
        rdfs:label "Newborns and other neonates with conditions originating in perinatal period" .


###  http://www.stiima.cnr.it/MedDevProcess#MCD_16
:MCD_16 rdf:type owl:Class ;
        rdfs:subClassOf :Major_Diagnostic_Criteria ;
        rdfs:label "Diseases and disorders of blood, blood forming organs and immunologic disorders" .


###  http://www.stiima.cnr.it/MedDevProcess#MCD_17
:MCD_17 rdf:type owl:Class ;
        rdfs:subClassOf :Major_Diagnostic_Criteria ;
        rdfs:label "Myeloproliferative diseases and disorders, poorly differentiated neoplasms" .


###  http://www.stiima.cnr.it/MedDevProcess#MCD_18
:MCD_18 rdf:type owl:Class ;
        rdfs:subClassOf :Major_Diagnostic_Criteria ;
        rdfs:label "Infectious and parasitic diseases, systemic or unspecified sites" .


###  http://www.stiima.cnr.it/MedDevProcess#MCD_19
:MCD_19 rdf:type owl:Class ;
        rdfs:subClassOf :Major_Diagnostic_Criteria ;
        rdfs:label "Mental diseases and disorders" .


###  http://www.stiima.cnr.it/MedDevProcess#MCD_20
:MCD_20 rdf:type owl:Class ;
        rdfs:subClassOf :Major_Diagnostic_Criteria ;
        rdfs:label "Alcohol or drug use or induced organic mental disorders" .


###  http://www.stiima.cnr.it/MedDevProcess#MCD_21
:MCD_21 rdf:type owl:Class ;
        rdfs:subClassOf :Major_Diagnostic_Criteria ;
        rdfs:label "Injuries, poisonings and toxic effects of drugs" .


###  http://www.stiima.cnr.it/MedDevProcess#MCD_22
:MCD_22 rdf:type owl:Class ;
        rdfs:subClassOf :Major_Diagnostic_Criteria ;
        rdfs:label "Burns" .


###  http://www.stiima.cnr.it/MedDevProcess#MCD_23
:MCD_23 rdf:type owl:Class ;
        rdfs:subClassOf :Major_Diagnostic_Criteria ;
        rdfs:label "Factors influencing health status and other contacts with health services" .


###  http://www.stiima.cnr.it/MedDevProcess#MCD_24
:MCD_24 rdf:type owl:Class ;
        rdfs:subClassOf :Major_Diagnostic_Criteria ;
        rdfs:label "Human immunodeficiency virus infections" .


###  http://www.stiima.cnr.it/MedDevProcess#MCD_25
:MCD_25 rdf:type owl:Class ;
        rdfs:subClassOf :Major_Diagnostic_Criteria ;
        rdfs:label "Human immunodeficiency virus infections" .


###  http://www.stiima.cnr.it/MedDevProcess#Major_Diagnostic_Criteria
:Major_Diagnostic_Criteria rdf:type owl:Class .


#################################################################
#    Individuals
#################################################################

###  http://www.stiima.cnr.it/MedDevProcess#dgr_083
:dgr_083 rdf:type owl:NamedIndividual ,
                  <http://purl.obolibrary.org/obo/DRG_083> ;
         :healthServiceName "Traumi maggiori del torace con CC" ;
         :healthServiceNomenclatureCode 83 .


###  http://www.stiima.cnr.it/MedDevProcess#drg_075
:drg_075 rdf:type owl:NamedIndividual ,
                  :DRG_075 ;
         :healthServiceName "Interventi maggiori sul torace" ;
         :healthServiceNomenclatureCode 75 .


###  http://www.stiima.cnr.it/MedDevProcess#drg_084
:drg_084 rdf:type owl:NamedIndividual ,
                  :DRG_084 ;
         :healthServiceName "Traumi maggiori del torace senza" ;
         :healthServiceNomenclatureCode 84 .


###  http://www.stiima.cnr.it/MedDevProcess#drg_094
:drg_094 rdf:type owl:NamedIndividual ,
                  :DRG_094 ;
         :healthServiceName "Pneumotorace con CC" ;
         :healthServiceNomenclatureCode 94 .


###  http://www.stiima.cnr.it/MedDevProcess#drg_095
:drg_095 rdf:type owl:NamedIndividual ,
                  :DRG_095 ;
         :healthServiceName "Pneumotorace senza CC" ;
         :healthServiceNomenclatureCode 95 .


###  http://www.stiima.cnr.it/MedDevProcess#drg_104
:drg_104 rdf:type owl:NamedIndividual ,
                  :DRG_104 ;
         :healthServiceName "Interventi sulle valvole cardiache e altri interventi maggiori cardiotoracici con cateterismo cardiaco" ;
         :healthServiceNomenclatureCode 104 .


###  http://www.stiima.cnr.it/MedDevProcess#drg_105
:drg_105 rdf:type owl:NamedIndividual ,
                  :DRG_105 ;
         :healthServiceName "Interventi sulle valvole cardiache e altri interventi maggiori cardiotoracici senza cateterismo cardiaco" ;
         :healthServiceNomenclatureCode 105 .


###  http://www.stiima.cnr.it/MedDevProcess#drg_108
:drg_108 rdf:type owl:NamedIndividual ,
                  :DRG_108 ;
         :healthServiceName "Altri interventi cardiotoracici" ;
         :healthServiceNomenclatureCode 108 .


###  http://www.stiima.cnr.it/MedDevProcess#drg_294
:drg_294 rdf:type owl:NamedIndividual ,
                  :DRG_294 ;
         :healthServiceName "Diabete, età > 35 anni" ;
         :healthServiceNomenclatureCode 294 .


###  http://www.stiima.cnr.it/MedDevProcess#drg_295
:drg_295 rdf:type owl:NamedIndividual ,
                  :DRG_295 ;
         :healthServiceName "Diabete, età <36 anni" ;
         :healthServiceNomenclatureCode 295 .


###  http://www.stiima.cnr.it/MedDevProcess#drg_306
:drg_306 rdf:type owl:NamedIndividual ,
                  :DRG_306 ;
         :healthServiceName "Prostatectomia con CC" ;
         :healthServiceNomenclatureCode 306 .


###  http://www.stiima.cnr.it/MedDevProcess#drg_349
:drg_349 rdf:type owl:NamedIndividual ,
                  :DRG_349 ;
         :healthServiceName "Ipertrofia prostatica benigna senza CC" ;
         :healthServiceNomenclatureCode 349 .


###  http://www.stiima.cnr.it/MedDevProcess#hs_01
:hs_01 rdf:type owl:NamedIndividual ,
                :Health_Service ;
       :involvesDRG :drg_349 ;
       :involvesMDC :mdc_12 .


###  http://www.stiima.cnr.it/MedDevProcess#hs_02
:hs_02 rdf:type owl:NamedIndividual ,
                :Health_Service ;
       :involvesDRG :drg_075 ,
                    :drg_104 ,
                    :drg_105 ,
                    :drg_108 ;
       :involvesMDC :mdc_04 ,
                    :mdc_05 .


###  http://www.stiima.cnr.it/MedDevProcess#mdc_04
:mdc_04 rdf:type owl:NamedIndividual ,
                 :MCD_04 ;
        :involvesDRG :drg_075 ,
                     :drg_104 ,
                     :drg_105 ,
                     :drg_108 ;
        :involvesMDC :mdc_04 ,
                     :mdc_05 .


###  http://www.stiima.cnr.it/MedDevProcess#mdc_05
:mdc_05 rdf:type owl:NamedIndividual ,
                 :MCD_05 .


###  http://www.stiima.cnr.it/MedDevProcess#mdc_10
:mdc_10 rdf:type owl:NamedIndividual ,
                 :MCD_10 .


###  http://www.stiima.cnr.it/MedDevProcess#mdc_12
:mdc_12 rdf:type owl:NamedIndividual ,
                 :MCD_12 ;
        :involvesDRG :drg_075 ,
                     :drg_104 ,
                     :drg_105 ,
                     :drg_108 ;
        :involvesMDC :mdc_04 ,
                     :mdc_05 .


###  Generated by the OWL API (version 4.5.29.2024-05-13T12:11:03Z) https://github.com/owlcs/owlapi
