# Supplementary material for: An Ontology for the Adoption of Medical Devices in Health Care Organizations: Design and Development Study
Source: J Med Internet Res. 2026 Jul 10;28:e88366. doi: 10.2196/88366 (PMC13353408; doi:10.2196/88366)
Supplement: Multimedia Appendix 1 [file jmir-v28-e88366-s001.zip › JMIR_Ontology_revised/Ont_jan_26/ReadMe.txt]

This folder contains the MedDev ontology, submitted as supplementary material of the paper "Enhancing Informed Adoption of Medical Devices in Healthcare Organizations: Towards an Ontology-Based Decision Support System" to JMIR. To use MedDev, please open the MedDev.owl file in the Protégé editor (this will automatically import all the other modules of the ontology).
