# Supplementary material for: An Ontology for the Adoption of Medical Devices in Health Care Organizations: Design and Development Study
Source: J Med Internet Res. 2026 Jul 10;28:e88366. doi: 10.2196/88366 (PMC13353408; doi:10.2196/88366)
Supplement: Multimedia Appendix 1 [file jmir-v28-e88366-s001.zip › JMIR_Ontology_revised/Ont_jan_26/sequenceODP.owl]

<?xml version="1.0"?>
<rdf:RDF xmlns="http://www.ontologydesignpatterns.org/cp/owl/sequence.owl#"
     xml:base="http://www.ontologydesignpatterns.org/cp/owl/sequence.owl"
     xmlns:owl="http://www.w3.org/2002/07/owl#"
     xmlns:rdf="http://www.w3.org/1999/02/22-rdf-syntax-ns#"
     xmlns:xml="http://www.w3.org/XML/1998/namespace"
     xmlns:xsd="http://www.w3.org/2001/XMLSchema#"
     xmlns:rdfs="http://www.w3.org/2000/01/rdf-schema#"
     xmlns:sequence="http://www.ontologydesignpatterns.org/cp/owl/sequence.owl#"
     xmlns:cpannotationschema="http://www.ontologydesignpatterns.org/schemas/cpannotationschema.owl#">
    <owl:Ontology rdf:about="http://www.ontologydesignpatterns.org/cp/owl/sequence.owl">
        <owl:imports rdf:resource="http://www.ontologydesignpatterns.org/schemas/cpannotationschema.owl"/>
        <cpannotationschema:coversRequirements>What is before what?,What&apos;s next?,What&apos;s immediately following this?</cpannotationschema:coversRequirements>
        <cpannotationschema:extractedFrom>http://www.ontologydesignpatterns.org/ont/dul/DUL.owl</cpannotationschema:extractedFrom>
        <cpannotationschema:hasAuthor>Sara Bernardini</cpannotationschema:hasAuthor>
        <cpannotationschema:hasAuthor>Valentina Presutti</cpannotationschema:hasAuthor>
        <cpannotationschema:hasConsequences>We can represent and reason over transitive or intransitive sequences of any kind. However, since coreference cannot be expressed in OWL, it is not possible to represent and reason over loops and other sequences involving coreference.</cpannotationschema:hasConsequences>
        <cpannotationschema:hasIntent>To represent sequence schemas. It defines the notion of transitive and intransitive precedence and their inverses. It can then be used between tasks, processes, time intervals, spatially locate objects, situations, etc.</cpannotationschema:hasIntent>
        <rdfs:label>ordering</rdfs:label>
        <rdfs:label>precedence</rdfs:label>
        <rdfs:label>sequence</rdfs:label>
        <owl:versionInfo>1.1 - Revised and annotated for ODP submission by Aldo Gangemi 1.0 - Created by Valentina Presutti and Sara Bernardini</owl:versionInfo>
        <owl:versionInfo rdf:datatype="http://www.w3.org/2001/XMLSchema#string">1.1 added rdfs:isDefinedBy for all named entities</owl:versionInfo>
    </owl:Ontology>
    


    <!-- 
    ///////////////////////////////////////////////////////////////////////////////////////
    //
    // Annotation properties
    //
    ///////////////////////////////////////////////////////////////////////////////////////
     -->

    


    <!-- http://www.ontologydesignpatterns.org/schemas/cpannotationschema.owl#coversRequirements -->

    <owl:AnnotationProperty rdf:about="http://www.ontologydesignpatterns.org/schemas/cpannotationschema.owl#coversRequirements"/>
    


    <!-- http://www.ontologydesignpatterns.org/schemas/cpannotationschema.owl#extractedFrom -->

    <owl:AnnotationProperty rdf:about="http://www.ontologydesignpatterns.org/schemas/cpannotationschema.owl#extractedFrom"/>
    


    <!-- http://www.ontologydesignpatterns.org/schemas/cpannotationschema.owl#hasAuthor -->

    <owl:AnnotationProperty rdf:about="http://www.ontologydesignpatterns.org/schemas/cpannotationschema.owl#hasAuthor"/>
    


    <!-- http://www.ontologydesignpatterns.org/schemas/cpannotationschema.owl#hasConsequences -->

    <owl:AnnotationProperty rdf:about="http://www.ontologydesignpatterns.org/schemas/cpannotationschema.owl#hasConsequences"/>
    


    <!-- http://www.ontologydesignpatterns.org/schemas/cpannotationschema.owl#hasIntent -->

    <owl:AnnotationProperty rdf:about="http://www.ontologydesignpatterns.org/schemas/cpannotationschema.owl#hasIntent"/>
    


    <!-- http://www.w3.org/2000/01/rdf-schema#comment -->

    <owl:AnnotationProperty rdf:about="http://www.w3.org/2000/01/rdf-schema#comment"/>
    


    <!-- http://www.w3.org/2000/01/rdf-schema#isDefinedBy -->

    <owl:AnnotationProperty rdf:about="http://www.w3.org/2000/01/rdf-schema#isDefinedBy"/>
    


    <!-- http://www.w3.org/2000/01/rdf-schema#label -->

    <owl:AnnotationProperty rdf:about="http://www.w3.org/2000/01/rdf-schema#label"/>
    


    <!-- http://www.w3.org/2002/07/owl#versionInfo -->

    <owl:AnnotationProperty rdf:about="http://www.w3.org/2002/07/owl#versionInfo"/>
    


    <!-- 
    ///////////////////////////////////////////////////////////////////////////////////////
    //
    // Object Properties
    //
    ///////////////////////////////////////////////////////////////////////////////////////
     -->

    


    <!-- http://www.ontologydesignpatterns.org/cp/owl/sequence.owl#directlyFollows -->

    <owl:ObjectProperty rdf:about="http://www.ontologydesignpatterns.org/cp/owl/sequence.owl#directlyFollows">
        <rdfs:subPropertyOf rdf:resource="http://www.ontologydesignpatterns.org/cp/owl/sequence.owl#follows"/>
        <owl:inverseOf rdf:resource="http://www.ontologydesignpatterns.org/cp/owl/sequence.owl#directlyPrecedes"/>
        <rdfs:domain rdf:resource="http://www.w3.org/2002/07/owl#Thing"/>
        <rdfs:range rdf:resource="http://www.w3.org/2002/07/owl#Thing"/>
        <rdfs:comment>The intransitive follows relation. For example, Wednesday directly precedes Thursday. Directness of precedence depends on the designer conceptualization.</rdfs:comment>
        <rdfs:isDefinedBy rdf:resource="http://www.ontologydesignpatterns.org/cp/owl/sequence.owl"/>
        <rdfs:label xml:lang="en">directly follows</rdfs:label>
        <rdfs:label xml:lang="it">segue direttamente</rdfs:label>
    </owl:ObjectProperty>
    


    <!-- http://www.ontologydesignpatterns.org/cp/owl/sequence.owl#directlyPrecedes -->

    <owl:ObjectProperty rdf:about="http://www.ontologydesignpatterns.org/cp/owl/sequence.owl#directlyPrecedes">
        <rdfs:subPropertyOf rdf:resource="http://www.ontologydesignpatterns.org/cp/owl/sequence.owl#precedes"/>
        <rdfs:domain rdf:resource="http://www.w3.org/2002/07/owl#Thing"/>
        <rdfs:range rdf:resource="http://www.w3.org/2002/07/owl#Thing"/>
        <rdfs:comment>The intransitive precedes relation. For example, Monday directly precedes Tuesday. Directness of precedence depends on the designer conceptualization.</rdfs:comment>
        <rdfs:isDefinedBy rdf:resource="http://www.ontologydesignpatterns.org/cp/owl/sequence.owl"/>
        <rdfs:label xml:lang="en">directly precedes</rdfs:label>
        <rdfs:label xml:lang="it">precede direttamente</rdfs:label>
    </owl:ObjectProperty>
    


    <!-- http://www.ontologydesignpatterns.org/cp/owl/sequence.owl#follows -->

    <owl:ObjectProperty rdf:about="http://www.ontologydesignpatterns.org/cp/owl/sequence.owl#follows">
        <owl:inverseOf rdf:resource="http://www.ontologydesignpatterns.org/cp/owl/sequence.owl#precedes"/>
        <rdf:type rdf:resource="http://www.w3.org/2002/07/owl#TransitiveProperty"/>
        <rdfs:domain rdf:resource="http://www.stiima.cnr.it/MedDev#Medical_Device"/>
        <rdfs:range rdf:resource="http://www.stiima.cnr.it/MedDev#Medical_Device"/>
        <rdfs:comment rdf:datatype="http://www.w3.org/2001/XMLSchema#string">A relation between entities, expressing a &apos;sequence&apos; schema. E.g. &apos;year 2000 follows 1999&apos;, &apos;preparing coffee&apos; follows &apos;deciding what coffee to use&apos;, &apos;II World War follows I World War&apos;, etc. It can be used between tasks, processes or time intervals, and subproperties would fit best in order to distinguish the different uses.</rdfs:comment>
        <rdfs:isDefinedBy rdf:resource="http://www.ontologydesignpatterns.org/cp/owl/sequence.owl"/>
        <rdfs:label xml:lang="en">follows</rdfs:label>
        <rdfs:label xml:lang="it">segue</rdfs:label>
    </owl:ObjectProperty>
    


    <!-- http://www.ontologydesignpatterns.org/cp/owl/sequence.owl#precedes -->

    <owl:ObjectProperty rdf:about="http://www.ontologydesignpatterns.org/cp/owl/sequence.owl#precedes">
        <rdf:type rdf:resource="http://www.w3.org/2002/07/owl#TransitiveProperty"/>
        <rdfs:domain rdf:resource="http://www.w3.org/2002/07/owl#Thing"/>
        <rdfs:range rdf:resource="http://www.w3.org/2002/07/owl#Thing"/>
        <rdfs:comment rdf:datatype="http://www.w3.org/2001/XMLSchema#string">A relation between entities, expressing a &apos;sequence&apos; schema. E.g. &apos;year 1999 precedes 2000&apos;, &apos;deciding what coffee to use&apos; precedes &apos;preparing coffee&apos;, &apos;World War II follows World War I&apos;, &apos;in the Milan to Rome autoroute, Bologna precedes Florence&apos;, etc. It can then be used between tasks, processes, time intervals, spatially locate objects, situations, etc. Subproperties can be defined in order to distinguish the different uses.</rdfs:comment>
        <rdfs:isDefinedBy rdf:resource="http://www.ontologydesignpatterns.org/cp/owl/sequence.owl"/>
        <rdfs:label xml:lang="it">precede</rdfs:label>
        <rdfs:label xml:lang="en">precedes</rdfs:label>
    </owl:ObjectProperty>
    


    <!-- 
    ///////////////////////////////////////////////////////////////////////////////////////
    //
    // Classes
    //
    ///////////////////////////////////////////////////////////////////////////////////////
     -->

    


    <!-- http://www.stiima.cnr.it/MedDev#Medical_Device -->

    <owl:Class rdf:about="http://www.stiima.cnr.it/MedDev#Medical_Device"/>
    


    <!-- http://www.w3.org/2002/07/owl#Thing -->

    <owl:Class rdf:about="http://www.w3.org/2002/07/owl#Thing"/>
</rdf:RDF>


<!-- Generated by the OWL API (version 4.5.9.2019-02-01T07:24:44Z) https://github.com/owlcs/owlapi -->
